# Supplementary material for: Systems genetics in the rat HXB/BXH family identifies Tti2 as a pleiotropic quantitative trait gene for adult hippocampal neurogenesis and serum glucose
Source: PLoS Genet. 2022 Apr 4;18(4):e1009638. doi: 10.1371/journal.pgen.1009638 (PMC9060359; doi:10.1371/journal.pgen.1009638)
Supplement: S2 Data — IPA canonical pathways enriched in differentially expressed genes in SHR-Tti2+/- vs. wild type SHR rats in the hippocampus, liver, muscle and perirenal adipose tissue. (XLSX) [file pgen.1009638.s007.xlsx]

## Sheet: Hippocampus
# Ingenuity Pathway Analysis - Canonical Pathways - HIPPOCAMPUS
#
Ingenuity Canonical Pathways	-log(p-value)	Ratio	z-score	Molecules
Sphingosine-1-phosphate Signaling	2.94	0.0171	NaN	ACER2,S1PR3
Aldosterone Signaling in Epithelial Cells	2.68	0.0127	NaN	DNAJB1,HSPA5
Ceramide Degradation	2.58	0.167	NaN	ACER2
Sphingosine and Sphingosine-1-phosphate Metabolism	2.45	0.125	NaN	ACER2
Huntington's Disease Signaling	2.34	0.00844	NaN	DNAJB1,HSPA5
Protein Ubiquitination Pathway	2.22	0.00733	NaN	DNAJB1,HSPA5
Endoplasmic Reticulum Stress Pathway	2.04	0.0476	NaN	HSPA5
Role of JAK family kinases in IL-6-type Cytokine Signaling	1.96	0.04	NaN	IL6R
BAG2 Signaling Pathway	1.73	0.0233	NaN	HSPA5
Unfolded protein response	1.61	0.0179	NaN	HSPA5
SPINK1 General Cancer Pathway	1.52	0.0145	NaN	IL6R
T Helper Cell Differentiation	1.5	0.0137	NaN	IL6R
Ceramide Signaling	1.42	0.0114	NaN	S1PR3
Th17 Activation Pathway	1.41	0.011	NaN	IL6R
Th1 Pathway	1.28	0.00826	NaN	IL6R
GÎ±i Signaling	1.27	0.008	NaN	S1PR3
IL-6 Signaling	1.27	0.008	NaN	IL6R
Human Embryonic Stem Cell Pluripotency	1.24	0.00741	NaN	S1PR3
STAT3 Pathway	1.24	0.00741	NaN	IL6R
Androgen Signaling	1.24	0.00735	NaN	DNAJB1
Iron homeostasis signaling pathway	1.23	0.0073	NaN	IL6R
eNOS Signaling	1.17	0.00629	NaN	HSPA5
Th1 and Th2 Activation Pathway	1.14	0.00585	NaN	IL6R
PI3K/AKT Signaling	1.13	0.00575	NaN	IL6R
T Cell Exhaustion Signaling Pathway	1.13	0.00571	NaN	IL6R
Acute Phase Response Signaling	1.12	0.00559	NaN	IL6R
Hepatic Fibrosis / Hepatic Stellate Cell Activation	1.1	0.00538	NaN	IL6R
NRF2-mediated Oxidative Stress Response	1.1	0.00529	NaN	DNAJB1
RAR Activation	1.09	0.00518	NaN	ZBTB16
Osteoarthritis Pathway	1.05	0.00474	NaN	S1PR3
EIF2 Signaling	1.03	0.00446	NaN	HSPA5
cAMP-mediated signaling	1.02	0.00439	NaN	S1PR3
Systemic Lupus Erythematosus Signaling	1.02	0.00437	NaN	IL6R
Cardiac Hypertrophy Signaling	0.996	0.00417	NaN	IL6R
Colorectal Cancer Metastasis Signaling	0.975	0.00395	NaN	IL6R
G-Protein Coupled Receptor Signaling	0.947	0.00368	NaN	S1PR3
Systemic Lupus Erythematosus In B Cell Signaling Pathway	0.939	0.00364	NaN	IL6R
Neuroinflammation Signaling Pathway	0.907	0.00333	NaN	IL6R
Role of Macrophages, Fibroblasts and Endothelial Cells in Rheumatoid Arthritis	0.889	0.00321	NaN	IL6R
Systemic Lupus Erythematosus In T Cell Signaling Pathway	0.863	0.003	NaN	S1PR3
Glucocorticoid Receptor Signaling	0.86	0.00298	NaN	HSPA5
Cardiac Hypertrophy Signaling (Enhanced)	0.71	0.00205	NaN	IL6R

## Sheet: Liver
# Ingenuity Pathway Analysis - Canonical Pathways - LIVER
#
Ingenuity Canonical Pathways	-log(p-value)	Ratio	z-score	Molecules
Adipogenesis pathway	4.14	0.0672	NaN	ARNTL,FBXW7,FZD5,FZD6,HDAC11,HIF1A,KLF3,LPIN1,NR1D2
Protein Ubiquitination Pathway	3.54	0.044	NaN	DNAJB1,DNAJB4,DNAJB5,DNAJB9,FBXW7,HLA-E,HSP90B1,HSPH1,UBE2G2,USP10,USP34,USP36
VDR/RXR Activation	3.24	0.0769	1	CDKN1A,HSD17B2,NCOR2,PPARD,PRKCI,THBD
Aldosterone Signaling in Epithelial Cells	2.92	0.0506	NaN	DNAJB1,DNAJB4,DNAJB5,DNAJB9,HSP90B1,HSPH1,NOTUM,PRKCI
Glycogen Biosynthesis II (from UDP-D-Glucose)	2.6	0.333	NaN	GYS2,UGP2
D-myo-inositol (1,4,5,6)-Tetrakisphosphate Biosynthesis	2.59	0.05	-0.378	DOT1L,INPP5B,MTMR4,PPFIBP2,PTPRN,PXYLP1,RNGTT
D-myo-inositol (3,4,5,6)-tetrakisphosphate Biosynthesis	2.59	0.05	-0.378	DOT1L,INPP5B,MTMR4,PPFIBP2,PTPRN,PXYLP1,RNGTT
NRF2-mediated Oxidative Stress Response	2.44	0.0423	-1	AOX1,DNAJB1,DNAJB4,DNAJB5,DNAJB9,EIF2AK3,ERP29,PRKCI
3-phosphoinositide Degradation	2.36	0.0455	-0.378	DOT1L,INPP5B,MTMR4,PPFIBP2,PTPRN,PXYLP1,RNGTT
D-myo-inositol-5-phosphate Metabolism	2.35	0.0452	-0.378	DOT1L,INPP5B,MTMR4,PPFIBP2,PTPRN,PXYLP1,RNGTT
UDP-N-acetyl-D-galactosamine Biosynthesis II	2.23	0.222	NaN	GCK,UAP1
3-phosphoinositide Biosynthesis	2.21	0.0427	-0.378	DOT1L,INPP5B,MTMR4,PPFIBP2,PTPRN,PXYLP1,RNGTT
Unfolded protein response	2.2	0.0714	NaN	DNAJB9,EIF2AK3,HSP90B1,HSPH1
PI3K/AKT Signaling	2.08	0.0402	0	CDKN1A,GYS2,HSP90B1,IL1R1,INPP5B,NOS3,YWHAG
Wnt/Ca+ pathway	2.05	0.0645	2	FZD5,FZD6,NOTUM,PDE6C
ATM Signaling	2.04	0.0515	NaN	ABL1,BLM,CDKN1A,GADD45G,MDC1
Circadian Rhythm Signaling	2.04	0.0909	NaN	ARNTL,CRY2,PER3
PI3K Signaling in B Lymphocytes	2	0.0435	1.342	ABL1,CAMK2G,Irs3,NOTUM,PRKCI,VAV2
Nitric Oxide Signaling in the Cardiovascular System	2	0.0505	-0.447	ATP2A2,Gucy1b2,HSP90B1,NOS3,PRKCI
Apelin Cardiomyocyte Signaling Pathway	2	0.0505	-1	ATP2A2,HIF1A,NOS3,NOTUM,PRKCI
Bile Acid Biosynthesis, Neutral Pathway	1.91	0.154	NaN	AMACR,CYP8B1
PPAR Signaling	1.91	0.0481	1.342	CITED2,HSP90B1,IL1R1,NCOR2,PPARD
Cardiac Hypertrophy Signaling (Enhanced)	1.89	0.0267	-0.277	ATP2A2,CAMK2G,FICD,FZD5,FZD6,HDAC11,IL1R1,MAPKAPK2,NOTUM,PDE12,PDE6C,PRKCI,TG
Sirtuin Signaling Pathway	1.82	0.0309	-1.134	ARNTL,CPT1B,DOT1L,GADD45G,HIF1A,NAMPT,NOS3,NR1H4,PGK1
Superpathway of Inositol Phosphate Compounds	1.8	0.0355	-0.378	DOT1L,INPP5B,MTMR4,PPFIBP2,PTPRN,PXYLP1,RNGTT
Hypoxia Signaling in the Cardiovascular System	1.79	0.0541	NaN	HIF1A,HSP90B1,NOS3,UBE2G2
tRNA Splicing	1.72	0.0698	NaN	FICD,PDE12,PDE6C
Natural Killer Cell Signaling	1.69	0.042	NaN	FCGR3A/FCGR3B,INPP5B,NCK1,PRKCI,VAV2
LXR/RXR Activation	1.66	0.0413	NaN	IL1R1,NCOR2,NR1H4,SCD,VTN
Phagosome Formation	1.6	0.04	NaN	FCGR3A/FCGR3B,NOTUM,PRKCI,RND2,VTN
GADD45 Signaling	1.6	0.105	NaN	CDKN1A,GADD45G
Cysteine Biosynthesis/Homocysteine Degradation	1.58	0.5	NaN	CBS/CBSL
Cell Cycle: G2/M DNA Damage Checkpoint Regulation	1.58	0.0612	NaN	ABL1,CDKN1A,YWHAG
Endoplasmic Reticulum Stress Pathway	1.51	0.0952	NaN	EIF2AK3,HSP90B1
Factors Promoting Cardiogenesis in Vertebrates	1.46	0.043	NaN	FZD5,FZD6,NOX4,PRKCI
Iron homeostasis signaling pathway	1.46	0.0365	NaN	ALAS2,Hba-a2/Hba1,HBB,HIF1A,TFRC
FcÎ³ Receptor-mediated Phagocytosis in Macrophages and Monocytes	1.45	0.0426	0	FCGR3A/FCGR3B,NCK1,PRKCI,VAV2
Insulin Receptor Signaling	1.43	0.036	-0.447	GYS2,INPP5B,Irs3,NCK1,PRKCI
Nicotine Degradation III	1.43	0.0536	NaN	AOX1,Aox3,CYP4F8
Protein Kinase A Signaling	1.41	0.0251	-1.265	CAMK2G,FICD,GYS2,NOS3,NOTUM,PDE12,PDE6C,PRKCI,PTPRN,YWHAG
Trehalose Degradation II (Trehalase)	1.41	0.333	NaN	GCK
Glutathione Biosynthesis	1.41	0.333	NaN	GSS
Tetrahydrobiopterin Biosynthesis I	1.41	0.333	NaN	GCH1
Tetrahydrobiopterin Biosynthesis II	1.41	0.333	NaN	GCH1
S-adenosyl-L-methionine Biosynthesis	1.41	0.333	NaN	MAT1A
Cysteine Biosynthesis III (mammalia)	1.41	0.0833	NaN	CBS/CBSL,MAT1A
PPARÎ±/RXRÎ± Activation	1.4	0.0316	-0.447	ADIPOR2,CPT1B,HSP90B1,IL1R1,NCOR2,NOTUM
RAR Activation	1.37	0.0311	NaN	CITED2,MAPKAPK2,NCOR2,PNRC1,PRKCI,ZBTB16
Signaling by Rho Family GTPases	1.37	0.0287	0	CDC42EP1,CDH17,NOX4,PRKCI,RND2,SEPTIN11,STMN1
Relaxin Signaling	1.32	0.0333	NaN	FICD,Gucy1b2,NOS3,PDE12,PDE6C
Virus Entry via Endocytic Pathways	1.28	0.0374	NaN	ABL1,HLA-E,PRKCI,TFRC
Telomerase Signaling	1.28	0.0374	NaN	ABL1,CDKN1A,HDAC11,HSP90B1
PXR/RXR Activation	1.27	0.0462	NaN	ABCB9,G6PC,SCD
Nicotine Degradation II	1.27	0.0462	NaN	AOX1,Aox3,CYP4F8
Role of Macrophages, Fibroblasts and Endothelial Cells in Rheumatoid Arthritis	1.26	0.0256	NaN	CAMK2G,FCGR3A/FCGR3B,FZD5,FZD6,IL1R1,MAPKAPK2,NOTUM,PRKCI
Glioma Signaling	1.24	0.0364	NaN	ABL1,CAMK2G,CDKN1A,PRKCI
Cell Cycle: G1/S Checkpoint Regulation	1.23	0.0448	NaN	ABL1,CDKN1A,HDAC11
eNOS Signaling	1.23	0.0314	NaN	AQP9,Gucy1b2,HSP90B1,NOS3,PRKCI
Osteoarthritis Pathway	1.22	0.0284	0.816	FZD5,FZD6,HIF1A,IL1R1,NAMPT,PPARD
Integrin Signaling	1.2	0.0282	0.447	ABL1,BCAR3,NCK1,NEDD9,RND2,Wasl
Tetrapyrrole Biosynthesis II	1.19	0.2	NaN	ALAS2
Citrulline-Nitric Oxide Cycle	1.19	0.2	NaN	NOS3
Glioblastoma Multiforme Signaling	1.17	0.0303	2.236	CDKN1A,FZD5,FZD6,NOTUM,RND2
Melatonin Signaling	1.16	0.0417	NaN	CAMK2G,NOTUM,PRKCI
Inhibition of Angiogenesis by TSP1	1.13	0.0588	NaN	Gucy1b2,NOS3
Molecular Mechanisms of Cancer	1.13	0.023	NaN	ABL1,CAMK2G,CDKN1A,CFLAR,FZD5,FZD6,HIF1A,PRKCI,RND2
Sperm Motility	1.12	0.0269	NaN	ABL1,Gucy1b2,MERTK,NOTUM,PRKCI,SRMS
IL-15 Production	1.12	0.0331	NaN	ABL1,MERTK,PRKCI,SRMS
UDP-N-acetyl-D-glucosamine Biosynthesis II	1.12	0.167	NaN	UAP1
NAD Biosynthesis III	1.12	0.167	NaN	NAMPT
Coagulation System	1.11	0.0571	NaN	F11,THBD
Inhibition of ARE-Mediated mRNA Degradation Pathway	1.11	0.0328	NaN	AGO2,MAPKAPK2,PAPOLA,YWHAG
FXR/RXR Activation	1.07	0.0317	NaN	CYP8B1,G6PC,NR1H4,VTN
Superpathway of Methionine Degradation	1.07	0.0541	NaN	CBS/CBSL,MAT1A
Complement System	1.07	0.0541	NaN	C1S,C6
14-3-3-mediated Signaling	1.06	0.0315	NaN	NOTUM,PRKCI,TUBB2A,YWHAG
NAD Biosynthesis from 2-amino-3-carboxymuconate Semialdehyde	1.05	0.143	NaN	ABL1
Acetyl-CoA Biosynthesis I (Pyruvate Dehydrogenase Complex)	1.05	0.143	NaN	PDHB
GDP-glucose Biosynthesis	1.05	0.143	NaN	GCK
Role of BRCA1 in DNA Damage Response	1.05	0.0375	NaN	BLM,CDKN1A,MDC1
Cyclins and Cell Cycle Regulation	1.04	0.037	NaN	ABL1,CDKN1A,HDAC11
TR/RXR Activation	1	0.0357	NaN	G6PC,HIF1A,NCOR2
Glucose and Glucose-1-phosphate Degradation	0.996	0.125	NaN	GCK
Estrogen Biosynthesis	0.996	0.0488	NaN	CYP4F8,HSD17B2
Triacylglycerol Biosynthesis	0.996	0.0488	NaN	LPIN1,PLPP3
Pyrimidine Ribonucleotides Interconversion	0.996	0.0488	NaN	BLM,ENTPD8
PDGF Signaling	0.983	0.0349	NaN	ABL1,INPP5B,SPHK2
Intrinsic Prothrombin Activation Pathway	0.979	0.0476	NaN	F11,THBD
Axonal Guidance Signaling	0.963	0.0206	NaN	ABL1,ADAM11,ADAMTS7,FZD5,FZD6,NCK1,NOTUM,PRKCI,TUBB2A,Wasl
Pyrimidine Ribonucleotides De Novo Biosynthesis	0.959	0.0465	NaN	BLM,ENTPD8
BAG2 Signaling Pathway	0.959	0.0465	NaN	CDKN1A,MAPKAPK2
Heme Biosynthesis II	0.951	0.111	NaN	ALAS2
Folate Transformations I	0.951	0.111	NaN	MTHFR
Hereditary Breast Cancer Signaling	0.943	0.0286	NaN	BLM,CDKN1A,GADD45G,HDAC11
Hepatic Fibrosis Signaling Pathway	0.943	0.0217	0.816	FZD5,FZD6,HIF1A,IL1R1,NOX4,PRKCI,RND2,TFRC
Cardiac Î²-adrenergic Signaling	0.936	0.0284	-1	ATP2A2,FICD,PDE12,PDE6C
Prostate Cancer Signaling	0.928	0.033	NaN	ABL1,CDKN1A,HSP90B1
Type II Diabetes Mellitus Signaling	0.928	0.0282	0	ADIPOR2,GCK,Irs3,PRKCI
Th17 Activation Pathway	0.928	0.033	NaN	HIF1A,HSP90B1,IL1R1
Calcium Transport I	0.907	0.1	NaN	ATP2A2
Breast Cancer Regulation by Stathmin1	0.903	0.025	NaN	CAMK2G,CDKN1A,PRKCI,STMN1,TUBB2A
Triacylglycerol Degradation	0.896	0.0426	NaN	NOTUM,PPME1
Autoimmune Thyroid Disease Signaling	0.866	0.0408	NaN	HLA-E,TG
Î³-glutamyl Cycle	0.866	0.0909	NaN	GSS
Phagosome Maturation	0.86	0.0265	NaN	HLA-E,NOX4,RILP,TUBB2A
p53 Signaling	0.857	0.0306	NaN	CDKN1A,GADD45G,HIF1A
VEGF Signaling	0.848	0.0303	NaN	EIF1AX,HIF1A,NOS3
Cleavage and Polyadenylation of Pre-mRNA	0.833	0.0833	NaN	PAPOLA
Neuropathic Pain Signaling In Dorsal Horn Neurons	0.83	0.0297	NaN	CAMK2G,NOTUM,PRKCI
GÎ±q Signaling	0.815	0.0255	-1	AVPR1A,GYS2,PRKCI,RND2
Chronic Myeloid Leukemia Signaling	0.812	0.0291	NaN	ABL1,CDKN1A,HDAC11
Phototransduction Pathway	0.812	0.0377	NaN	Gucy1b2,PDE6C
NAD biosynthesis II (from tryptophan)	0.801	0.0769	NaN	ABL1
Oleate Biosynthesis II (Animals)	0.801	0.0769	NaN	SCD
NAD Phosphorylation and Dephosphorylation	0.801	0.0769	NaN	PXYLP1
Pregnenolone Biosynthesis	0.801	0.0769	NaN	MICAL2
Dopamine-DARPP32 Feedback in cAMP Signaling	0.775	0.0245	NaN	ATP2A2,Gucy1b2,NOTUM,PRKCI
DNA Double-Strand Break Repair by Homologous Recombination	0.772	0.0714	NaN	ABL1
Colanic Acid Building Blocks Biosynthesis	0.772	0.0714	NaN	UGP2
Role of CHK Proteins in Cell Cycle Checkpoint Control	0.764	0.0351	NaN	CDKN1A,MDC1
Xenobiotic Metabolism Signaling	0.75	0.0209	NaN	CAMK2G,CITED2,EIF2AK3,HSP90B1,NCOR2,PRKCI
Type I Diabetes Mellitus Signaling	0.745	0.027	NaN	HLA-E,IL1R1,PTPRN
Superpathway of Citrulline Metabolism	0.745	0.0667	NaN	NOS3
Histidine Degradation VI	0.745	0.0667	NaN	MICAL2
HIF1Î± Signaling	0.73	0.0265	NaN	HIF1A,NOS3,SLC2A5
PCP pathway	0.728	0.0333	NaN	FZD5,FZD6
Extrinsic Prothrombin Activation Pathway	0.719	0.0625	NaN	THBD
Chondroitin Sulfate Degradation (Metazoa)	0.719	0.0625	NaN	CEMIP2
Apelin Endothelial Signaling Pathway	0.714	0.0261	NaN	HIF1A,NOS3,PRKCI
Wnt/Î²-catenin Signaling	0.712	0.0231	NaN	FZD5,FZD6,PPARD,SOX13
Neuroprotective Role of THOP1 in Alzheimer's Disease	0.708	0.0259	NaN	F11,HLA-E,PRSS53
Fc Epsilon RI Signaling	0.699	0.0256	NaN	INPP5B,PRKCI,VAV2
Ubiquinol-10 Biosynthesis (Eukaryotic)	0.695	0.0588	NaN	MICAL2
Dermatan Sulfate Degradation (Metazoa)	0.695	0.0588	NaN	CEMIP2
Mitochondrial L-carnitine Shuttle Pathway	0.695	0.0588	NaN	CPT1B
D-myo-inositol (1,4,5)-trisphosphate Degradation	0.695	0.0588	NaN	INPP5B
1D-myo-inositol Hexakisphosphate Biosynthesis II (Mammalian)	0.674	0.0556	NaN	INPP5B
D-myo-inositol (1,3,4)-trisphosphate Biosynthesis	0.674	0.0556	NaN	INPP5B
Calcium-induced T Lymphocyte Apoptosis	0.668	0.0303	NaN	ATP2A2,PRKCI
Apelin Muscle Signaling Pathway	0.654	0.0526	NaN	NOS3
Hepatic Cholestasis	0.65	0.0217	NaN	CYP8B1,IL1R1,NR1H4,PRKCI
Sertoli Cell-Sertoli Cell Junction Signaling	0.644	0.0216	NaN	Gucy1b2,NOS3,TJP3,TUBB2A
B Cell Receptor Signaling	0.644	0.0216	2	ABL1,CAMK2G,INPP5B,VAV2
SPINK1 General Cancer Pathway	0.638	0.029	NaN	Mt1,Mt1m/Mt2A
Endothelin-1 Signaling	0.629	0.0213	-1	Gucy1b2,NOS3,NOTUM,PRKCI
Synaptic Long Term Depression	0.623	0.0212	0	Gucy1b2,NOS3,NOTUM,PRKCI
Small Cell Lung Cancer Signaling	0.62	0.0282	NaN	ABL1,PIAS3
Heparan Sulfate Biosynthesis (Late Stages)	0.62	0.0282	NaN	NOTUM,PPME1
Synaptic Long Term Potentiation	0.618	0.0233	NaN	CAMK2G,NOTUM,PRKCI
p70S6K Signaling	0.618	0.0233	NaN	NOTUM,PRKCI,YWHAG
Maturity Onset Diabetes of Young (MODY) Signaling	0.614	0.0476	NaN	GCK
Basal Cell Carcinoma Signaling	0.611	0.0278	NaN	FZD5,FZD6
ERK5 Signaling	0.611	0.0278	NaN	WNK1,YWHAG
Actin Nucleation by ARP-WASP Complex	0.611	0.0278	NaN	NCK1,RND2
Cellular Effects of Sildenafil (Viagra)	0.606	0.0229	NaN	Gucy1b2,NOS3,NOTUM
Caveolar-mediated Endocytosis Signaling	0.604	0.0274	NaN	ABL1,HLA-E
Methionine Degradation I (to Homocysteine)	0.597	0.0455	NaN	MAT1A
Glioma Invasiveness Signaling	0.595	0.027	NaN	RND2,VTN
Angiopoietin Signaling	0.587	0.0267	NaN	NCK1,NOS3
Leukocyte Extravasation Signaling	0.583	0.0203	0	ABL1,PRKCI,VAV2,Wasl
Adrenomedullin signaling pathway	0.583	0.0203	1	Gucy1b2,HIF1A,NOS3,NOTUM
STAT3 Pathway	0.582	0.0222	NaN	CDKN1A,IL1R1,PIAS3
Superpathway of D-myo-inositol (1,4,5)-trisphosphate Metabolism	0.58	0.0435	NaN	INPP5B
Apelin Cardiac Fibroblast Signaling Pathway	0.58	0.0435	NaN	NOS3
Gap Junction Signaling	0.578	0.0202	NaN	Gucy1b2,NOTUM,PRKCI,TUBB2A
Antiproliferative Role of Somatostatin Receptor 2	0.57	0.026	NaN	CDKN1A,Gucy1b2
Estrogen Receptor Signaling	0.57	0.0219	NaN	G6PC,MED14,NCOR2
Role of Wnt/GSK-3Î² Signaling in the Pathogenesis of Influenza	0.562	0.0256	NaN	FZD5,FZD6
Heparan Sulfate Biosynthesis	0.562	0.0256	NaN	NOTUM,PPME1
Ovarian Cancer Signaling	0.559	0.0216	NaN	ABL1,FZD5,FZD6
Bupropion Degradation	0.55	0.04	NaN	CYP4F8
JAK/Stat Signaling	0.547	0.025	NaN	CDKN1A,PIAS3
Calcium Signaling	0.542	0.0194	NaN	ATP2A2,CAMK2G,HDAC11,SLC8B1
G-Protein Coupled Receptor Signaling	0.541	0.0184	NaN	AVPR1A,CAMK2G,FICD,PDE12,PDE6C
Aryl Hydrocarbon Receptor Signaling	0.536	0.021	NaN	CDKN1A,HSP90B1,NCOR2
Estrogen-mediated S-phase Entry	0.536	0.0385	NaN	CDKN1A
NAD Salvage Pathway II	0.536	0.0385	NaN	PXYLP1
Glycolysis I	0.536	0.0385	NaN	PGK1
Gluconeogenesis I	0.536	0.0385	NaN	PGK1
Endocannabinoid Cancer Inhibition Pathway	0.536	0.021	NaN	CDKN1A,HIF1A,NOS3
Thrombin Signaling	0.533	0.0192	1	CAMK2G,NOTUM,PRKCI,RND2
Apelin Adipocyte Signaling Pathway	0.533	0.0244	NaN	HIF1A,NOX4
Corticotropin Releasing Hormone Signaling	0.526	0.0207	NaN	Gucy1b2,NOS3,PRKCI
HER-2 Signaling in Breast Cancer	0.519	0.0238	NaN	CDKN1A,PRKCI
VEGF Family Ligand-Receptor Interactions	0.519	0.0238	NaN	NOS3,PRKCI
AMPK Signaling	0.516	0.0189	NaN	CDKN1A,CPT1B,GYS2,NOS3
HIPPO signaling	0.511	0.0235	NaN	TEAD1,YWHAG
Role of NFAT in Cardiac Hypertrophy	0.507	0.0187	NaN	CAMK2G,HDAC11,NOTUM,PRKCI
Sonic Hedgehog Signaling	0.496	0.0345	NaN	DYRK1B
Crosstalk between Dendritic Cells and Natural Killer Cells	0.485	0.0225	NaN	CAMK2G,HLA-E
Acetone Degradation I (to Methylglyoxal)	0.484	0.0333	NaN	CYP4F8
Gustation Pathway	0.481	0.0195	NaN	FICD,PDE12,PDE6C
G Protein Signaling Mediated by Tubby	0.472	0.0323	NaN	ABL1
LPS/IL-1 Mediated Inhibition of RXR Function	0.469	0.0179	0	ABCB9,CPT1B,IL1R1,NR1H4
EIF2 Signaling	0.469	0.0179	NaN	AGO2,EIF1AX,EIF2AK3,NOX4
HOTAIR Regulatory Pathway	0.458	0.0189	NaN	AGO2,CDKN1A,KMT2C
Regulation of Actin-based Motility by Rho	0.455	0.0213	NaN	RND2,Wasl
ErbB Signaling	0.455	0.0213	NaN	NCK1,PRKCI
cAMP-mediated signaling	0.453	0.0175	0	CAMK2G,FICD,PDE12,PDE6C
Systemic Lupus Erythematosus Signaling	0.45	0.0175	NaN	C6,EFTUD2,FCGR3A/FCGR3B,HLA-E
Î±-Adrenergic Signaling	0.449	0.0211	NaN	GYS2,PRKCI
Neuroinflammation Signaling Pathway	0.444	0.0167	NaN	BACE1,CFLAR,HLA-E,IL1R1,NOX4
Neuregulin Signaling	0.442	0.0208	NaN	HSP90B1,PRKCI
Cytotoxic T Lymphocyte-mediated Apoptosis of Target Cells	0.44	0.0294	NaN	HLA-E
Role of JAK2 in Hormone-like Cytokine Signaling	0.44	0.0294	NaN	Irs3
Amyotrophic Lateral Sclerosis Signaling	0.438	0.0206	NaN	ALS2,CCS
Bladder Cancer Signaling	0.438	0.0206	NaN	ABL1,CDKN1A
Salvage Pathways of Pyrimidine Ribonucleotides	0.438	0.0206	NaN	G6PC,UPP2
Tec Kinase Signaling	0.437	0.0183	NaN	PRKCI,RND2,VAV2
Cdc42 Signaling	0.424	0.018	NaN	HLA-E,PRKCI,VAV2
Huntington's Disease Signaling	0.421	0.0169	NaN	DNAJB1,HDAC11,NCOR2,PRKCI
Interferon Signaling	0.421	0.0278	NaN	MED14
Mouse Embryonic Stem Cell Pluripotency	0.406	0.0194	NaN	FZD5,FZD6
IGF-1 Signaling	0.4	0.0192	NaN	PRKCI,YWHAG
Antigen Presentation Pathway	0.394	0.0256	NaN	HLA-E
Opioid Signaling Pathway	0.388	0.0162	0	CAMK2G,NOS3,PRKCI,Rps6ka5
Mechanisms of Viral Exit from Host Cells	0.378	0.0244	NaN	PRKCI
Pancreatic Adenocarcinoma Signaling	0.376	0.0183	NaN	ABL1,CDKN1A
Antioxidant Action of Vitamin C	0.376	0.0183	NaN	NOTUM,SLC2A5
Ephrin Receptor Signaling	0.374	0.0167	NaN	ABL1,NCK1,Wasl
Role of IL-17F in Allergic Inflammatory Airway Diseases	0.37	0.0238	NaN	Rps6ka5
HGF Signaling	0.367	0.018	NaN	CDKN1A,PRKCI
Dendritic Cell Maturation	0.364	0.0164	NaN	FCGR3A/FCGR3B,HLA-E,NOTUM
Rac Signaling	0.363	0.0179	NaN	NOX4,PRKCI
Serotonin Receptor Signaling	0.363	0.0233	NaN	GCH1
GPCR-Mediated Nutrient Sensing in Enteroendocrine Cells	0.363	0.0179	NaN	NOTUM,PRKCI
Apelin Pancreas Signaling Pathway	0.355	0.0227	NaN	EIF2AK3
IL-23 Signaling Pathway	0.355	0.0227	NaN	HIF1A
fMLP Signaling in Neutrophils	0.345	0.0172	NaN	NOX4,PRKCI
Glucocorticoid Receptor Signaling	0.344	0.0149	NaN	CDKN1A,FKBP4,HSP90B1,MED14,NCOR2
PFKFB4 Signaling Pathway	0.341	0.0217	NaN	GCK
Sphingosine-1-phosphate Signaling	0.34	0.0171	NaN	NOTUM,RND2
ILK Signaling	0.34	0.0158	NaN	HIF1A,Irs3,RND2
p38 MAPK Signaling	0.336	0.0169	NaN	IL1R1,MAPKAPK2
nNOS Signaling in Neurons	0.333	0.0213	NaN	PRKCI
Ephrin A Signaling	0.333	0.0213	NaN	VAV2
Regulation of the Epithelial-Mesenchymal Transition Pathway	0.333	0.0156	NaN	FZD5,FZD6,HIF1A
Cholecystokinin/Gastrin-mediated Signaling	0.333	0.0168	NaN	PRKCI,RND2
Role of NANOG in Mammalian Embryonic Stem Cell Pluripotency	0.333	0.0168	NaN	FZD5,FZD6
GP6 Signaling Pathway	0.333	0.0168	NaN	COL4A1,PRKCI
Graft-versus-Host Disease Signaling	0.327	0.0208	NaN	HLA-E
RhoA Signaling	0.316	0.0163	NaN	CDC42EP1,SEPTIN11
Melanoma Signaling	0.315	0.02	NaN	CDKN1A
Primary Immunodeficiency Signaling	0.315	0.02	NaN	UNG
Amyloid Processing	0.315	0.02	NaN	BACE1
Senescence Pathway	0.31	0.0145	-1	CDKN1A,GADD45G,MAPKAPK2,PDHB
IL-8 Signaling	0.309	0.015	NaN	NOX4,PRKCI,RND2
UVC-Induced MAPK Signaling	0.309	0.0196	NaN	PRKCI
IL-6 Signaling	0.309	0.016	NaN	IL1R1,MAPKAPK2
PTEN Signaling	0.305	0.0159	NaN	CDKN1A,INPP5B
UVB-Induced MAPK Signaling	0.303	0.0192	NaN	PRKCI
P2Y Purigenic Receptor Signaling Pathway	0.302	0.0157	NaN	NOTUM,PRKCI
Role of IL-17A in Arthritis	0.292	0.0185	NaN	MAPKAPK2
GÎ±12/13 Signaling	0.291	0.0154	NaN	CDH17,VAV2
CREB Signaling in Neurons	0.289	0.0145	NaN	CAMK2G,NOTUM,PRKCI
mTOR Signaling	0.281	0.0143	NaN	HIF1A,PRKCI,RND2
CNTF Signaling	0.276	0.0175	NaN	Rps6ka5
Human Embryonic Stem Cell Pluripotency	0.274	0.0148	NaN	FZD5,FZD6
Androgen Signaling	0.271	0.0147	NaN	DNAJB1,PRKCI
MSP-RON Signaling Pathway	0.271	0.0172	NaN	F11
Semaphorin Signaling in Neurons	0.26	0.0167	NaN	RND2
Retinoic acid Mediated Apoptosis Signaling	0.26	0.0167	NaN	CFLAR
Melatonin Degradation I	0.26	0.0167	NaN	CYP4F8
Induction of Apoptosis by HIV1	0.256	0.0164	NaN	SLC25A10
Role of Osteoblasts, Osteoclasts and Chondrocytes in Rheumatoid Arthritis	0.256	0.0136	NaN	FZD5,FZD6,IL1R1
Thrombopoietin Signaling	0.247	0.0159	NaN	PRKCI
Phospholipases	0.247	0.0159	NaN	NOTUM
CD40 Signaling	0.238	0.0154	NaN	MAPKAPK2
Myc Mediated Apoptosis Signaling	0.238	0.0154	NaN	YWHAG
Netrin Signaling	0.238	0.0154	NaN	NCK1
Pyridoxal 5'-phosphate Salvage Pathway	0.238	0.0154	NaN	G6PC
Superpathway of Melatonin Degradation	0.238	0.0154	NaN	CYP4F8
Mitotic Roles of Polo-Like Kinase	0.234	0.0152	NaN	HSP90B1
ErbB4 Signaling	0.23	0.0149	NaN	PRKCI
Remodeling of Epithelial Adherens Junctions	0.226	0.0147	NaN	TUBB2A
Epithelial Adherens Junction Signaling	0.225	0.0132	NaN	TUBB2A,VAV2
IL-10 Signaling	0.223	0.0145	NaN	IL1R1
Role of JAK1 and JAK3 in Î³c Cytokine Signaling	0.223	0.0145	NaN	Irs3
GM-CSF Signaling	0.218	0.0143	NaN	CAMK2G
Growth Hormone Signaling	0.215	0.0141	NaN	PRKCI
Ephrin B Signaling	0.211	0.0139	NaN	VAV2
Non-Small Cell Lung Cancer Signaling	0.208	0.0137	NaN	ABL1
GPCR-Mediated Integration of Enteroendocrine Signaling Exemplified by an L Cell	0.208	0.0137	NaN	NOTUM
Estrogen-Dependent Breast Cancer Signaling	0.204	0.0135	NaN	HSD17B2
Leptin Signaling in Obesity	0.204	0.0135	NaN	NOTUM
Erythropoietin Signaling	0.197	0.0132	NaN	PRKCI
GDNF Family Ligand-Receptor Interactions	0.197	0.0132	NaN	NCK1
Macropinocytosis Signaling	0.197	0.0132	NaN	PRKCI
Actin Cytoskeleton Signaling	0	0.00459	NaN	VAV2
Acute Phase Response Signaling	0	0.0112	NaN	C1S,IL1R1
Hepatic Fibrosis / Hepatic Stellate Cell Activation	0	0.0108	NaN	COL4A1,IL1R1
Mitochondrial Dysfunction	0	0.0117	NaN	BACE1,CPT1B
Ceramide Signaling	0	0.0114	NaN	SPHK2
Tight Junction Signaling	0	0.0119	NaN	PRKCI,TJP3
Clathrin-mediated Endocytosis Signaling	0	0.00518	NaN	TFRC
IL-12 Signaling and Production in Macrophages	0	0.00758	NaN	PRKCI
Role of Pattern Recognition Receptors in Recognition of Bacteria and Viruses	0	0.00649	NaN	PRKCI
Role of NFAT in Regulation of the Immune Response	0	0.00552	NaN	FCGR3A/FCGR3B
LPS-stimulated MAPK Signaling	0	0.0122	NaN	PRKCI
NF-ÎºB Activation by Viruses	0	0.0122	NaN	PRKCI
CCR5 Signaling in Macrophages	0	0.0106	NaN	PRKCI
IL-3 Signaling	0	0.0127	NaN	PRKCI
IL-17 Signaling	0	0.0125	NaN	MAPKAPK2
CXCR4 Signaling	0	0.012	NaN	PRKCI,RND2
CTLA4 Signaling in Cytotoxic T Lymphocytes	0	0.0112	NaN	HLA-E
CCR3 Signaling in Eosinophils	0	0.00806	NaN	PRKCI
Reelin Signaling in Neurons	0	0.00775	NaN	CAMK2G
Renin-Angiotensin Signaling	0	0.00847	NaN	PRKCI
Cardiac Hypertrophy Signaling	0	0.0125	NaN	MAPKAPK2,NOTUM,RND2
CDK5 Signaling	0	0.00926	NaN	ABL1
iCOS-iCOSL Signaling in T Helper Cells	0	0.00901	NaN	CAMK2G
HMGB1 Signaling	0	0.0121	NaN	IL1R1,RND2
FLT3 Signaling in Hematopoietic Progenitor Cells	0	0.0125	NaN	Rps6ka5
GNRH Signaling	0	0.0116	NaN	CAMK2G,PRKCI
Germ Cell-Sertoli Cell Junction Signaling	0	0.0117	NaN	RND2,TUBB2A
Prolactin Signaling	0	0.0123	NaN	PRKCI
Renal Cell Carcinoma Signaling	0	0.0125	NaN	HIF1A
Allograft Rejection Signaling	0	0.0116	NaN	HLA-E
Production of Nitric Oxide and Reactive Oxygen Species in Macrophages	0	0.0106	NaN	PRKCI,RND2
Colorectal Cancer Metastasis Signaling	0	0.0119	NaN	FZD5,FZD6,RND2
G Beta Gamma Signaling	0	0.0082	NaN	PRKCI
Communication between Innate and Adaptive Immune Cells	0	0.0104	NaN	HLA-E
PAK Signaling	0	0.0103	NaN	NCK1
Phospholipase C Signaling	0	0.0117	NaN	HDAC11,PRKCI,RND2
Regulation of eIF4 and p70S6K Signaling	0	0.0127	NaN	AGO2,EIF1AX
IL-1 Signaling	0	0.011	NaN	IL1R1
Regulation of IL-2 Expression in Activated and Anergic T Lymphocytes	0	0.0112	NaN	VAV2
PKCÎ¸ Signaling in T Lymphocytes	0	0.0129	NaN	CAMK2G,VAV2
OX40 Signaling Pathway	0	0.0111	NaN	HLA-E
Role of Tissue Factor in Cancer	0	0.00855	NaN	Rps6ka5
Paxillin Signaling	0	0.00926	NaN	NCK1
RhoGDI Signaling	0	0.0111	NaN	CDH17,RND2
PEDF Signaling	0	0.0122	NaN	CFLAR
Agranulocyte Adhesion and Diapedesis	0	0.00521	NaN	IL1R1
Granulocyte Adhesion and Diapedesis	0	0.00559	NaN	IL1R1
UVA-Induced MAPK Signaling	0	0.0102	NaN	NOTUM
ERK/MAPK Signaling	0	0.0104	NaN	PRKCI,YWHAG
FGF Signaling	0	0.0119	NaN	MAPKAPK2
IL-4 Signaling	0	0.0118	NaN	INPP5B
Chemokine Signaling	0	0.0125	NaN	CAMK2G
Death Receptor Signaling	0	0.011	NaN	CFLAR
Dopamine Receptor Signaling	0	0.013	NaN	GCH1
NF-ÎºB Signaling	0	0.00559	NaN	IL1R1
T Cell Receptor Signaling	0	0.00952	NaN	VAV2
PD-1, PD-L1 cancer immunotherapy pathway	0	0.00943	NaN	HLA-E
Sumoylation Pathway	0	0.00971	NaN	RND2
Th1 and Th2 Activation Pathway	0	0.00585	NaN	NFIL3
Th1 Pathway	0	0.00826	NaN	NFIL3
Endocannabinoid Neuronal Synapse Pathway	0	0.00781	NaN	NOTUM
T Cell Exhaustion Signaling Pathway	0	0.00571	NaN	HLA-E
Synaptogenesis Signaling Pathway	0	0.00641	NaN	CAMK2G,CDH17
Systemic Lupus Erythematosus In T Cell Signaling Pathway	0	0.00901	NaN	HLA-E,NOS3,RND2
Systemic Lupus Erythematosus In B Cell Signaling Pathway	0	0.00727	NaN	INPP5B,PRKCI
White Adipose Tissue Browning Pathway	0	0.00775	NaN	Gucy1b2

## Sheet: Muscle
# Ingenuity Pathway Analysis - Canonical Pathways - MUSCLE
#
Ingenuity Canonical Pathways	-log(p-value)	Ratio	z-score	Molecules
Dopamine-DARPP32 Feedback in cAMP Signaling	3.28	0.0245	NaN	KCNJ2,KCNJ8,PPP2R1B,PPP2R5A
mTOR Signaling	2.87	0.019	NaN	INSR,PDGFC,PPP2R1B,PPP2R5A
ATM Signaling	2.84	0.0309	NaN	GADD45B,PPP2R1B,PPP2R5A
PPAR Signaling	2.76	0.0288	NaN	CITED2,INSR,PDGFC
Telomerase Signaling	2.72	0.028	NaN	ETS2,PPP2R1B,PPP2R5A
Cell Cycle Regulation by BTG Family Proteins	2.49	0.0541	NaN	PPP2R1B,PPP2R5A
Senescence Pathway	2.44	0.0145	-1	ETS2,GADD45B,PPP2R1B,PPP2R5A
Xenobiotic Metabolism Signaling	2.38	0.0139	NaN	CITED2,GSTM1,PPP2R1B,PPP2R5A
Tight Junction Signaling	2.17	0.0179	NaN	AFDN,PPP2R1B,PPP2R5A
Wnt/Î²-catenin Signaling	2.14	0.0173	NaN	PPP2R1B,PPP2R5A,SOX13
Role of CHK Proteins in Cell Cycle Checkpoint Control	2.12	0.0351	NaN	PPP2R1B,PPP2R5A
ILK Signaling	2.03	0.0158	NaN	PDGFC,PPP2R1B,PPP2R5A
PXR/RXR Activation	2.01	0.0308	NaN	GSTM1,INSR
ERK/MAPK Signaling	2.01	0.0155	NaN	ETS2,PPP2R1B,PPP2R5A
Mitotic Roles of Polo-Like Kinase	2	0.0303	NaN	PPP2R1B,PPP2R5A
AMPK Signaling	1.9	0.0142	NaN	INSR,PPP2R1B,PPP2R5A
Dopamine Receptor Signaling	1.87	0.026	NaN	PPP2R1B,PPP2R5A
Cyclins and Cell Cycle Regulation	1.83	0.0247	NaN	PPP2R1B,PPP2R5A
HIPPO signaling	1.79	0.0235	NaN	PPP2R1B,PPP2R5A
Ceramide Signaling	1.76	0.0227	NaN	PPP2R1B,PPP2R5A
CTLA4 Signaling in Cytotoxic T Lymphocytes	1.75	0.0225	NaN	PPP2R1B,PPP2R5A
CDK5 Signaling	1.6	0.0185	NaN	PPP2R1B,PPP2R5A
Inhibition of ARE-Mediated mRNA Degradation Pathway	1.5	0.0164	NaN	PPP2R1B,PPP2R5A
p70S6K Signaling	1.45	0.0155	NaN	PPP2R1B,PPP2R5A
Cardiac Î²-adrenergic Signaling	1.38	0.0142	NaN	PPP2R1B,PPP2R5A
GADD45 Signaling	1.37	0.0526	NaN	GADD45B
CDP-diacylglycerol Biosynthesis I	1.35	0.05	NaN	GPAM
Phagosome Maturation	1.33	0.0132	NaN	DYNC1LI2,DYNLL1
Maturity Onset Diabetes of Young (MODY) Signaling	1.33	0.0476	NaN	INSR
Phosphatidylglycerol Biosynthesis II (Non-plastidic)	1.31	0.0455	NaN	GPAM
Regulation of eIF4 and p70S6K Signaling	1.3	0.0127	NaN	PPP2R1B,PPP2R5A
Glutathione Redox Reactions I	1.27	0.0417	NaN	GSTM1
PI3K/AKT Signaling	1.22	0.0115	NaN	PPP2R1B,PPP2R5A
T Cell Exhaustion Signaling Pathway	1.22	0.0114	NaN	PPP2R1B,PPP2R5A
G Protein Signaling Mediated by Tubby	1.16	0.0323	NaN	INSR
Production of Nitric Oxide and Reactive Oxygen Species in Macrophages	1.16	0.0106	NaN	PPP2R1B,PPP2R5A
Synaptic Long Term Depression	1.16	0.0106	NaN	PPP2R1B,PPP2R5A
NRF2-mediated Oxidative Stress Response	1.16	0.0106	NaN	DNAJB5,GSTM1
Glutathione-mediated Detoxification	1.15	0.0312	NaN	GSTM1
Breast Cancer Regulation by Stathmin1	1.12	0.01	NaN	PPP2R1B,PPP2R5A
Osteoarthritis Pathway	1.08	0.00948	NaN	ADAMTS4,PDGFC
Triacylglycerol Biosynthesis	1.05	0.0244	NaN	GPAM
Axonal Guidance Signaling	1	0.00619	NaN	ADAMTS4,ADAMTS6,PDGFC
Role of Oct4 in Mammalian Embryonic Stem Cell Pluripotency	1	0.0217	NaN	ETS2
Caveolar-mediated Endocytosis Signaling	0.812	0.0137	NaN	INSR
Role of Macrophages, Fibroblasts and Endothelial Cells in Rheumatoid Arthritis	0.796	0.00641	NaN	ADAMTS4,PDGFC
Macropinocytosis Signaling	0.796	0.0132	NaN	PDGFC
Apelin Adipocyte Signaling Pathway	0.767	0.0122	NaN	GSTM1
Systemic Lupus Erythematosus In T Cell Signaling Pathway	0.752	0.00601	NaN	PPP2R1B,PPP2R5A
PDGF Signaling	0.747	0.0116	NaN	PDGFC
Amyotrophic Lateral Sclerosis Signaling	0.699	0.0103	NaN	PDGFC
Bladder Cancer Signaling	0.699	0.0103	NaN	PDGFC
PAK Signaling	0.699	0.0103	NaN	PDGFC
p53 Signaling	0.697	0.0102	NaN	GADD45B
Nitric Oxide Signaling in the Cardiovascular System	0.693	0.0101	NaN	PDGFC
VEGF Signaling	0.693	0.0101	NaN	PDGFC
Apelin Cardiomyocyte Signaling Pathway	0.693	0.0101	NaN	SLC9A2
GÎ±s Signaling	0.662	0.00935	NaN	RAPGEF2
Pancreatic Adenocarcinoma Signaling	0.656	0.00917	NaN	PDGFC
Glioma Signaling	0.652	0.00909	NaN	PDGFC
HGF Signaling	0.648	0.00901	NaN	ETS2
HIF1Î± Signaling	0.642	0.00885	NaN	PDGFC
Sphingosine-1-phosphate Signaling	0.627	0.00855	NaN	PDGFC
IL-15 Production	0.614	0.00826	NaN	INSR
Th1 Pathway	0.614	0.00826	NaN	NFIL3
RhoA Signaling	0.609	0.00813	NaN	RAPGEF2
Atherosclerosis Signaling	0.6	0.00794	NaN	PDGFC
PTEN Signaling	0.6	0.00794	NaN	INSR
Endocannabinoid Neuronal Synapse Pathway	0.593	0.00781	NaN	DAGLA
Reelin Signaling in Neurons	0.592	0.00775	NaN	AFDN
Human Embryonic Stem Cell Pluripotency	0.573	0.00741	NaN	PDGFC
STAT3 Pathway	0.573	0.00741	NaN	INSR
Ovarian Cancer Signaling	0.564	0.00719	NaN	PDGFC
Insulin Receptor Signaling	0.564	0.00719	NaN	INSR
Hereditary Breast Cancer Signaling	0.561	0.00714	NaN	GADD45B
D-myo-inositol (1,4,5,6)-Tetrakisphosphate Biosynthesis	0.561	0.00714	NaN	PPP2R5A
D-myo-inositol (3,4,5,6)-tetrakisphosphate Biosynthesis	0.561	0.00714	NaN	PPP2R5A
Type II Diabetes Mellitus Signaling	0.556	0.00704	NaN	INSR
Aryl Hydrocarbon Receptor Signaling	0.553	0.00699	NaN	GSTM1
Endocannabinoid Cancer Inhibition Pathway	0.553	0.00699	NaN	PDGFC
Epithelial Adherens Junction Signaling	0.53	0.00658	NaN	AFDN
Role of Pattern Recognition Receptors in Recognition of Bacteria and Viruses	0.526	0.00649	NaN	RIPK2
3-phosphoinositide Degradation	0.526	0.00649	NaN	PPP2R5A
D-myo-inositol-5-phosphate Metabolism	0.523	0.00645	NaN	PPP2R5A
Aldosterone Signaling in Epithelial Cells	0.517	0.00633	NaN	DNAJB5
eNOS Signaling	0.514	0.00629	NaN	PDGFC
3-phosphoinositide Biosynthesis	0.503	0.0061	NaN	PPP2R5A
Glioblastoma Multiforme Signaling	0.5	0.00606	NaN	PDGFC
Germ Cell-Sertoli Cell Junction Signaling	0.488	0.00585	NaN	AFDN
Th1 and Th2 Activation Pathway	0.488	0.00585	NaN	NFIL3
NF-ÎºB Signaling	0.472	0.00559	NaN	INSR
Ephrin Receptor Signaling	0.47	0.00556	NaN	PDGFC
Hepatic Cholestasis	0.462	0.00543	NaN	INSR
Sertoli Cell-Sertoli Cell Junction Signaling	0.461	0.00541	NaN	AFDN
Hepatic Fibrosis / Hepatic Stellate Cell Activation	0.458	0.00538	NaN	PDGFC
PPARÎ±/RXRÎ± Activation	0.451	0.00526	NaN	INSR
RAR Activation	0.446	0.00518	NaN	CITED2
Clathrin-mediated Endocytosis Signaling	0.446	0.00518	NaN	PDGFC
Leukocyte Extravasation Signaling	0.439	0.00508	NaN	AFDN
Superpathway of Inositol Phosphate Compounds	0.439	0.00508	NaN	PPP2R5A
IL-8 Signaling	0.433	0.005	NaN	PDGFC
Actin Cytoskeleton Signaling	0.405	0.00459	NaN	PDGFC
Role of Osteoblasts, Osteoclasts and Chondrocytes in Rheumatoid Arthritis	0.401	0.00455	NaN	ADAMTS4
Sperm Motility	0.397	0.00448	NaN	INSR
LPS/IL-1 Mediated Inhibition of RXR Function	0.395	0.00446	NaN	GSTM1
EIF2 Signaling	0.395	0.00446	NaN	INSR
Colorectal Cancer Metastasis Signaling	0.355	0.00395	NaN	PDGFC
Protein Ubiquitination Pathway	0.331	0.00366	NaN	DNAJB5
Sirtuin Signaling Pathway	0.311	0.00344	NaN	GADD45B
Synaptogenesis Signaling Pathway	0.29	0.00321	NaN	AFDN
Hepatic Fibrosis Signaling Pathway	0.243	0.00272	NaN	PDGFC

## Sheet: Fat
# Ingenuity Pathway Analysis - Canonical Pathways - PERITONEAL FAT
#
Ingenuity Canonical Pathways	-log(p-value)	Ratio	z-score	Molecules
Chondroitin Sulfate Biosynthesis	2.4	0.0357	NaN	SULT1B1,XYLT1
Dermatan Sulfate Biosynthesis	2.36	0.0339	NaN	SULT1B1,XYLT1
Acetate Conversion to Acetyl-CoA	2.18	0.25	NaN	ACSS1
Heparan Sulfate Biosynthesis	2.12	0.0256	NaN	SULT1B1,XYLT1
ATM Signaling	1.94	0.0206	NaN	ATM,ZEB1
Acetyl-CoA Biosynthesis I (Pyruvate Dehydrogenase Complex)	1.94	0.143	NaN	PDHB
Glycoaminoglycan-protein Linkage Region Biosynthesis	1.94	0.143	NaN	XYLT1
UVA-Induced MAPK Signaling	1.93	0.0204	NaN	ATM,TIPARP
RhoA Signaling	1.74	0.0163	NaN	ARPC2,NRP2
DNA Double-Strand Break Repair by Homologous Recombination	1.63	0.0714	NaN	ATM
DNA Double-Strand Break Repair by Non-Homologous End Joining	1.63	0.0714	NaN	ATM
GADD45 Signaling	1.5	0.0526	NaN	ATM
Oxidative Ethanol Degradation III	1.5	0.0526	NaN	ACSS1
DNA damage-induced 14-3-3Ïƒ Signaling	1.5	0.0526	NaN	ATM
Ethanol Degradation IV	1.42	0.0435	NaN	ACSS1
Axonal Guidance Signaling	1.33	0.00619	NaN	ARPC2,NRP2,PTCH1
Sonic Hedgehog Signaling	1.32	0.0345	NaN	PTCH1
Dopamine Degradation	1.31	0.0333	NaN	SULT1B1
Ethanol Degradation II	1.28	0.0312	NaN	ACSS1
Thyroid Hormone Metabolism II (via Conjugation and/or Degradation)	1.21	0.0263	NaN	SULT1B1
Role of Oct4 in Mammalian Embryonic Stem Cell Pluripotency	1.13	0.0217	NaN	JARID2
Dermatan Sulfate Biosynthesis (Late Stages)	1.13	0.0217	NaN	SULT1B1
Senescence Pathway	1.11	0.00727	NaN	ATM,PDHB
Chondroitin Sulfate Biosynthesis (Late Stages)	1.11	0.0208	NaN	SULT1B1
Cell Cycle: G2/M DNA Damage Checkpoint Regulation	1.1	0.0204	NaN	ATM
Role of CHK Proteins in Cell Cycle Checkpoint Control	1.04	0.0175	NaN	ATM
Retinoic acid Mediated Apoptosis Signaling	1.02	0.0167	NaN	TIPARP
Melatonin Degradation I	1.02	0.0167	NaN	SULT1B1
Wnt/Ca+ pathway	1.01	0.0161	NaN	ROR1
Superpathway of Melatonin Degradation	0.987	0.0154	NaN	SULT1B1
Serotonin Degradation	0.975	0.0149	NaN	SULT1B1
Cell Cycle: G1/S Checkpoint Regulation	0.975	0.0149	NaN	ATM
Remodeling of Epithelial Adherens Junctions	0.967	0.0147	NaN	ARPC2
Heparan Sulfate Biosynthesis (Late Stages)	0.951	0.0141	NaN	SULT1B1
Basal Cell Carcinoma Signaling	0.943	0.0139	NaN	PTCH1
Actin Nucleation by ARP-WASP Complex	0.943	0.0139	NaN	ARPC2
Hypoxia Signaling in the Cardiovascular System	0.932	0.0135	NaN	ATM
Role of BRCA1 in DNA Damage Response	0.903	0.0125	NaN	ATM
Cyclins and Cell Cycle Regulation	0.896	0.0123	NaN	ATM
PEDF Signaling	0.893	0.0122	NaN	ZEB1
VEGF Family Ligand-Receptor Interactions	0.883	0.0119	NaN	NRP2
HIPPO signaling	0.876	0.0118	NaN	FRMD6
Molecular Mechanisms of Cancer	0.857	0.00512	NaN	ATM,PTCH1
Death Receptor Signaling	0.851	0.011	NaN	TIPARP
Regulation of Actin-based Motility by Rho	0.836	0.0106	NaN	ARPC2
FcÎ³ Receptor-mediated Phagocytosis in Macrophages and Monocytes	0.836	0.0106	NaN	ARPC2
TGF-Î² Signaling	0.827	0.0104	NaN	SKI
PAK Signaling	0.824	0.0103	NaN	ARHGAP10
p53 Signaling	0.821	0.0102	NaN	ATM
Sumoylation Pathway	0.799	0.00971	NaN	ZEB1
Rac Signaling	0.767	0.00893	NaN	ARPC2
fMLP Signaling in Neutrophils	0.752	0.00862	NaN	ARPC2
CD28 Signaling in T Helper Cells	0.74	0.00833	NaN	ARPC2
IL-15 Production	0.735	0.00826	NaN	ROR1
Reelin Signaling in Neurons	0.71	0.00775	NaN	ARPC2
Estrogen Receptor Signaling	0.688	0.0073	NaN	MED12
Hereditary Breast Cancer Signaling	0.68	0.00714	NaN	ATM
Aryl Hydrocarbon Receptor Signaling	0.672	0.00699	NaN	ATM
Corticotropin Releasing Hormone Signaling	0.666	0.0069	NaN	PTCH1
Epithelial Adherens Junction Signaling	0.648	0.00658	NaN	ARPC2
HOTAIR Regulatory Pathway	0.631	0.00629	NaN	JARID2
Cdc42 Signaling	0.613	0.00599	NaN	ARPC2
RhoGDI Signaling	0.583	0.00556	NaN	ARPC2
Ephrin Receptor Signaling	0.583	0.00556	NaN	ARPC2
NRF2-mediated Oxidative Stress Response	0.565	0.00529	NaN	STIP1
PPARÎ±/RXRÎ± Activation	0.564	0.00526	NaN	MED12
Regulation of the Epithelial-Mesenchymal Transition Pathway	0.559	0.00521	NaN	ZEB1
RAR Activation	0.558	0.00518	NaN	ZBTB16
Clathrin-mediated Endocytosis Signaling	0.558	0.00518	NaN	ARPC2
Osteoarthritis Pathway	0.524	0.00474	NaN	PTCH1
Integrin Signaling	0.521	0.00469	NaN	ARPC2
Actin Cytoskeleton Signaling	0.513	0.00459	NaN	ARPC2
Sperm Motility	0.504	0.00448	NaN	ROR1
LPS/IL-1 Mediated Inhibition of RXR Function	0.503	0.00446	NaN	SULT1B1
Signaling by Rho Family GTPases	0.472	0.0041	NaN	ARPC2
Protein Ubiquitination Pathway	0.434	0.00366	NaN	UBR1
Systemic Lupus Erythematosus In B Cell Signaling Pathway	0.432	0.00364	NaN	Lilrb3
Xenobiotic Metabolism Signaling	0.417	0.00348	NaN	SULT1B1
Synaptogenesis Signaling Pathway	0.388	0.00321	NaN	ARPC2
Hepatic Fibrosis Signaling Pathway	0.335	0.00272	NaN	PTCH1
Protein Kinase A Signaling	0.311	0.00251	NaN	PTCH1
