# Supplementary material for: Systems genetics in the rat HXB/BXH family identifies Tti2 as a pleiotropic quantitative trait gene for adult hippocampal neurogenesis and serum glucose
Source: PLoS Genet. 2022 Apr 4;18(4):e1009638. doi: 10.1371/journal.pgen.1009638 (PMC9060359; doi:10.1371/journal.pgen.1009638)
Supplement: S3 Data — Affected upstream regulators predicted by IPA from differentially expressed genes in SHR-Tti2+/- vs. wild type SHR rats in the hippocampus, liver, muscle and perirenal adipose tissue. Activation Z-score sis deduced from the direction and magnitude of the gene expression changes. (XLSX) [file pgen.1009638.s008.xlsx]

## Sheet: Hippocampus
# Ingenuity Pathway Analysis - Upstream Regulators - HIPPOCAMPUS
#
Upstream Regulator	Expr Log Ratio	Molecule Type	Predicted Activation State	Bias-corrected z-score	Activation z-score	p-value of overlap	B-H corrected p-value	Target Molecules in Dataset
NAALADL2		other				6.71e-06	0.0038	HSPA5,S1PR3
monorden		chemical - endogenous non-mammalian				1.95e-05	0.004	DNAJB1,HSPA5
tanespimycin		chemical drug				2.15e-05	0.004	DNAJB1,HSPA5,IL6R
ACOX1	-0.101	enzyme				3.27e-05	0.004	ACER2,HSPA5,RBM3
puromycin		chemical - endogenous non-mammalian				3.53e-05	0.004	HSPA5,RBM3
EGR2	-0.103	transcription regulator				4.47e-05	0.00422	HSPA5,IL6R,ZBTB16
ionomycin		chemical reagent				6.87e-05	0.00556	HSPA5,SLC6A6,ZBTB16
CD40	0.47	transmembrane receptor				0.000116	0.00822	HSPA5,IL6R,ZBTB16
IFNG		cytokine		0.899	0.555	0.00023	0.0143	HSPA5,IL6R,S1PR3,SLC6A6,ZBTB16
IL5		cytokine				0.000253	0.0143	HSPA5,IL6R,RBM3
STXBP3	0.069	transporter				0.000455	0.0172	HSPA5
KDELR1	-0.014	transporter				0.000455	0.0172	HSPA5
COL10A1		other				0.000455	0.0172	HSPA5
TLR4-IN-C34		chemical reagent				0.000455	0.0172	HSPA5
agar		chemical - endogenous non-mammalian				0.000455	0.0172	RBM3
(+)-MK-801		chemical drug				0.000565	0.0172	HSPA5,IL6R
SBDS	-0.028	other				0.0007	0.0172	DNAJB1,HSPA5
PC-SPES		chemical drug				0.000849	0.0172	DNAJB1,HSPA5
NFAT5	0.059	transcription regulator				0.000885	0.0172	IL6R,SLC6A6
SFTPA2		other				0.000911	0.0172	HSPA5
SGF29	-0.031	other				0.000911	0.0172	HSPA5
NCEH1	-0.028	enzyme				0.000911	0.0172	HSPA5
PACS2	0.023	other				0.000911	0.0172	HSPA5
ACER3	-0.013	enzyme				0.000911	0.0172	ACER2
SRI	0.001	transporter				0.000911	0.0172	HSPA5
miR-155-3p (miRNAs w/seed UCCUACC)		mature microRNA				0.000911	0.0172	DNAJB1
DST		other				0.000911	0.0172	HSPA5
PDIA6	-0.041	enzyme				0.000911	0.0172	HSPA5
Mia2		other				0.000911	0.0172	HSPA5
econazole		chemical drug				0.000911	0.0172	HSPA5
puromycin aminonucleoside		chemical reagent				0.000976	0.0178	HSPA5,RBM3
AR	0.39	ligand-dependent nuclear receptor				0.00131	0.018	HSPA5,S1PR3,ZBTB16
hydrogen peroxide		chemical - endogenous mammalian				0.00134	0.018	BANP,DNAJB1,HSPA5
EDEM1	0.051	enzyme				0.00137	0.018	HSPA5
SDF4	0.019	other				0.00137	0.018	HSPA5
Eif2		complex				0.00137	0.018	HSPA5
Pdi		group				0.00137	0.018	HSPA5
HAO1		enzyme				0.00137	0.018	HSPA5
PPP1R1A	0.048	phosphatase				0.00137	0.018	HSPA5
glycosylated somatostatin derivative smsDX		chemical reagent				0.00137	0.018	HSPA5
chlordecone		chemical toxicant				0.00137	0.018	HSPA5
TAPI		chemical - protease inhibitor				0.00137	0.018	IL6R
(6S)-hydroxyhyoscyamine		chemical drug				0.00137	0.018	HSPA5
BCR (complex)		complex				0.00164	0.0187	HSPA5,ZBTB16
FICD	-0.082	enzyme				0.00182	0.0187	DNAJB1
ATF6B	-0.408	transcription regulator				0.00182	0.0187	HSPA5
USE1	0.03	other				0.00182	0.0187	HSPA5
dinaciclib		chemical drug				0.00182	0.0187	HSPA5
mir-590		microRNA				0.00182	0.0187	IL6R
crocin		chemical drug				0.00182	0.0187	HSPA5
ATP2A1		transporter				0.00182	0.0187	HSPA5
CTH	-0.006	enzyme				0.00182	0.0187	HSPA5
GSK-2606414		chemical reagent				0.00182	0.0187	HSPA5
OSU-CG12		chemical reagent				0.00182	0.0187	HSPA5
MM218		chemical reagent				0.00182	0.0187	HSPA5
cardiotoxin		chemical - other				0.00204	0.0198	HSPA5,IL6R
geldanamycin		chemical - endogenous non-mammalian				0.00207	0.0198	DNAJB1,HSPA5
ERN2		kinase				0.00228	0.0198	HSPA5
APAF1	-0.013	other				0.00228	0.0198	HSPA5
WFS1	-0.201	enzyme				0.00228	0.0198	HSPA5
ASH2L	-0.137	transcription regulator				0.00228	0.0198	HSPA5
SLC37A4	0.094	transporter				0.00228	0.0198	HSPA5
ampelopsin		chemical drug				0.00228	0.0198	HSPA5
PTH		other				0.00257	0.0198	HSPA5,IL6R
Camk		complex				0.00273	0.0198	S1PR3
vanillyl-N-nonylamide		chemical drug				0.00273	0.0198	HSPA5
EIF2A	-0.011	translation regulator				0.00273	0.0198	HSPA5
H6PD	-0.098	enzyme				0.00273	0.0198	HSPA5
CNGB3		ion channel				0.00273	0.0198	HSPA5
ATP2B2	0.083	transporter				0.00273	0.0198	HSPA5
C8orf44-SGK3/SGK3	0.06	kinase				0.00273	0.0198	HSPA5
SFTPC	-0.091	other				0.00273	0.0198	HSPA5
G6PC	1.264	phosphatase				0.00273	0.0198	HSPA5
CB-5083		chemical drug				0.00273	0.0198	HSPA5
acetazolamide		chemical drug				0.00273	0.0198	HSPA5
Ki16425		chemical reagent				0.00273	0.0198	S1PR3
UDP-D-glucose		chemical - endogenous mammalian				0.00273	0.0198	HSPA5
penicillamine		chemical drug				0.00273	0.0198	HSPA5
E. coli serotype 0127B8 lipopolysaccharide		chemical - endogenous non-mammalian				0.00307	0.02	HSPA5,S1PR3
RUNX1	-0.304	transcription regulator				0.00307	0.02	IL6R,ZBTB16
PDX1		transcription regulator				0.00317	0.02	HSPA5,SLC6A6
taurodeoxycholic acid		chemical - endogenous mammalian				0.00318	0.02	HSPA5
(+)-catechin		chemical drug				0.00318	0.02	HSPA5
FNIP1		other				0.00318	0.02	ZBTB16
CHGA	0.044	other				0.00318	0.02	HSPA5
GSK 650394		chemical reagent				0.00318	0.02	HSPA5
15-E2-isoketal modified phosphatidylethanolamine		chemical reagent				0.00318	0.02	HSPA5
Immunoglobulin Lambda Light Chain		group				0.00318	0.02	HSPA5
2-mercaptoethanol		chemical - endogenous mammalian				0.00318	0.02	HSPA5
diacerein		chemical drug				0.00318	0.02	IL6R
TREM1		transmembrane receptor				0.00347	0.0215	IL6R,S1PR3
ID3	-0.004	transcription regulator				0.00351	0.0215	IL6R,ZBTB16
PNPLA8	0.363	enzyme				0.00364	0.0215	HSPA5
COL4A1	0.005	other				0.00364	0.0215	HSPA5
epoxyeicosatrienoic acid analog B		chemical reagent				0.00364	0.0215	HSPA5
epoxyeicosatrienoic acid analog A		chemical reagent				0.00364	0.0215	HSPA5
ID2	0.174	transcription regulator				0.00404	0.0225	IL6R,ZBTB16
USP37	-0.046	peptidase				0.00409	0.0225	ZBTB16
UACA	-0.862	other				0.00409	0.0225	HSPA5
dantrolene		chemical drug				0.00409	0.0225	HSPA5
6-aminonicotinamide		chemical reagent				0.00409	0.0225	HSPA5
prodigiosin		chemical toxicant				0.00409	0.0225	HSPA5
SR1078		chemical reagent				0.00409	0.0225	HSPA5
IL6		cytokine				0.00449	0.0232	ACER2,HSPA5,IL6R
anacardic acid		chemical - endogenous non-mammalian				0.00455	0.0232	HSPA5
CREB3L2	-0.085	transcription regulator				0.00455	0.0232	HSPA5
CNGA3		ion channel				0.00455	0.0232	HSPA5
KRT19		other				0.00455	0.0232	HSPA5
NCK1	0.124	kinase				0.00455	0.0232	HSPA5
LY9		other				0.00455	0.0232	ZBTB16
tiron		chemical reagent				0.00455	0.0232	HSPA5
cisplatin		chemical drug				0.00459	0.0232	HSPA5,RBM3,SLC6A6
palmitic acid		chemical - endogenous mammalian				0.00465	0.0233	HSPA5,IL6R
4-hydroxyestradiol-17beta		chemical - endogenous mammalian				0.005	0.0238	HSPA5
TXK		kinase				0.005	0.0238	ZBTB16
GPR37	0.057	G-protein coupled receptor				0.005	0.0238	HSPA5
NCOA6	-0.015	transcription regulator				0.005	0.0238	HSPA5
I-BET-151		chemical reagent				0.005	0.0238	HSPA5
orlistat		chemical drug				0.005	0.0238	HSPA5
gentamicin		chemical drug				0.00526	0.0243	CHORDC1,HSPA5
bortezomib		chemical drug				0.00539	0.0243	DNAJB1,HSPA5
TRPM8		ion channel				0.00545	0.0243	RBM3
BAP1	-0.038	peptidase				0.00545	0.0243	HSPA5
MAPKAPK3	0.014	kinase				0.00545	0.0243	HSPA5
azetidyl-2-carboxylic acid		chemical reagent				0.00545	0.0243	HSPA5
edaravone		chemical drug				0.00545	0.0243	HSPA5
Mt		group				0.00545	0.0243	HSPA5
SMAD3	-0.04	transcription regulator				0.00573	0.0253	HSPA5,S1PR3
CRBN	-0.006	enzyme				0.00591	0.0255	HSPA5
PEMT	0.199	enzyme				0.00591	0.0255	HSPA5
RPL22	0.029	translation regulator				0.00591	0.0255	HSPA5
Ca2+		chemical - endogenous mammalian				0.00622	0.0261	HSPA5,IL6R
LPAR1	0.086	G-protein coupled receptor				0.00636	0.0261	S1PR3
VCP	-0.019	enzyme				0.00636	0.0261	HSPA5
GTF2I	-0.192	transcription regulator				0.00636	0.0261	HSPA5
pyrimidin-2-one beta-ribofuranoside		chemical reagent				0.00636	0.0261	HSPA5
mannose		chemical - endogenous mammalian				0.00636	0.0261	HSPA5
manganese		chemical - endogenous mammalian				0.00636	0.0261	HSPA5
IGF1R	0.231	transmembrane receptor				0.00677	0.0264	HSPA5,RBM3
TGFB1	0.097	growth factor		0.409	0.159	0.00681	0.0264	HSPA5,IL6R,RBM3,S1PR3
fluoride		chemical - endogenous mammalian				0.00681	0.0264	HSPA5
salubrinal		chemical reagent				0.00681	0.0264	HSPA5
SELENOS	-0.465	other				0.00681	0.0264	HSPA5
48s		complex				0.00681	0.0264	HSPA5
SPTLC2	-0.127	enzyme				0.00681	0.0264	HSPA5
24-hydroxycholesterol		chemical - endogenous mammalian				0.00681	0.0264	HSPA5
resiquimod		chemical drug				0.00705	0.0267	HSPA5,S1PR3
picropodophyllin		chemical drug				0.00726	0.0267	ZBTB16
EPHX2	0.049	enzyme				0.00726	0.0267	HSPA5
OSBPL8	0.082	transporter				0.00726	0.0267	HSPA5
CREB3	-0.207	transcription regulator				0.00726	0.0267	HSPA5
GFAP	0.064	other				0.00726	0.0267	HSPA5
hydrogen sulfide		chemical - endogenous mammalian				0.00726	0.0267	HSPA5
tauroursodeoxycholic acid		chemical - endogenous mammalian				0.00726	0.0267	HSPA5
glucocorticoid		chemical drug				0.00759	0.0277	IL6R,ZBTB16
TOR1A	-1.014	enzyme				0.00772	0.0278	HSPA5
bombesin		chemical - endogenous mammalian				0.00772	0.0278	ZBTB16
Fgfr		group				0.00817	0.0285	HSPA5
Gli		group				0.00817	0.0285	IL6R
OPA1	0.019	enzyme				0.00817	0.0285	HSPA5
SEL1L	0.011	other				0.00817	0.0285	HSPA5
CREB3L1	-0.144	transcription regulator				0.00817	0.0285	HSPA5
CREBZF	0.036	transcription regulator				0.00862	0.0289	HSPA5
CCK	-0.104	other				0.00862	0.0289	HSPA5
CFB	0.148	peptidase				0.00862	0.0289	HSPA5
TMBIM6	-1.433	other				0.00862	0.0289	HSPA5
DPP-23		chemical reagent				0.00862	0.0289	HSPA5
PS-1145		chemical - kinase inhibitor				0.00862	0.0289	HSPA5
lipopolysaccharide		chemical drug				0.00874	0.0289	DNAJB1,HSPA5,IL6R,S1PR3
CYB5R4	-0.052	enzyme				0.00907	0.0289	HSPA5
ERVW-1		other				0.00907	0.0289	HSPA5
MPZ		other				0.00907	0.0289	HSPA5
LCP2	0.055	other				0.00907	0.0289	ZBTB16
ADRB1	-0.018	G-protein coupled receptor				0.00907	0.0289	HSPA5
PPP1R15A		other				0.00907	0.0289	HSPA5
farnesol		chemical reagent				0.00907	0.0289	HSPA5
betaine		chemical - endogenous mammalian				0.00907	0.0289	HSPA5
7-ketocholesterol		chemical - endogenous mammalian				0.00907	0.0289	HSPA5
COL2A1	0.498	other				0.00953	0.0295	HSPA5
miR-23a-3p (and other miRNAs w/seed UCACAUU)		mature microRNA				0.00953	0.0295	IL6R
TUG1		other				0.00953	0.0295	HSPA5
PD 153035		chemical drug				0.00953	0.0295	HSPA5
chrysin		chemical - endogenous non-mammalian				0.00953	0.0295	IL6R
mir-26		microRNA				0.00998	0.03	CHORDC1
YWHAZ	-0.192	enzyme				0.00998	0.03	HSPA5
TRPC1	-0.021	ion channel				0.00998	0.03	S1PR3
HFE	0.079	transmembrane receptor				0.00998	0.03	HSPA5
bilirubin		chemical - endogenous mammalian				0.00998	0.03	HSPA5
IL3		cytokine				0.01	0.03	HSPA5,RBM3
SGPL1	-0.081	enzyme				0.0104	0.0307	HSPA5
CETP		enzyme				0.0104	0.0307	HSPA5
PD184352		chemical drug				0.0104	0.0307	HSPA5
Ikb		group				0.0109	0.0316	HSPA5
CLDN6	0.301	other				0.0109	0.0316	HSPA5
LCAT	0.119	enzyme				0.0109	0.0316	HSPA5
curcumin		chemical drug				0.0111	0.0319	BANP,DNAJB1
AHR	-0.061	ligand-dependent nuclear receptor				0.0113	0.0322	DNAJB1,HSPA5
calpain		complex				0.0113	0.0322	HSPA5
ceruletide		biologic drug				0.0113	0.0322	HSPA5
TAF4B	-0.057	transcription regulator				0.0118	0.0328	ZBTB16
KAT2A	-0.01	enzyme				0.0118	0.0328	HSPA5
SGPP2	-0.002	phosphatase				0.0118	0.0328	HSPA5
tripterine		chemical - endogenous non-mammalian				0.0118	0.0328	DNAJB1
BCAP31	0.006	transporter				0.0122	0.0336	HSPA5
ESRRB	-0.226	ligand-dependent nuclear receptor				0.0122	0.0336	SLC6A6
rimonabant		chemical drug				0.0122	0.0336	HSPA5
CDH11	0.03	other				0.0127	0.0346	S1PR3
CA4	0.011	enzyme				0.0131	0.0346	HSPA5
ATG5		other				0.0131	0.0346	HSPA5
miR-26a-5p (and other miRNAs w/seed UCAAGUA)		mature microRNA				0.0131	0.0346	CHORDC1
SP4	0.054	transcription regulator				0.0131	0.0346	HSPA5
chrysotile asbestos		chemical toxicant				0.0131	0.0346	HSPA5
vitamin K3		chemical drug				0.0131	0.0346	HSPA5
epoxomicin		chemical - protease inhibitor				0.0131	0.0346	HSPA5
deoxynivalenol		chemical toxicant				0.0131	0.0346	HSPA5
dithiothreitol		chemical reagent				0.0136	0.0355	HSPA5
caspase		group				0.014	0.0355	ACER2
Ubiquitin		group				0.014	0.0355	HSPA5
CLU	-0.606	other				0.014	0.0355	HSPA5
THBS4		other				0.014	0.0355	HSPA5
4-(2-aminoethyl)benzenesulfonylfluoride		chemical - protease inhibitor				0.014	0.0355	HSPA5
proteasome inhibitor PSI		chemical - protease inhibitor				0.014	0.0355	HSPA5
selenium		chemical drug				0.014	0.0355	HSPA5
bufalin		chemical reagent				0.014	0.0355	HSPA5
taurine		chemical - endogenous mammalian				0.0149	0.0376	SLC6A6
arginine		chemical - endogenous mammalian				0.0154	0.0384	HSPA5
MTTP	0.018	transporter				0.0154	0.0384	HSPA5
SLC16A2	-0.023	transporter				0.0158	0.0393	RBM3
doxorubicin		chemical drug				0.0162	0.0401	RBM3,SLC6A6
PLP1	0.092	other				0.0163	0.0401	HSPA5
FOXO1	0.027	transcription regulator				0.0164	0.0402	HSPA5,S1PR3
3-methyladenine		chemical toxicant				0.0167	0.0405	HSPA5
ELANE		peptidase				0.0167	0.0405	HSPA5
naringenin		chemical - endogenous non-mammalian				0.0167	0.0405	HSPA5
cyclosporin A		biologic drug				0.0169	0.0407	HSPA5,RBM3
CEBPA	-0.012	transcription regulator				0.017	0.0407	HSPA5,IL6R
KRT14		other				0.0172	0.0408	HSPA5
ethylene glycol tetraacetic acid		chemical reagent				0.0172	0.0408	HSPA5
pituitary adenylate cyclase-activating polypeptide		biologic drug				0.0176	0.0414	ACER2
sorafenib		chemical drug				0.0176	0.0414	HSPA5
memantine		chemical drug				0.0176	0.0414	HSPA5
anandamide		chemical - endogenous mammalian				0.0181	0.0423	HSPA5
SB203580		chemical - kinase inhibitor				0.0181	0.0423	HSPA5,RBM3
HES3		transcription regulator				0.0194	0.0449	RBM3
ouabain		chemical drug				0.0194	0.0449	HSPA5
ALB	0.969	transporter				0.0199	0.0453	HSPA5
CRP	0.122	other				0.0199	0.0453	IL6R
U73122		chemical reagent				0.0199	0.0453	HSPA5
A2M	0.076	transporter				0.0203	0.0458	HSPA5
CALR	-0.039	transcription regulator				0.0203	0.0458	HSPA5
2-amino-1-methyl-6-phenylimidazo-4-5-b-pyridine		chemical toxicant				0.0203	0.0458	HSPA5
IL23		complex				0.0208	0.0463	HSPA5
SERPINA1	0.564	other				0.0208	0.0463	HSPA5
ABCA1	0.078	transporter				0.0208	0.0463	HSPA5
NUPR1	0.112	transcription regulator				0.021	0.0465	IL6R,SLC6A6
Hsp27		group				0.0212	0.0465	IL6R
C3AR1	-0.054	G-protein coupled receptor				0.0212	0.0465	HSPA5
KAT2B	0.041	transcription regulator				0.0212	0.0465	HSPA5
TOB1	0.099	transcription regulator				0.0217	0.047	BANP
AVP		other				0.0217	0.047	HSPA5
n-3 fatty acids		chemical drug				0.0217	0.047	HSPA5
IL24		cytokine				0.0221	0.0474	HSPA5
2-bromoethylamine		chemical reagent				0.0221	0.0474	RBM3
BAPTA-AM		chemical reagent				0.0221	0.0474	HSPA5
fluocinolone acetonide		chemical drug				0.0225	0.0478	ZBTB16
AURK		group				0.0225	0.0478	ACER2
ANLN	-0.003	other				0.0225	0.0478	ACER2
LY294002		chemical - kinase inhibitor				0.0228	0.0481	HSPA5,ZBTB16
deoxycholate		chemical - endogenous mammalian				0.023	0.0482	HSPA5
PNPLA2	0.213	enzyme				0.023	0.0482	HSPA5
GPER1	-0.226	G-protein coupled receptor				0.0234	0.0488	HSPA5
brefeldin A		chemical - endogenous non-mammalian				0.0234	0.0488	HSPA5
L-methionine		chemical - endogenous mammalian				0.0243	0.0504	HSPA5
HDL		complex				0.0248	0.0508	HSPA5
anisomycin		chemical - endogenous non-mammalian				0.0248	0.0508	HSPA5
carboplatin		chemical drug				0.0248	0.0508	RBM3
OSM	0.017	cytokine				0.0248	0.0508	HSPA5,IL6R
MAPKAPK2	-0.024	kinase				0.0257	0.0519	HSPA5
MAP2K7	0.11	kinase				0.0257	0.0519	HSPA5
APOA1	0.38	transporter				0.0257	0.0519	HSPA5
SCD	0.067	enzyme				0.0261	0.052	HSPA5
ZAP70	-0.101	kinase				0.0261	0.052	RBM3
cadmium chloride		chemical toxicant				0.0261	0.052	HSPA5
N-methyl-D-aspartate		chemical drug				0.0261	0.052	HSPA5
Calmodulin		group				0.0266	0.0523	S1PR3
HSP90B1	-0.106	other				0.0266	0.0523	HSPA5
emodin		chemical drug				0.0266	0.0523	HSPA5
CREB1	0.091	transcription regulator				0.0266	0.0523	HSPA5,S1PR3
adenosine		chemical - endogenous mammalian				0.027	0.0523	HSPA5
CXCR4	-0.049	G-protein coupled receptor				0.027	0.0523	ZBTB16
diphenyleneiodonium		chemical reagent				0.027	0.0523	HSPA5
phenylbutazone		chemical drug				0.027	0.0523	RBM3
C5AR1	0.036	G-protein coupled receptor				0.0279	0.0539	HSPA5
OSMR	-0.081	transmembrane receptor				0.0283	0.0542	IL6R
IL6ST	0.061	transmembrane receptor				0.0283	0.0542	IL6R
CD247		transmembrane receptor				0.0283	0.0542	RBM3
ATF6	0.071	transcription regulator				0.0288	0.0543	HSPA5
BCL11B	-0.911	transcription regulator				0.0288	0.0543	ZBTB16
gentamicin C		chemical drug				0.0288	0.0543	RBM3
lomustine		chemical drug				0.0288	0.0543	RBM3
tributyrin		chemical drug				0.0292	0.0546	HSPA5
birabresib		chemical drug				0.0292	0.0546	HSPA5
25-hydroxycholesterol		chemical reagent				0.0292	0.0546	HSPA5
triamterene		chemical drug				0.0297	0.0552	RBM3
Pro-inflammatory Cytokine		group				0.0305	0.0561	HSPA5
miR-21-5p (and other miRNAs w/seed AGCUUAU)		mature microRNA				0.0305	0.0561	IL6R
PLAU	0.121	peptidase				0.0305	0.0561	HSPA5
calphostin C		chemical - kinase inhibitor				0.0305	0.0561	HSPA5
TBX21		transcription regulator				0.031	0.0566	IL6R
fenamic acid		chemical reagent				0.031	0.0566	RBM3
bromobenzene		chemical toxicant				0.0314	0.057	HSPA5
2-deoxyglucose		chemical drug				0.0314	0.057	HSPA5
ADAM17	0.057	peptidase				0.0319	0.0576	IL6R
tretinoin		chemical - endogenous mammalian				0.0322	0.0581	IL6R,SLC6A6,ZBTB16
linoleic acid		chemical - endogenous mammalian				0.0323	0.0581	HSPA5
CD3		complex				0.0325	0.0582	HSPA5,RBM3
tyrphostin AG 1478		chemical - kinase inhibitor				0.0328	0.0585	S1PR3
RNF31	-0.014	enzyme				0.0332	0.0589	IL6R
miR-199a-5p (and other miRNAs w/seed CCAGUGU)		mature microRNA				0.0332	0.0589	ZBTB16
NEUROG3		transcription regulator				0.0336	0.059	ZBTB16
Bay 11-7082		chemical - kinase inhibitor				0.0336	0.059	HSPA5
cyclophosphamide		chemical drug				0.0336	0.059	RBM3
cadmium		chemical toxicant				0.0336	0.059	HSPA5
captopril		chemical drug				0.0341	0.0594	RBM3
minocycline		chemical drug				0.0341	0.0594	IL6R
PLX5622		chemical drug				0.0345	0.0599	IL6R
PRKCE	0.021	kinase				0.035	0.0605	HSPA5
MAP2K1/2		group				0.0354	0.0606	HSPA5
DYSF	0.753	other				0.0354	0.0606	DNAJB1
fenretinide		chemical drug				0.0354	0.0606	ACER2
ascorbic acid		chemical - endogenous mammalian				0.0354	0.0606	HSPA5
PIN1	-0.011	enzyme				0.0359	0.0606	HSPA5
SOX3		transcription regulator				0.0359	0.0606	ZBTB16
fingolimod		chemical drug				0.0359	0.0606	S1PR3
R5020		chemical reagent				0.0359	0.0606	ZBTB16
PRNP	-0.013	other				0.0363	0.0611	HSPA5
Firre		other				0.0376	0.0628	BANP
FBXO32	0.149	enzyme				0.0376	0.0628	HSPA5
ITK	-0.292	kinase				0.0376	0.0628	ZBTB16
TFRC	0.091	transporter				0.0381	0.0632	HSPA5
mycophenolic acid		chemical drug				0.0381	0.0632	HSPA5
PIK3R1	-0.017	kinase				0.0385	0.0635	HSPA5
homocysteine		chemical - endogenous mammalian				0.0385	0.0635	HSPA5
PRDM5	-0.079	transcription regulator				0.0389	0.0639	IL6R
NFYA	-1.254	transcription regulator				0.0389	0.0639	HSPA5
MYOC		other				0.0394	0.0642	HSPA5
vancomycin		biologic drug				0.0394	0.0642	RBM3
Hsp90		group				0.0398	0.0643	DNAJB1
4-phenylbutyric acid		chemical - endogenous mammalian				0.0398	0.0643	HSPA5
tert-butyl-hydroquinone		chemical reagent				0.0398	0.0643	HSPA5
HTT	0.048	transcription regulator				0.0399	0.0643	DNAJB1,HSPA5
GDF2		growth factor				0.0407	0.065	SLC6A6
TRAF3	-0.012	enzyme				0.0407	0.065	HSPA5
6-hydroxydopamine		chemical toxicant				0.0407	0.065	HSPA5
forskolin		chemical toxicant				0.0411	0.065	ACER2,S1PR3
SLC13A1		transporter				0.0411	0.065	HSPA5
GW9662		chemical reagent				0.0411	0.065	HSPA5
sphingosine-1-phosphate		chemical - endogenous mammalian				0.0411	0.065	S1PR3
mir-122		microRNA				0.0416	0.0654	RBM3
mir-10		microRNA				0.0416	0.0654	IL6R
miR-125b-5p (and other miRNAs w/seed CCCUGAG)		mature microRNA				0.042	0.0659	IL6R
SMAD2	-0.104	transcription regulator				0.0424	0.0662	IL6R
FOXO4	-0.051	transcription regulator				0.0424	0.0662	S1PR3
CD36		transmembrane receptor				0.0429	0.0665	HSPA5
bezafibrate		chemical drug				0.0429	0.0665	HSPA5
allopurinol		chemical drug				0.0433	0.067	RBM3
bee venom		chemical - endogenous non-mammalian				0.0438	0.0675	DNAJB1
lysophosphatidic acid		chemical - other				0.0446	0.0686	S1PR3
CGA		other				0.0464	0.0711	HSPA5
glutamine		chemical - endogenous mammalian				0.0468	0.0716	HSPA5
ATF3	0.27	transcription regulator				0.0473	0.0719	HSPA5
potassium chloride		chemical drug				0.0473	0.0719	HSPA5
GLI2	0.032	transcription regulator				0.0477	0.0724	IL6R
EIF2AK3	-0.028	kinase				0.0481	0.0726	HSPA5
fatty acid		chemical - endogenous mammalian				0.0481	0.0726	HSPA5
PRKAA2	0.23	kinase				0.0494	0.0742	HSPA5
bisindolylmaleimide I		chemical - kinase inhibitor				0.0494	0.0742	HSPA5
PI3K (family)		group				0.0499	0.0743	HSPA5
losartan potassium		chemical drug				0.0499	0.0743	HSPA5
SB-431542		chemical reagent				0.0499	0.0743	S1PR3

## Sheet: Liver
# Ingenuity Pathway Analysis - Upstream Regulators - LIVER
#
Upstream Regulator	Expr Log Ratio	Molecule Type	Predicted Activation State	Bias-corrected z-score	Activation z-score	p-value of overlap	B-H corrected p-value	Target Molecules in Dataset
methylprednisolone		chemical drug	Inhibited	-2.432	-2.404	9.99e-10	3.31e-06	ANGPTL2,ARNTL,ATP1B1,ATP2A2,CDKN1A,CITED2,CNN3,CYP4F8,ENPP2,FKBP4,G6PC,GCH1,GCK,GRHPR,HSD17B2,HSP90B1,HSPH1,IL1R1,LGALS9B,Marc2,Mt1,NR1H4,PNRC1,SLC25A10,SLC37A4,TFRC,UBE2G2,Wasl
Insulin		group		-1.649	-1.61	1.07e-08	1.72e-05	ADIPOR2,ANGPTL4,AQP9,BACE1,CDKN1A,CFLAR,COL4A1,CYP8B1,DNAJB4,G6PC,GCK,HIF1A,HSP90B1,LPIN1,MAT1A,NFIL3,NOS3,NR1H4,PGK1,PPARD,PTPRN,SCD,SLC2A5,SLC37A4,SLC38A3
CLOCK	-0.372	transcription regulator		1.246	1.238	1.56e-08	1.72e-05	ANGPTL4,AVPR1A,DBP,DNAJB9,FZD6,GCK,GYS2,HSPH1,LPIN1,NFIL3,NR1D2,PER3,SCD,SLC20A1,TEF,THBD,WNK1,WWC3
streptozocin		chemical drug		0.286	0.307	1.04e-07	8.61e-05	ADIPOR2,AQP9,ATP1B1,CBS/CBSL,COL4A1,CPT1B,G6PC,GCK,HIF1A,NOS3,NOX4,PPARD,PTPRN,SCD,SLC25A19,SLC2A5
HNF4A	-0.595	transcription regulator		-0.785	-0.759	2.38e-07	0.000157	ABCB9,ALS2,AMACR,AQP9,BACE1,C1S,C6,CBS/CBSL,CDKN1A,CPT1B,CRAT,CYP8B1,DBP,DNAJB4,DNAJB9,DYRK1B,EFTUD2,EHD3,F11,FZD6,G6PC,GADD45G,GPR146,GRHPR,GSS,GYS2,HIF1A,HSD17B2,HSP90B1,HSPH1,KIF1B,LSG1,Mt1,MTMR4,NAMPT,NCK1,NIPAL1,NOX4,NR1H4,OSBPL11,PAPOLA,PPARD,PPFIBP2,PPME1,PTPRN,RNASE4,RNGTT,SCD,SLC25A19,SLC37A4,SLC38A4,TAPBPL,TEF,TFRC,TMEM176A,TPRKB,USP36,VTN
HNF1A	0.16	transcription regulator		-0.977	-0.891	7.69e-07	0.000424	ALS2,ANKS4B,AQP9,C1orf50,C1S,CBS/CBSL,F11,G6PC,GCK,GRHPR,HSD17B2,LSG1,NR1H4,PGK1,RNASE4,RNGTT,SLC37A4,SLC38A4,SPHK2,TEF,TFRC,VTN
INS		other		1.268	1.281	1.7e-06	0.000805	AQP9,CBS/CBSL,CDKN1A,CITED2,FADS3,G6PC,GCK,HIF1A,IER3,NOS3,NOX4,SCD
TP53	1.035	transcription regulator		1.217	1.238	2.13e-06	0.000844	ACSM5,AGO2,BMF,BNIP3,CCS,CDKN1A,CFLAR,CITED2,CNN3,COL4A1,CPT1B,DBP,DNAJB4,DNAJB5,EIF2AK3,ENPP2,ENTPD8,ERF,FBXW7,FKBP4,FZD6,G6PC,GADD45G,HIF1A,HSPH1,IER3,IFFO1,IPO7,Irs3,LPIN1,NAMPT,NCOR2,NDRG2,NOS3,NOX4,PDHB,PPARD,PTPRN,RNASE4,SCD,SFPQ,SLC2A9,SPHK2,STMN1,TFRC,TG,THBD,TSKU,UNG,VWCE,YWHAG
2-arachidonoylglycerol		chemical - endogenous mammalian		-1.355	-1.312	2.29e-06	0.000844	ANGPTL4,BACE1,G6PC,LPIN1,PPARD
TSH		complex		-1.351	-1.312	2.82e-06	0.000935	CDKN1A,ERP29,GCH1,Mt1,NOS3,NOX4,PPARD,TG
PER1	0.333	transcription regulator				7.22e-06	0.00217	ALAS2,ARNTL,DBP,PER3,WNK1
D-glucose		chemical - endogenous mammalian		0.382	0.421	1.13e-05	0.00312	ARNTL,ATP2A2,CDKN1A,CFLAR,COL4A1,CPT1B,EIF2AK3,G6PC,GCH1,GCK,HIF1A,Mt1,NAMPT,NOS3,NOX4,NR1H4,PGK1,PPARD,PTPRN,SCD,SLC25A10,SLC37A4,SPHK2,TFRC
HTT	-0.097	transcription regulator				1.33e-05	0.0034	AMACR,ARNTL,ATP2A2,CDKN1A,CITED2,COL4A1,DBP,DNAJB1,ENPP2,FBXW7,FKBP4,GADD45G,GSS,HIF1A,Klf16,Mt1,NAB2,NFIL3,NR1D2,PPARD,SFPQ,STMN1,TFRC,UBE2G2,YWHAG
L-triiodothyronine		chemical - endogenous mammalian		-0.226	-0.175	1.66e-05	0.00393	ALAS2,ATP1B1,ATP2A2,BCAR3,BMF,C1S,CDKN1A,COL4A1,CPT1B,DBP,ENPP2,G6PC,GCK,HIF1A,KIF1B,PDHB,PGK1,SCD,TSKU
methapyrilene		chemical drug		0.824	0.816	1.91e-05	0.00421	AMACR,CBS/CBSL,ENPP2,GSS,GYS2,LGALS9B,Mt1,NR1H4,SCD,STMN1
Ins1		other		-0.464	-0.421	2.41e-05	0.00494	ADIPOR2,ANGPTL4,CA14,CDKN1A,CRAT,ERP29,G6PC,GCK,Mt1,NOS3,PDHB,PPARD,PTPRN,SCD,SLC37A4
4-phenylbutyric acid		chemical - endogenous mammalian		-0.098	-0.103	2.66e-05	0.00494	ADIPOR2,CDKN1A,CFLAR,DNAJB9,EIF2AK3,HIF1A,HSP90B1,YPEL5
PSEN1	0.002	peptidase	Activated	2.6	2.592	2.68e-05	0.00494	ANKS4B,ATP1B1,ATP2A2,BACE1,C1S,CCS,DBP,ENPP2,FBXW7,Fus,HLA-E,MCM10,MERTK,PER3,PGK1,STMN1,TUBB2A
FOXO1	-0.123	transcription regulator		0.313	0.362	3.44e-05	0.00589	ANGPTL4,AQP9,CDKN1A,CFLAR,CITED2,COL4A1,CPT1B,G6PC,GCK,GRHPR,HIF1A,IER3,IL1R1,NAMPT,NOS3,PDHB,SCD,SLC25A19
HOXA10		transcription regulator		-0.601	-0.632	3.56e-05	0.00589	ALAS2,CDKN1A,DBP,ENPP2,FZD5,IL1R1,NDRG2,RNASE4,SCD,THBD,YWHAG
PER2	0.288	transcription regulator				3.88e-05	0.00611	ALAS2,ARNTL,DBP,PER3
FOXO4	-0.108	transcription regulator		0.111	0.099	4.27e-05	0.00638	BNIP3,CDKN1A,COL4A1,HIF1A,IER3,IL1R1,NAMPT,SCD
TCF7L2	0.22	transcription regulator	Activated	1.961	2.06	4.43e-05	0.00638	ABHD17B,ADIPOR2,AQP9,BACE1,CDKN1A,CEMIP2,ENPP2,ERF,G6PC,GRAMD2B,GSS,GYS2,NCOR2,PRRG1,RNASE4
progesterone		chemical - endogenous mammalian		-0.247	-0.22	4.96e-05	0.0064	ARNTL,ATP1B1,CDKN1A,CITED2,DBP,DNAJB4,ELL2,ENPP2,FKBP4,GCH1,HIF1A,HSD17B2,LPIN1,NDRG2,NEDD9,NFIL3,NOS3,PLPP3,RNASE4,SCD,THBD,YWHAG
linoleic acid		chemical - endogenous mammalian		-1.161	-1.132	5.14e-05	0.0064	ANGPTL4,CPT1B,G6PC,HSP90B1,NOS3,PPARD,SCD
HGF	-0.098	growth factor		-0.027	0.052	5.16e-05	0.0064	ANGPTL2,ANGPTL4,ARNTL,CDKN1A,CFLAR,CITED2,COL4A1,G6PC,MAPKAPK2,MERTK,NAB2,NAMPT,NOS3,PGK1,PLPP3,PNRC1,PPARD,SLC20A1,THBD
EPAS1	0.018	transcription regulator		1.208	1.277	5.22e-05	0.0064	ANGPTL4,BNIP3,CDKN1A,CITED2,GYS2,HIF1A,Irs3,NAMPT,NFIL3,NOS3,UGP2,UNG
NUPR1	-0.005	transcription regulator		-1.637	-1.676	5.89e-05	0.00668	ABHD15,BLM,BNIP3,CITED2,ELL2,GCH1,GRAMD2B,MCM10,NFIL3,NR1D2,NRBF2,PER3,PPFIBP2,RBM14,TMEM268,UAP1,USP36,WDR91,WNK1
RORC		ligand-dependent nuclear receptor		-0.193	-0.152	6.04e-05	0.00668	Aox3,ARNTL,ATP1B1,CYP4F8,CYP8B1,G6PC,HIF1A,IL1R1,Mt1,ZBTB16
ARNTL	-0.91	transcription regulator		-0.709	-0.673	6.06e-05	0.00668	ARNTL,DBP,GCK,HIF1A,PER3,SCD
MAPT	-0.324	other				6.78e-05	0.00723	ANKS4B,ATP1B1,BACE1,C1S,CAMK2G,CDKN1A,DMXL2,EIF2AK3,Fus,HIF1A,HSPH1,MCM10,PGK1,SEPTIN11,STMN1,TUBB2A
thapsigargin		chemical toxicant		-1.674	-1.619	7.34e-05	0.00759	ADIPOR2,ATP2A2,BACE1,CDKN1A,DNAJB9,HIF1A,HSP90B1,IL1R1,LPIN1,MTHFR,NFIL3
lipopolysaccharide		chemical drug		0.443	0.534	7.96e-05	0.00798	ANGPTL2,ANGPTL4,ATP2A2,AVPR1A,BACE1,BAG3,CDKN1A,CEMIP2,CFLAR,CITED2,COL4A1,CPT1B,DNAJB1,DNAJB9,EIF2AK3,ELL2,ENPP2,ERF,GCH1,HDAC11,HIF1A,HSP90B1,IDO2,IER3,IL1R1,KDM4A,LPIN1,MCM10,MERTK,Mt1,NAMPT,NFIL3,NOS3,NOX4,NR1H4,PHLDB2,PPARD,SFXN1,SLC39A10,SOX13,STMN1,TFRC,THBD,TMEM176A,TRIM6-TRIM34,VTN,YWHAG
NOX4	0.196	enzyme		1.917	1.941	8.56e-05	0.00831	BMF,CDKN1A,HIF1A,NOS3,NOX4
IL1B	0.038	cytokine		1.919	1.975	8.78e-05	0.00831	ANGPTL4,ATP2A2,AVPR1A,BACE1,BMF,CDKN1A,CFLAR,CYP8B1,DBP,ENPP2,GCH1,GCK,HIF1A,HLA-E,IER3,IL1R1,LGALS9B,Mt1,NAMPT,NFIL3,NOS3,NR1H4,PTPRN,SLC20A1,SLC2A9,SLC37A4,THBD,UAP1
MTOR	-0.056	kinase		1.31	1.339	9.45e-05	0.00869	AMACR,ATP2A2,BNIP3,CDKN1A,CFLAR,CITED2,CPT1B,HIF1A,HSD17B2,HSP90B1,IL1R1,NAB2,NOX4,PPARD,UGGT1
TERC		other				9.87e-05	0.00883	ARNTL,CDKN1A,MCM10,TUBB2A,UPP2
SMARCB1	0.185	transcription regulator		0.327	0.375	0.000116	0.0101	ATP1B1,BAG3,BNIP3,CDKN1A,CYP4F8,CYP8B1,F11,G6PC,MCM10,SLC37A4
methotrexate		chemical drug		0.635	0.647	0.000123	0.0104	ADIPOR2,AMACR,C6,CDKN1A,COL4A1,LPIN1,MAPKAPK2,Mt1,NR1H4,PPARD,SCD,TEF
dacinostat		chemical drug		-0.807	-0.837	0.000131	0.0108	ABL1,CDKN1A,CFLAR,HIF1A
NR0B2	-0.094	ligand-dependent nuclear receptor		1.136	1.086	0.000172	0.0139	CDKN1A,CYP8B1,G6PC,GCK,LPIN1,NR1H4,SCD
MIR31HG		other				0.00018	0.0142	CDKN1A,HIF1A
APP	-0.113	other		-0.787	-0.758	0.000185	0.0142	ABL1,ANKS4B,ARNTL,ATP1B1,BACE1,BMF,C1S,CFLAR,CITED2,DYRK1B,ENPP2,FBXW7,Fus,HDAC11,HLA-E,MAPKAPK2,MCM10,MERTK,Mt1,NAMPT,NOS3,PGK1,PPARD,ST8SIA1,STMN1,TUBB2A,WNK1
STK25	0.064	kinase				0.00019	0.0142	CPT1B,G6PC,GCK
wogonin		chemical - endogenous non-mammalian		0.038	0	0.000193	0.0142	CDKN1A,CFLAR,FBXW7,HIF1A
Z-LLL-CHO		chemical - protease inhibitor		-1.525	-1.468	0.000197	0.0142	ABL1,AGO2,CDKN1A,CFLAR,EIF2AK3,FKBP4,GCH1,HBB,HIF1A,HSP90B1,IER3,MCM10,NOX4,STMN1
NR3C1	0.018	ligand-dependent nuclear receptor		-1.255	-1.243	0.000202	0.0142	ABL1,ANGPTL4,ATP1B1,BAG3,BMF,CDKN1A,FKBP4,G6PC,GYS2,IER3,JADE1,LPIN1,MAT1A,Mt1,Mt1m/Mt2A,NAMPT,NFIL3,NOS3,PRKCI,SLC2A5,THBD,YWHAG
1,4-bis[2-(3,5-dichloropyridyloxy)]benzene		chemical toxicant		1.235	1.287	0.000209	0.0143	CDKN1A,CPT1B,CYP8B1,G6PC,IL1R1,Mt1,NEDD9,SCD
ZFP36	-0.007	transcription regulator		0.39	0.323	0.000212	0.0143	CDKN1A,HIF1A,IER3,PNRC1,TFRC,THBD,TMCC2
camptothecin		chemical drug		-0.588	-0.561	0.000241	0.0158	AMACR,CAMK2G,CDKN1A,CFLAR,GADD45G,HIF1A,HLA-E,LPIN1,MERTK,Mt1,PPFIBP2,PRKCI,PTPRN,RND2,RNGTT,TFRC,THBD,TUBB2A,VAV2,WNK1
SLC13A1		transporter		1.143	1.134	0.000243	0.0158	ANKS4B,C6,EFTUD2,Mt1,SCD,SLC38A4,UPP2
ARNT	0.061	transcription regulator		-1.395	-1.331	0.000248	0.0158	ANGPTL4,BNIP3,CITED2,G6PC,HIF1A,NOS3,PGK1,TFRC
F2	0.058	peptidase		-0.49	-0.398	0.000293	0.0183	ANGPTL4,CDC42EP1,CDKN1A,CFLAR,COL4A1,ELL2,ERP29,HIF1A,IER3,NOS3,THBD,VTN
RORA	-0.14	ligand-dependent nuclear receptor		-1.426	-1.387	0.000309	0.0189	ADIPOR2,Aox3,ARNTL,ATP1B1,CYP4F8,CYP8B1,G6PC,Mt1,NR1D2,SCD
Growth hormone		group		-0.249	-0.213	0.000321	0.0191	ANGPTL4,CITED2,FZD5,G6PC,Hba-a2/Hba1,HBB,IER3,NAMPT,NDRG2,NEDD9,NOX4
COMMD1	0.022	transporter		1.061	1	0.000323	0.0191	BNIP3,GRHPR,PGK1,TFRC
Gcg		other		-0.026	0	0.000356	0.0203	ATP1B1,CBS/CBSL,MAT1A,RNASE4,SLC38A4,TFRC
2-deoxyglucose		chemical drug		-0.482	-0.485	0.000356	0.0203	BACE1,BMF,CDKN1A,CFLAR,HIF1A,HSP90B1
KLF1		transcription regulator		-2.004	-1.971	0.00037	0.0204	ALAS2,CDKN1A,HBB,KLF3,TFRC
lactacystin		chemical - protease inhibitor		-0.927	-0.89	0.000378	0.0204	BAG3,CDKN1A,CFLAR,HBB,HIF1A,HSP90B1,MCM10,NEDD9,STMN1,TUBB2A
tripterine		chemical - endogenous non-mammalian	Inhibited	-2.005	-2	0.000378	0.0204	BAG3,DNAJB1,DNAJB9,HSPH1
NR4A1	-0.156	ligand-dependent nuclear receptor		0.02	0	0.000382	0.0204	ADIPOR2,G6PC,GCK,HIF1A,LPIN1,Mt1,NOS3,NR1H4,PDHB,PGK1,SCD,UGP2
mono-(2-ethylhexyl)phthalate		chemical toxicant		-1.747	-1.667	0.000389	0.0204	ADIPOR2,ANGPTL4,CASP8AP2,CPT1B,GCK,NAMPT,PDHB,PGK1,PPARD
TO-901317		chemical reagent		-0.747	-0.724	0.000398	0.0206	ADAM11,ADIPOR2,ALAS2,CRAT,CYP8B1,G6PC,GCK,Mt1,NOS3,SCD,SLC37A4
PRKAG3		other				0.000425	0.0216	ANGPTL4,ATP1B1,BACE1,ELL2,GADD45G,NAMPT,TFRC,TMCC2,UGP2
KDM1A	-0.045	enzyme	Activated	2.363	2.344	0.000442	0.0222	BLM,CDKN1A,ELL2,HBB,HIF1A,NOS3,PHLDB2,SCD,SUCO,TJP3
ESR1	0.391	ligand-dependent nuclear receptor		-1.664	-1.642	0.000453	0.0224	ABCB9,ANGPTL2,AQP9,ARNTL,ATP1B1,CASP8AP2,CDKN1A,CEMIP2,CYP8B1,ENPP2,FBXW7,FGD5,FKBP4,HDAC11,HIF1A,HLA-E,HSP90B1,HSPH1,IER3,IPO7,KIF1B,LOXL4,MYO9B,NEDD9,NOS3,NR1D2,PPARD,PRKCI,SCD,SFPQ,TFRC,TSKU,UGP2,WNK1
deferoxamine		chemical drug		-0.545	-0.497	0.000459	0.0224	ANGPTL4,BNIP3,CDKN1A,CFLAR,CITED2,FAM20C,HIF1A,NFIL3,PGK1,TFRC
VHL	0.039	transcription regulator		-0.052	-0.08	0.00049	0.0235	BNIP3,CDKN1A,HIF1A,IER3,JADE1,NEDD9,NOX4,TFRC
Immunoglobulin		complex		0.346	0.343	0.000511	0.0241	ALAS2,AQP9,CBS/CBSL,EIF2AK3,FCGR3A/FCGR3B,G6PC,GCK,MICAL2,NAMPT,NFIL3,NOS3,PDHB,PGK1,SCD,TFRC,THBD,UGP2,ZBTB16
cadmium		chemical toxicant		-0.014	0.016	0.000518	0.0241	CDKN1A,G6PC,Hba-a2/Hba1,HBB,HIF1A,Mt1
STAT5B	-1.015	transcription regulator		-1.275	-1.265	0.000524	0.0241	ALAS2,Aox3,ATP2A2,BMF,CDKN1A,CFLAR,GCK,NIPAL1,NOX4,PPME1,SCD,SLC39A10
idronoxil		chemical drug				0.000535	0.0243	CDKN1A,CFLAR
Vegf		group		-0.868	-0.777	0.000545	0.0244	ANGPTL2,ANGPTL4,ARNTL,CFLAR,DNAJB9,ENPP2,HIF1A,IL1R1,MAPKAPK2,NAB2,NAMPT,NOS3,PLPP3,PPARD,SLC20A1,SLCO2B1,THBD
bortezomib		chemical drug		-1.22	-1.211	0.000562	0.0245	ALAS2,BAG3,BNIP3,CDKN1A,CFLAR,DNAJB1,DNAJB4,EIF2AK3,HIF1A,HSP90B1,NOX4
PDGF BB		complex		-0.271	-0.209	0.000563	0.0245	ATP2A2,AVPR1A,CDKN1A,GSS,HLA-E,IER3,Mt1,NAMPT,NFIL3,NOX4,PPARD,SCD,THBD
IL5		cytokine		-0.278	-0.183	0.000575	0.0247	ATP1B1,BNIP3,CDKN1A,CITED2,ELL2,GADD45G,HIF1A,HSP90B1,HSPH1,IER3,NFIL3,SFPQ
8-chlorophenylthio-adenosine 3',5'-cyclic monophosphate		chemical - kinase inhibitor		-0.614	-0.593	0.0006	0.0248	ATP2A2,CDKN1A,CPT1B,HSD17B2,LPIN1
FAS	0.332	transmembrane receptor		-0.896	-0.9	0.000609	0.0248	CAMK2G,CDKN1A,CFLAR,COL4A1,GADD45G,IER3,MERTK,PPFIBP2,PRKCI,PTPRN,RND2,TFRC,THBD,WNK1
tunicamycin		chemical - endogenous non-mammalian		-0.902	-0.852	0.00062	0.0248	ADIPOR2,ATP2A2,BACE1,CDKN1A,DNAJB9,HSP90B1,LPIN1,MTHFR,SCD,SLC20A1
digoxin		chemical drug				0.000621	0.0248	CPT1B,HIF1A,PPARD
mir-140		microRNA				0.000621	0.0248	BNIP3,HIF1A,PGK1
ADIPOQ	-0.085	other		-1.138	-1.129	0.000623	0.0248	ACSM5,ADIPOR2,CDKN1A,G6PC,GCK,NOX4,PDHB,PPARD,SCD
Tgf beta		group		0.465	0.507	0.000649	0.0256	ANGPTL4,CDKN1A,CFLAR,COL4A1,MERTK,NCOR2,NEDD9,NOS3,NOX4,PLPP3,TFRC,VTN
indican		chemical - endogenous mammalian		0.123	0.132	0.000664	0.0256	BNIP3,CDKN1A,CITED2,NOX4
dithiothreitol		chemical reagent		-2.015	-1.982	0.000664	0.0256	ATP2A2,HIF1A,HSP90B1,TOR1A
NR1I3	0.051	ligand-dependent nuclear receptor		1.845	1.912	0.000682	0.026	CDKN1A,CYP8B1,G6PC,IL1R1,Mt1,NEDD9,SCD
HSF1	-0.137	transcription regulator		-1.689	-1.671	0.000769	0.0287	BAG3,CFLAR,DNAJB1,FKBP4,HSPH1,NCOR2,PGK1,RAD51D,SCD,SPHK2
SP1	0.022	transcription regulator		-1.465	-1.392	0.000772	0.0287	AFAP1L1,ALAS2,ATP2A2,BACE1,CBS/CBSL,CDKN1A,CITED2,GSS,HBB,HIF1A,Mt1,NAB2,NOS3,NOX4,PGK1,PPARD,TEAD1,THBD
iron		chemical - endogenous mammalian		-0.009	0	0.000781	0.0287	CDKN1A,GADD45G,HIF1A,Mt1,TFRC
thyroid hormone		chemical - endogenous mammalian		-1.066	-1.067	0.000925	0.0337	ALAS2,ATP2A2,CDKN1A,CRAT,FZD6,G6PC,GCH1,KLF3,UGP2
FOXG1		transcription regulator				0.000969	0.0345	CDKN1A,G6PC,GCK
TOPBP1	0.066	other				0.000969	0.0345	ABL1,BLM,CDKN1A
TOP3A	-0.142	enzyme				0.00106	0.0363	BLM,CDKN1A
KLF7		transcription regulator				0.00106	0.0363	CDKN1A,HBB
PFKFB1	1.537	kinase				0.00106	0.0363	G6PC,GCK
S-nitroso-N-acetylpenicillamine		chemical reagent		-0.321	-0.317	0.00108	0.0363	BNIP3,CDKN1A,HIF1A,NOS3
SIRT6	0.086	enzyme				0.00108	0.0363	ALG12,DBP,G6PC,PLPP3,SCD
oleic acid		chemical - endogenous mammalian		-0.539	-0.52	0.00109	0.0363	ANGPTL4,AQP9,CPT1B,G6PC,Mt1,NOS3,SCD
PPARGC1A	0.316	transcription regulator		-1.823	-1.798	0.0011	0.0363	ARNTL,BNIP3,CDC42EP1,CDKN1A,CPT1B,CYP8B1,G6PC,HIF1A,LGALS9B,LPIN1,NR1H4,SCD,ST8SIA1
PPARG	1.054	ligand-dependent nuclear receptor		-1.511	-1.483	0.00111	0.0363	ADIPOR2,ANGPTL4,ATP2A2,BACE1,CDKN1A,CPT1B,CRAT,FAM20C,G6PC,GCK,NOS3,NOX4,PDHB,PPARD,SCD,YWHAG
Mek		group		0.091	0.115	0.00112	0.0363	BMF,CDKN1A,HIF1A,IER3,NOX4,PLPP3,SLC20A1,ST8SIA1,TG,UNG
NFYA	0.099	transcription regulator		-1.974	-1.929	0.00114	0.0365	CBS/CBSL,CDKN1A,G6PC,LPIN1,PGK1,SCD
palmitic acid		chemical - endogenous mammalian		-0.487	-0.451	0.00115	0.0367	ADIPOR2,BACE1,CDKN1A,CPT1B,G6PC,GCK,Mt1,PPARD,SCD,THBD
sodium arsenite		chemical drug		0.07	0.091	0.00117	0.0369	CBS/CBSL,CDKN1A,GSS,HIF1A,RND2
17-alpha-ethinylestradiol		chemical drug		-0.856	-0.832	0.00121	0.0378	AQP9,CDKN1A,CYP8B1,LPIN1,NOS3,NR1H4,SLC38A3,UGP2
sirolimus		chemical drug		1.412	1.351	0.00125	0.0387	CDKN1A,CFLAR,CRAT,DOT1L,EIF1AX,HIF1A,HSP90B1,LPIN1,Mt1,NOS3,PGK1,PPARD,SCD,SLC38A3,STMN1,THBD,TUBB2A
AMPK		complex		0.391	0.399	0.00126	0.0387	BMF,CDKN1A,G6PC,HIF1A,LPIN1,NOX4,PDHB
STAT3	-0.061	transcription regulator		0.279	0.326	0.00132	0.0397	ALAS2,ANGPTL4,BMF,CDKN1A,CFLAR,ENPP2,G6PC,GADD45G,HBB,HIF1A,IL1R1,Mt1,NAMPT,NOS3,PGK1,SLC39A10,THBD,TRIM14
corticosterone		chemical - endogenous mammalian		-0.88	-0.877	0.00132	0.0397	ATP1B1,BACE1,CDKN1A,CPT1B,GCK,NOS3,NOX4
SIRT1	-0.009	transcription regulator		-1.723	-1.757	0.00133	0.0397	BNIP3,CDKN1A,CFLAR,CPT1B,DBP,ENTPD8,G6PC,GCK,HIF1A,NOS3,NR1H4,PRKCI,THBD,Wasl
PTEN	-0.034	phosphatase		-0.944	-0.949	0.0014	0.041	CDKN1A,CITED2,CNN3,ENTPD8,FZD6,GPR146,GSS,HIF1A,KIF1B,NFIL3,PAPOLA,PDHB,PGK1,RAB43,RAD51D,SCD,SLC20A1,SLCO2B1,TG,ZBTB16
CG		complex		0.781	0.846	0.00141	0.041	BLM,CDKN1A,ENPP2,G6PC,HIF1A,IER3,MAPKAPK2,MCM10,NOS3,PLPP3,SLC20A1,ST8SIA1,UNG
ALDH1A1	-0.13	enzyme				0.00142	0.041	CPT1B,G6PC,PPARD
10E,12Z-octadecadienoic acid		chemical - endogenous mammalian		-1.953	-1.947	0.00142	0.041	ACSM5,CPT1B,GPRIN3,LPIN1,MCM10,NAMPT,SCD,SLC38A3
NRIP1	-0.19	transcription regulator		0.251	0.218	0.00147	0.0418	CDKN1A,CPT1B,GYS2,SCD,SLC25A19
beta-estradiol		chemical - endogenous mammalian		-0.5	-0.443	0.00149	0.0421	AGO2,ATP1B1,CDKN1A,CEMIP2,CITED2,CPT1B,CYP4F8,ENPP2,ERF,FADS3,G6PC,GADD45G,GCH1,GPRIN3,Hba-a2/Hba1,HBB,HDAC11,HIF1A,HLA-E,HSD17B2,HSP90B1,HSPH1,IER3,IL1R1,LOXL4,LPIN1,MCM10,MTMR4,NAMPT,NDRG2,NEDD9,NOS3,Pakap,PGK1,PIAS3,PTPRN,RBM14,SLC20A1,SLCO2B1,Srsf5,ST8SIA1,THBD,TMEM131L,TSKU
Hif1		complex		-1.122	-1.067	0.00157	0.0434	ALAS2,BNIP3,LPIN1,PGK1,TFRC
ONECUT1	0.077	transcription regulator				0.00159	0.0434	C1S,F11,FADS3,G6PC,GSS,HSPH1,KLF3,LSG1,PPARD,SCD,YPEL5
PGR		ligand-dependent nuclear receptor		-0.868	-0.805	0.00159	0.0434	ATP1B1,CDKN1A,CPT1B,DNAJB4,EIF1AX,ELL2,G6PC,HIF1A,IER3,IL1R1,NEDD9
TNFRSF1A	0.048	transmembrane receptor		-1.47	-1.45	0.0016	0.0434	BACE1,CDKN1A,CFLAR,IER3,LGALS9B,TFRC,THBD,TMCC2
hydrogen peroxide		chemical - endogenous mammalian		-1.4	-1.337	0.00163	0.0434	AVPR1A,BANP,CDKN1A,CFLAR,DNAJB1,ENPP2,HIF1A,NFIL3,NOS3,PRKCI,SLC20A1,STMN1,TFRC,TUBB2A,UNG,WNK1
NR1D1	0.367	ligand-dependent nuclear receptor				0.00164	0.0434	ARNTL,BNIP3,G6PC,NAMPT
VCAN		other		-0.716	-0.707	0.00167	0.0434	ANGPTL4,C1S,CDKN1A,ENPP2,LGALS9B,LOXL4,RNASE4,THBD
TGFB1	0.06	growth factor		0.358	0.411	0.00168	0.0434	ABL1,ANGPTL4,AQP9,BACE1,BMF,C1S,CAMK2G,CAPRIN1,CDKN1A,CITED2,CNN3,COL4A1,CPT1B,DBP,DNAJB4,ERF,FCGR3A/FCGR3B,G6PC,GPR146,HIF1A,IER3,IL1R1,MAPKAPK2,NAB2,NAMPT,NEDD9,NOS3,NOX4,PDHB,PGK1,PPARD,PPFIBP2,PTPRN,SCD,SLC20A1,TFRC,TG,THBD,TUBB2A,WNK1
hemoglobin		complex				0.00169	0.0434	CDKN1A,NOS3,TFRC
antimycin A		chemical - endogenous non-mammalian				0.00169	0.0434	CFLAR,CPT1B,HIF1A
PINK1	0.09	kinase				0.00175	0.0434	BNIP3,HIF1A
N-lauroyl-L-phenylalanine		chemical reagent				0.00175	0.0434	GADD45G,KLF3
zinc chloride		chemical reagent				0.00175	0.0434	HIF1A,Mt1
decanoic acid		chemical - endogenous mammalian				0.00175	0.0434	CPT1B,G6PC
Cr6+		chemical reagent				0.00175	0.0434	HIF1A,Mt1
prednisolone		chemical drug		0.043	0	0.00179	0.0434	AGO2,ALS2,BAG3,BNIP3,CFLAR,EIF2AK3,NFIL3,PGK1,SPHK2,ZBTB16
arsenic trioxide		chemical drug		0.714	0.724	0.00179	0.0434	ATP1B1,BNIP3,CDKN1A,CFLAR,EIF2AK3,ERP29,HIF1A,HSP90B1,SCD,SLC20A1,TFRC,YWHAG
PML	0.05	transcription regulator		-0.476	-0.474	0.0018	0.0434	CDKN1A,CPT1B,DNAJB4,DNAJB9,HBB,SCD,STMN1,YWHAG
folic acid		chemical - endogenous mammalian		-1.388	-1.387	0.00181	0.0434	CDKN1A,FZD6,NOS3,NOX4,UNG
fluvastatin		chemical drug				0.00181	0.0434	CDKN1A,GCH1,NOS3,THBD
metribolone		chemical reagent		-1.18	-1.097	0.00182	0.0434	ATP1B1,CDKN1A,CFLAR,GADD45G,GRHPR,HSPH1,MERTK,NOS3,PDHB,PGK1,PIAS3,SLC25A10,SLC37A4,UAP1
wortmannin		chemical - kinase inhibitor		1.603	1.557	0.00182	0.0434	CDKN1A,CFLAR,EIF1AX,G6PC,GCK,HIF1A,NOS3,PPARD,TFRC
Akt		group		-0.937	-0.907	0.00188	0.0444	BMF,CDKN1A,CFLAR,GCK,GSS,HIF1A,IER3,IL1R1,NFIL3,NOX4,PPARD
IFNG		cytokine		-0.084	-0.022	0.00193	0.0453	ANGPTL4,AQP9,ATP1B1,ATP2A2,AVPR1A,BACE1,BMF,CDKN1A,CFLAR,DBP,FCGR3A/FCGR3B,GCH1,GCK,GPR146,HIF1A,HLA-E,IDO2,IER3,IL1R1,LGALS9B,MERTK,Mt1,NAMPT,NEDD9,NOS3,NOX4,PPARD,PTPRN,SLC37A4,TAPBPL,TFRC,TG,ZBTB16
LY294002		chemical - kinase inhibitor	Activated	2.367	2.278	0.00218	0.0506	ADIPOR2,CDKN1A,CFLAR,EIF1AX,GCK,HIF1A,IER3,NOS3,PGK1,PPARD,SCD,SLC38A3,ST8SIA1,TG,THBD,ZBTB16
conjugated linoleic acid		chemical drug				0.00219	0.0506	ANGPTL4,CBS/CBSL,CPT1B,MAT1A
TNF	0.703	cytokine		1.904	1.967	0.0022	0.0506	ADAMTS7,ANGPTL4,AQP9,ATP2A2,AVPR1A,BACE1,CDKN1A,CFLAR,CITED2,CPT1B,ENPP2,FZD5,GADD45G,GCH1,HIF1A,HLA-E,HSP90B1,IER3,IL1R1,LGALS9B,Mt1,MYO9B,NAMPT,NCK1,NCOR2,NEDD9,NOS3,NOX4,NR1H4,PPARD,PTPRN,RNASE4,SCD,SLC20A1,SLCO2B1,STMN1,TFRC,TG,THBD,YWHAG
pioglitazone		chemical drug		-1.47	-1.464	0.00225	0.0514	ADIPOR2,ANGPTL4,ATP2A2,BACE1,CDKN1A,CITED2,LPIN1,PPARD
AURKB	-0.001	kinase				0.00231	0.052	BLM,CDKN1A,IER3
NAB2	0.582	transcription regulator				0.00231	0.052	CDKN1A,HIF1A,NAB2
Raf		group				0.00236	0.0524	CDKN1A,IER3,PLPP3,SLC20A1,ST8SIA1
MYRF	-0.035	transcription regulator		0.44	0.447	0.00236	0.0524	AQP9,LOXL4,NOTUM,SEPTIN11,UAP1L1
IL3		cytokine				0.00241	0.053	CDKN1A,CITED2,CRAT,EIF1AX,GADD45G,HSP90B1,KIF1B,Mt1,NEDD9,VAV2,WNK1,YWHAG
diethylnitrosamine		chemical toxicant		-1.116	-1.109	0.00244	0.053	CDKN1A,HIF1A,Mt1,SLC37A4,SLCO2B1,UPP2
NR3C2	-0.128	ligand-dependent nuclear receptor		1.325	1.342	0.00246	0.053	ATP1B1,CNN3,FKBP4,NDRG2,NOS3,NOX4,PDHB
IGF1	-0.279	growth factor		-0.253	-0.2	0.0025	0.053	CDKN1A,CFLAR,CITED2,DYRK1B,EIF1AX,GADD45G,GCK,HBB,HIF1A,IER3,IL1R1,NOX4,SCD,SLC20A1,TG
PSEN2	0.171	peptidase	Activated	2.4	2.393	0.00256	0.053	ATP2A2,CCS,DBP,ENPP2,FBXW7,HLA-E
xylitol		chemical - endogenous mammalian				0.0026	0.053	G6PC,NR1H4
2,5-bis(5-hydroxymethyl-2-thienyl)furan		chemical reagent				0.0026	0.053	CDKN1A,HIF1A
benfluorex		chemical drug				0.0026	0.053	G6PC,GCK
hydroxyethylnorfenfluramine		chemical - endogenous mammalian				0.0026	0.053	G6PC,GCK
GPAM	-0.21	enzyme				0.0026	0.053	G6PC,SCD
INPPL1	-0.189	phosphatase				0.0026	0.053	G6PC,GCK
RAP1A	-0.008	enzyme				0.0026	0.053	CDKN1A,TG
WRN	-0.027	enzyme				0.0026	0.053	CDKN1A,HIF1A
RPS6KB1	-0.059	kinase		-0.029	0	0.00261	0.053	CDKN1A,CFLAR,EIF1AX,HIF1A
MAT1A	0.147	enzyme				0.00267	0.0533	ATP1B1,MAT1A,Mt1
IKBKG	-0.047	kinase		0.656	0.713	0.00267	0.0533	ATP2A2,CFLAR,ENPP2,GCH1,HIF1A,Mt1,TG
ATM	-0.036	kinase		-1.143	-1.105	0.00267	0.0533	BLM,CDKN1A,CFLAR,GADD45G,LPIN1
GW501516		chemical drug		-1.551	-1.506	0.00269	0.0533	ANGPTL4,CDKN1A,CPT1B,LPIN1,PPARD,SCD
ERN1	-0.131	kinase		-0.167	-0.128	0.0029	0.057	ATP2A2,DNAJB9,G6PC,HSP90B1,NOX4,SCD,SLC20A1
pirinixic acid		chemical toxicant		-1.521	-1.457	0.00295	0.0578	ADIPOR2,ANGPTL4,AQP9,BNIP3,CDKN1A,CPT1B,CYP8B1,G6PC,GRHPR,HIF1A,HLA-E,PDHB,SCD,TSKU
DL-fructose		chemical - endogenous mammalian				0.00306	0.0593	G6PC,SCD,SLC2A5
INSR	0.067	kinase		-2.032	-1.97	0.00306	0.0593	CDKN1A,CPT1B,CRAT,GCH1,GCK,IER3,NAMPT,NOS3,PDHB,PTPRN,SCD,SLC20A1,Srsf5
miR-483-3p (miRNAs w/seed CACUCCU)		mature microRNA		1.12	1.06	0.00309	0.0594	ADIPOR2,ERP29,MAPKAPK2,MDC1
MMP3		peptidase		-0.835	-0.816	0.0031	0.0594	CAPRIN1,EFTUD2,GEMIN5,PAPOLA,RBM14,SFPQ
2-amino-5-phosphonovaleric acid		chemical - other		0.367	0.378	0.00313	0.0596	ALS2,GADD45G,HDHD3,NHSL1,NOS3,YPEL5,ZC3H7A
POR	0.185	enzyme				0.00319	0.0602	CYP8B1,GCK,HIF1A,HSPH1,LGALSL,Mt1,SCD,TMEM176A
miR-199a-5p (and other miRNAs w/seed CCAGUGU)		mature microRNA		0.265	0.2	0.0032	0.0602	CDKN1A,COL4A1,HIF1A,NEDD9,ZBTB16
KLF2	-0.095	transcription regulator		-1.236	-1.249	0.0033	0.0617	CDKN1A,COL4A1,HBB,HIF1A,NOS3,PLPP3,TFRC,THBD
VitaminD3-VDR-RXR		complex		-1.107	-1.067	0.00334	0.0622	CDKN1A,HSD17B2,PPARD,THBD
EIF2AK3	-0.322	kinase				0.00341	0.063	ARNTL,DNAJB9,EIF2AK3,GCH1,MTHFR,NFIL3
miR-18a-5p (and other miRNAs w/seed AAGGUGC)		mature microRNA				0.00348	0.0636	CDKN1A,HIF1A,PIAS3
ACOX1	-0.069	enzyme		1.149	1.134	0.00352	0.0636	CDKN1A,CRAT,G6PC,SLC20A1,SLC37A4,SLCO2B1,UPP2
15-deoxy-delta-12,14 -PGJ 2		chemical - endogenous mammalian		-0.413	-0.44	0.00353	0.0636	CDKN1A,CFLAR,CPT1B,DNAJB1,FKBP4,NOS3,NOX4,TG
SPARC	-0.077	other		-1.621	-1.633	0.00357	0.0636	BLM,CPT1B,CYP8B1,LOXL4,NIPAL1,TSKU
triamcinolone		chemical drug				0.00361	0.0636	CBS/CBSL,MAT1A
PRCP	-0.025	peptidase				0.00361	0.0636	NOS3,THBD
ABCA7	-0.221	transporter				0.00361	0.0636	BACE1,EIF2AK3
SLCO1B3	0.093	transporter				0.00361	0.0636	CDKN1A,SLCO2B1
perifosine		chemical drug				0.00361	0.0636	CDKN1A,CFLAR
LEP		growth factor		0.843	0.883	0.00374	0.0655	ANGPTL4,AQP9,ATP2A2,CDKN1A,COL4A1,CPT1B,G6PC,GCK,IL1R1,NAMPT,NOS3,SCD,TG,UGP2
n-3 fatty acids		chemical drug				0.0039	0.068	CBS/CBSL,MAT1A,MTHFR,SCD
CREB3L3	0.041	transcription regulator				0.00394	0.0683	CYP8B1,G6PC,LPIN1
AHR	-0.063	ligand-dependent nuclear receptor		1.63	1.639	0.00398	0.0686	ADIPOR2,CDKN1A,COL4A1,DMXL2,DNAJB1,HIF1A,HSPH1,IDO2,Mt1,NEDD9,RNGTT,SCD
XBP1	0.238	transcription regulator		-1.869	-1.807	0.00418	0.0716	ALG12,ALG2,ATP2A2,DNAJB9,EIF2AK3,ERP29,HSP90B1,PTPRN,SCD
NOS2		enzyme		-0.736	-0.726	0.00428	0.073	ATP2A2,BNIP3,CDKN1A,COL4A1,G6PC,HIF1A,NOS3,SFXN1
PCYT1A	-0.123	enzyme				0.00444	0.0752	MAPKAPK2,MAT1A,SCD
PIN1	0.041	enzyme		-0.206	-0.179	0.00448	0.0752	CDKN1A,DNAJB9,FBXW7,NCOR2,PPARD
R5020		chemical reagent				0.00448	0.0752	CDKN1A,HSD17B2,IER3,IL1R1,ZBTB16
HSPA5	-0.165	enzyme		0.866	0.883	0.00453	0.0757	EIF2AK3,G6PC,HSP90B1,SCD
geldanamycin		chemical - endogenous non-mammalian		-0.318	-0.378	0.00455	0.0757	AGO2,CFLAR,DNAJB1,HDAC11,HIF1A,SNX33,THBD
melatonin		chemical - endogenous mammalian		-1.659	-1.664	0.00464	0.076	CDKN1A,CRY2,EIF2AK3,HIF1A,Mt1,NOS3
Nr1h		group		0.303	0.277	0.00472	0.076	ATP1B1,G6PC,GCK,MERTK,NOS3,SCD,ZBTB16
AICAR		chemical - endogenous mammalian		-0.104	-0.1	0.00472	0.076	CDKN1A,CPT1B,G6PC,PPARD,SCD
3-deazaadenosine		chemical reagent				0.00478	0.076	CDKN1A,MAT1A
PNPLA8	-0.913	enzyme				0.00478	0.076	HSP90B1,Mt1
FALEC		other				0.00478	0.076	CDKN1A,FBXW7
DIABLO		other				0.00478	0.076	CDKN1A,CFLAR
ciclopirox olamine		chemical drug				0.00478	0.076	CDKN1A,HIF1A
dihematoporphyrin ether		chemical drug				0.00478	0.076	CDKN1A,HSP90B1
CREB1	-0.47	transcription regulator		-0.743	-0.711	0.00491	0.0775	ANGPTL2,BAG3,BNIP3,CDKN1A,G6PC,GADD45G,HIF1A,IER3,NAB2,NFIL3,PTPRN,SCD,STMN1,TFRC,TG,TSKU
NCL	0.027	other				0.00497	0.0775	CDKN1A,HBB,HIF1A
KAT2A	-0.126	enzyme				0.00497	0.0775	BNIP3,DNAJB9,G6PC
arsenic		chemical toxicant				0.00497	0.0775	HIF1A,Mt1,NOS3
imatinib		chemical drug		0.43	0.404	0.00504	0.0784	ABL1,ATP1B1,CDKN1A,CFLAR,CITED2,EIF2AK3,ERP29,HSP90B1,SLC20A1,TFRC,YWHAG
cobalt chloride		chemical reagent		-0.368	-0.323	0.00524	0.081	BNIP3,CDKN1A,HIF1A,PGK1,TFRC
BCAP31	0.011	transporter				0.00553	0.0847	G6PC,GCK,SCD
MTORC1		complex		0.573	0.617	0.00558	0.0847	HIF1A,NFIL3,NOX4,SCD
SFRP1	-0.332	transmembrane receptor		-0.197	-0.218	0.00558	0.0847	BACE1,G6PC,NAMPT,SCD
salirasib		chemical drug		-0.953	-1	0.00558	0.0847	BNIP3,CITED2,HIF1A,PGK1
dihydrotestosterone		chemical - endogenous mammalian		-0.478	-0.427	0.00568	0.0858	ADIPOR2,ATP2A2,BMF,CDKN1A,COL4A1,FKBP4,FZD6,MCM10,Mt1,NOS3,PIAS3,SCD,SLC2A5,SLC2A9,UAP1,ZBTB16
HIF1A	0.151	transcription regulator		-1.218	-1.152	0.00592	0.0875	ANGPTL4,AQP9,ATP2A2,BACE1,BNIP3,CDKN1A,CITED2,GCK,HIF1A,NOS3,NOX4,PGK1,TFRC
phosphatidylcholine		chemical - endogenous mammalian				0.00609	0.0875	MAT1A,SCD
desoxycorticosterone		chemical - endogenous mammalian				0.00609	0.0875	NOS3,NOX4
ARV1	0.057	transporter				0.00609	0.0875	CYP8B1,NR1H4
EGLN2	-0.036	enzyme				0.00609	0.0875	HIF1A,NOS3
DUSP6	0.41	phosphatase				0.00609	0.0875	CDKN1A,G6PC
Mup1 (includes others)		other				0.00609	0.0875	G6PC,SCD
SIAH1	0.118	enzyme				0.00609	0.0875	CDKN1A,HIF1A
6-aminonicotinamide		chemical reagent				0.00609	0.0875	G6PC,HIF1A
ketorolac		chemical drug				0.00609	0.0875	HIF1A,NOS3
gentamicin		chemical drug		-0.356	-0.333	0.00609	0.0875	CBS/CBSL,CHORDC1,ENPP2,G6PC,HBB,HSP90B1,NR1D2,SFPQ,TFRC
copper gluconate		chemical drug				0.00613	0.0875	RBM14,UNG,USP10
disulfiram		chemical drug				0.00613	0.0875	RBM14,UNG,USP10
CD38	-0.117	enzyme		-0.231	-0.16	0.0062	0.0881	ATP1B1,BNIP3,CITED2,ELL2,GADD45G,LGALSL,NFIL3
PKD1	-0.045	ion channel		-0.507	-0.522	0.00633	0.0895	ATP1B1,CAMSAP2,CDKN1A,CYP8B1,G6PC,NEDD9,NIPAL1,SLC2A9
anisomycin		chemical - endogenous non-mammalian		-0.687	-0.666	0.00636	0.0896	BACE1,CDKN1A,CFLAR,HIF1A
GNAQ	-0.204	enzyme				0.00641	0.0899	ATP2A2,AVPR1A,BNIP3,CITED2,NDRG2,NFIL3
LIPE	0.007	enzyme				0.00666	0.0928	AMACR,ARNTL,CITED2,MAPKAPK2,SCD,YWHAG
GATA1		transcription regulator		-1.152	-1.124	0.00668	0.0928	ALAS2,CNN3,HBB,HDAC11,KDM4A,NAB2,NFIL3,TFRC,UAP1,UNG
etoposide		chemical drug		1.175	1.207	0.0067	0.0928	BLM,CDKN1A,CFLAR,FBXW7,GADD45G,IER3,MDC1,MERTK
carbohydrate		chemical - endogenous mammalian				0.00678	0.0931	G6PC,GCK,SCD
glucagon		biologic drug		0.97	1	0.00678	0.0931	NDRG2,PHLDB2,PTPRN,RBM14
NFKBIA	-0.131	transcription regulator		1.293	1.32	0.00699	0.0956	BNIP3,CDKN1A,CFLAR,ENPP2,GADD45G,GCH1,HIF1A,IER3,Mt1,NDRG2,NOS3,TFRC,USP10
S-nitroso-N-acetyl-DL-penicillamine		chemical reagent				0.00745	0.0962	BNIP3,NOS3,PPARD
LPIN1	-0.395	phosphatase				0.00745	0.0962	CDKN1A,LPIN1,SCD
leucine		chemical - endogenous mammalian				0.00745	0.0962	CDKN1A,CRAT,G6PC
ZNF281	-0.097	transcription regulator				0.00745	0.0962	BLM,GADD45G,MDC1
SREBF1	0.058	transcription regulator		-0.695	-0.632	0.00746	0.0962	CDKN1A,CYP8B1,G6PC,GCK,LPIN1,MAT1A,NFIL3,SCD,SLC20A1
Irp		group				0.00754	0.0962	ALAS2,TFRC
O6-benzylguanine		chemical drug				0.00754	0.0962	CDKN1A,CFLAR
LTB4R2		G-protein coupled receptor				0.00754	0.0962	EIF2AK3,NOX4
PRPF19	0.035	enzyme				0.00754	0.0962	CDKN1A,SCD
KRT19	-0.087	other				0.00754	0.0962	EIF2AK3,ERP29
miR-346 (and other miRNAs w/seed GUCUGCC)		mature microRNA				0.00754	0.0962	AGO2,CFLAR
TWIST		group				0.00754	0.0962	CDKN1A,ST8SIA1
ADIPOR2	-0.217	transmembrane receptor				0.00754	0.0962	ADIPOR2,GCK
FTH1	0.026	enzyme				0.00754	0.0962	HBB,TFRC
HDAC8	-0.038	transcription regulator				0.00754	0.0962	BMF,CDKN1A
levamisole		chemical drug				0.00754	0.0962	CDKN1A,NOS3
largazole		chemical - endogenous non-mammalian				0.00754	0.0962	ANGPTL4,HIF1A
SP600125		chemical - kinase inhibitor		0.658	0.632	0.00765	0.0962	CDKN1A,COL4A1,CPT1B,EIF1AX,H2BC10,LGALS9B,MTHFR,NEDD9,NOS3,SCD
MAP2K4	0.124	kinase				0.00767	0.0962	CDKN1A,CFLAR,PPARD,TUBB2A
SCD	-1.203	enzyme		-0.137	-0.152	0.00767	0.0962	ANGPTL4,CPT1B,G6PC,PPARD
GW 4064		chemical toxicant				0.00767	0.0962	ADIPOR2,CYP8B1,G6PC,NR1H4
benzene		chemical toxicant		-0.261	-0.254	0.00767	0.0962	BNIP3,CDKN1A,CITED2,MAPKAPK2
vinblastine		chemical drug				0.00817	0.102	CDKN1A,FBXW7,HIF1A
PTH		other		-0.651	-0.61	0.00826	0.103	ATP2A2,CDKN1A,EIF2AK3,NDRG2,NFIL3,PHLDB2,RBM14
raloxifene		chemical drug		-1.195	-1.195	0.00852	0.104	CDKN1A,ENPP2,IER3,IL1R1,TFRC,THBD,TMEM131L
GPS2	-0.019	transcription regulator				0.00863	0.104	ADIPOR2,CDKN1A,CYP8B1,FAM20C
PTGES		enzyme		0.704	0.728	0.00863	0.104	CDKN1A,G6PC,NOS3,NOX4
MAPK8	-0.28	kinase		-0.947	-0.917	0.00878	0.104	CDKN1A,CYP8B1,G6PC,GCK,MTHFR,NOX4,PPARD
GPD1	0.019	enzyme				0.00879	0.104	Aox3,C6,F11,FADS3,PIAS3
PPP3R1	-0.12	phosphatase				0.00893	0.104	ATP2A2,CPT1B,SCD
docosahexaenoic acid		chemical drug		-1.362	-1.387	0.00905	0.104	CDKN1A,DNAJB9,G6PC,NOS3,NOX4,PDE6C,SCD
TCF21	0.014	transcription regulator				0.00913	0.104	CDKN1A,COL4A1
pargyline		chemical drug				0.00913	0.104	CDKN1A,HIF1A
meloxicam		chemical drug				0.00913	0.104	CDKN1A,HIF1A
KRAS	-0.191	enzyme		1.598	1.6	0.00925	0.104	AGO2,AOX1,ATP1B1,BNIP3,CDKN1A,COL4A1,CPT1B,H2BC10,HIF1A,IER3,LGALS9B,PHLDB2,PPARD,PRKCI,RNASE4,SCD,SLC20A1
isobutylmethylxanthine		chemical toxicant		1.155	1.195	0.00928	0.104	ANGPTL4,CDKN1A,MERTK,Mt1,NOS3,PPARD,PTPRN,SCD
SLC25A13		transporter				0.00958	0.104	Aox3,C6,F11,FADS3,PIAS3
prostaglandin J2		chemical - endogenous mammalian				0.00973	0.104	CDKN1A,CFLAR,TG
curcumin		chemical drug		-0.607	-0.644	0.00982	0.104	BANP,CDKN1A,CFLAR,CRY2,DNAJB1,HIF1A,HSP90B1,NAMPT,PIAS3,SLC37A4,TFRC
LEPR	0.393	transmembrane receptor		0.635	0.651	0.00989	0.104	ANGPTL4,ATP2A2,COL4A1,GADD45G,GCK,HIF1A,PPARD
cyclic AMP		chemical - endogenous mammalian		-0.652	-0.598	0.00993	0.104	CDKN1A,G6PC,GCH1,GCK,HIF1A,SLC37A4,TG,THBD,YWHAG
olanzapine		chemical drug		-0.468	-0.447	0.00999	0.104	ANGPTL2,AOX1,DBP,G6PC,THBD
PPARA	0.243	ligand-dependent nuclear receptor		-0.541	-0.515	0.0101	0.104	ANGPTL4,AQP9,C1S,C6,CDKN1A,CPT1B,CYP8B1,G6PC,GCK,HIF1A,HLA-E,PPARD,SCD
levodopa		chemical - endogenous mammalian		0.144	0.158	0.0102	0.104	ATP2A2,CCS,COL4A1,CRY2,DBP,IER3,INSC,Klf16,Mocs1,MYO9B,NAB2,Pakap,RILP,SLC8B1,TMCC2,UAP1L1,VTN
rotenone		chemical toxicant		-0.133	-0.132	0.0102	0.104	CFLAR,DNAJB9,GADD45G,HIF1A
fenofibrate		chemical drug		-1.696	-1.672	0.0104	0.104	ADIPOR2,ANGPTL4,CPT1B,G6PC,HIF1A,NOS3,PDHB,SCD,SLCO2B1
eicosapentenoic acid		chemical drug		-1.058	-1.067	0.0104	0.104	ANGPTL4,DNAJB9,G6PC,IL1R1,NOS3
gefitinib		chemical drug				0.0105	0.104	BMF,CFLAR,HSP90B1,NOX4,PCDH12,SLC20A1,VILL
arginine		chemical - endogenous mammalian				0.0106	0.104	GCH1,HIF1A,SCD
FHIT		enzyme				0.0106	0.104	CDKN1A,FBXW7,IPO7
CASR	-0.13	G-protein coupled receptor		1.589	1.633	0.0106	0.104	ABL1,COL4A1,GADD45G,IER3,NEDD9,THBD
3-deazaneplanocin		chemical drug		-0.19	-0.152	0.0108	0.104	CDKN1A,HIF1A,SNX33,TRIM14
Pdgf (complex)		complex		-0.834	-0.8	0.0109	0.104	CDKN1A,COL4A1,HIF1A,NOX4,THBD
SOD2	-0.04	enzyme				0.0109	0.104	CDKN1A,GCH1,GPR146,NOS3,TRIM14
MFN2	-1.947	enzyme				0.0109	0.104	BNIP3,HIF1A
TOP1	-0.153	enzyme				0.0109	0.104	CDKN1A,HIF1A
CTNNBIP1	-0.024	other				0.0109	0.104	CDKN1A,NEDD9
LRAT	-0.257	enzyme				0.0109	0.104	CDKN1A,PPARD
NRG4		growth factor				0.0109	0.104	GCK,SCD
mir-379		microRNA				0.0109	0.104	HIF1A,PTPRN
PRAME		other				0.0109	0.104	CDKN1A,EIF2AK3
DDB2	-0.049	other				0.0109	0.104	CDKN1A,CFLAR
IREB2	-0.047	translation regulator				0.0109	0.104	ALAS2,TFRC
ACO1	0.004	enzyme				0.0109	0.104	ALAS2,TFRC
azetidyl-2-carboxylic acid		chemical reagent				0.0109	0.104	ATP2A2,HSP90B1
1,10-phenanthroline		chemical toxicant				0.0109	0.104	CDKN1A,HIF1A
quinacrine		chemical drug				0.0109	0.104	CDKN1A,CFLAR
CDN1163		chemical reagent				0.0109	0.104	G6PC,SCD
Fe2+		chemical - endogenous mammalian				0.0109	0.104	HIF1A,TFRC
mibolerone		chemical drug		-0.841	-0.816	0.011	0.104	ERP29,GADD45G,HLA-E,HSP90B1,PGK1,STMN1
2-(4-amino-1-isopropyl-1H-pyrazolo[3,4-d]pyrimidin-3-yl)-1H-indol-5-ol		chemical reagent		-0.08	-0.088	0.0111	0.104	BLM,C1S,CFLAR,H2BC10,MCM10,SFPQ,UNG
BRCA1	0.258	transcription regulator		-1.096	-1.078	0.0111	0.104	CDKN1A,ENPP2,HBB,LPIN1,NEDD9,NOS3,SFPQ
BMI1		transcription regulator				0.0114	0.104	BNIP3,CDKN1A,FBXW7,KIF1B
PLK1	-0.011	kinase				0.0114	0.104	CDKN1A,CFLAR,IER3
SU6656		chemical toxicant				0.0114	0.104	IER3,Mt1,NFIL3
sodium orthovanadate		chemical reagent				0.0114	0.104	CDKN1A,HIF1A,SLC2A5
EGF	1.631	growth factor		0.275	0.334	0.0115	0.104	ANGPTL4,ATP2A2,CDC42EP1,CDKN1A,CFLAR,EIF2AK3,HIF1A,IER3,IL1R1,PLPP3,PPARD,PTPRN,SCD,TJP3
methylmercury		chemical toxicant		0.992	1	0.012	0.104	BNIP3,CITED2,MAPKAPK2,Mt1
acetaminophen		chemical drug		-0.152	-0.128	0.0121	0.104	AMACR,CDKN1A,HIF1A,Mt1,NDRG2,NOS3,NR1H4
topotecan		chemical drug		0.132	0.104	0.0121	0.104	CDKN1A,CFLAR,CITED2,HIF1A,HLA-E,SFPQ,USP10
N-cor		group				0.0122	0.104	ADIPOR2,ARNTL,CDKN1A,FAM20C,SCD
amiodarone		chemical drug				0.0124	0.104	NDRG2,SCD,SLCO2B1
ADRB		group		0.921	0.896	0.0125	0.104	ABL1,ANGPTL4,BNIP3,CDKN1A,CFLAR,LPIN1
TGM2	-0.001	enzyme		0.542	0.579	0.0126	0.104	AQP9,BNIP3,CFLAR,HIF1A,MDN1,MERTK,PNRC1,SLC20A1
Creb		group		-1.434	-1.4	0.0127	0.104	ATP2A2,BACE1,CDKN1A,CFLAR,G6PC,IER3,NEDD9,NOS3,PGK1,TRIM6-TRIM34
ladostigil		chemical drug				0.0127	0.104	TFRC,YWHAG
PPP3CB	0.044	phosphatase				0.0127	0.104	CDKN1A,NOX4
HIF3A		transcription regulator				0.0127	0.104	HIF1A,PGK1
CRY2	0.458	enzyme				0.0127	0.104	ARNTL,DBP
BCAR1	0	enzyme				0.0127	0.104	CDKN1A,NAB2
TSG101	0.014	transcription regulator				0.0127	0.104	CDKN1A,STMN1
UGCG	-0.581	enzyme				0.0127	0.104	CDKN1A,SLC38A3
RPL22	0.024	translation regulator				0.0127	0.104	CDKN1A,DNAJB9
CRY1	-0.121	enzyme				0.0127	0.104	ARNTL,DBP
CAMKK2	-0.077	kinase				0.0127	0.104	CDKN1A,G6PC
verteporfin		chemical drug				0.0127	0.104	CDKN1A,COL4A1
epigallocatechin-gallate		chemical drug		-0.046	-0.072	0.0129	0.104	CDKN1A,CFLAR,ERF,G6PC,HIF1A,IL1R1,NOS3,TFRC
NR5A2	0.172	ligand-dependent nuclear receptor		1.557	1.581	0.0132	0.104	CDKN1A,CYP8B1,GADD45G,Mt1,NR1H4
CAMK4		kinase				0.0133	0.104	CDKN1A,CPT1B,FBXW7
PIAS1	0.055	transcription regulator				0.0133	0.104	CDKN1A,NOS3,SCD
GNB2	0.031	enzyme				0.0133	0.104	CDKN1A,IER3,THBD
oxythiamine		chemical reagent				0.0134	0.104	G6PC
beta-escin		chemical reagent				0.0134	0.104	CDKN1A
flavokawain C		chemical - endogenous non-mammalian				0.0134	0.104	CFLAR
glutathione peroxidase		group				0.0134	0.104	CFLAR
ferrous chloride		chemical reagent				0.0134	0.104	HIF1A
DNAJ		group				0.0134	0.104	ENPP2
PPARÎ³ ligand-PPARÎ³-Retinoic acid-RARÎ±		complex				0.0134	0.104	NR1H4
nomegestrol acetate		chemical drug				0.0134	0.104	NOS3
HCG11		other				0.0134	0.104	CDKN1A
LINC00475		other				0.0134	0.104	CDKN1A
USP49	0.386	peptidase				0.0134	0.104	FKBP4
2001-12-01		other				0.0134	0.104	ATP1B1
PI4K2A	-0.06	kinase				0.0134	0.104	HIF1A
OVGP1		enzyme				0.0134	0.104	MAPKAPK2
AI842136		other				0.0134	0.104	BACE1
FBXL12	-0.011	other				0.0134	0.104	CDKN1A
ZNF496	0.137	transcription regulator				0.0134	0.104	HBB
FOXN2	0.126	transcription regulator				0.0134	0.104	HBB
GRSF1	0.19	other				0.0134	0.104	AGO2
ARMC10	0.023	other				0.0134	0.104	CDKN1A
FKBPL	-0.066	other				0.0134	0.104	CDKN1A
ZBTB7C	-0.703	transcription regulator				0.0134	0.104	CDKN1A
ATG9B		other				0.0134	0.104	NOS3
EBF4	-0.048	transcription regulator				0.0134	0.104	CDKN1A
SUMO		group				0.0134	0.104	BACE1
CXXC1	-0.102	transcription regulator				0.0134	0.104	CDKN1A
ZBTB8A	0.028	other				0.0134	0.104	CDKN1A
PCLAF	-0.019	other				0.0134	0.104	CDKN1A
LRRC4		other				0.0134	0.104	STMN1
DHODH	-0.035	enzyme				0.0134	0.104	CFLAR
WNT16		other				0.0134	0.104	CDKN1A
SMG6	-1.981	enzyme				0.0134	0.104	HBB
7-bromoindirubin-3'-oxime		chemical - kinase inhibitor				0.0134	0.104	CDKN1A
mapatumumab		biologic drug				0.0134	0.104	CFLAR
inolitazone		chemical drug				0.0134	0.104	CDKN1A
KHK	0.095	kinase				0.0134	0.104	SLC2A5
CABLES1	0.035	other				0.0134	0.104	CDKN1A
CITED4	-0.818	transcription regulator				0.0134	0.104	HIF1A
CDT1	0.229	other				0.0134	0.104	CDKN1A
ACVR2B	0.025	kinase				0.0134	0.104	CDKN1A
miR-523-3p (miRNAs w/seed AACGCGC)		mature microRNA				0.0134	0.104	CDKN1A
MIR499B		microRNA				0.0134	0.104	HIF1A
miR-377-3p (miRNAs w/seed UCACACA)		mature microRNA				0.0134	0.104	TEAD1
miR-512-3p (miRNAs w/seed AGUGCUG)		mature microRNA				0.0134	0.104	CFLAR
miR-188-3p (miRNAs w/seed UCCCACA)		mature microRNA				0.0134	0.104	BACE1
mir-188		microRNA				0.0134	0.104	BACE1
miR-298-5p (and other miRNAs w/seed GCAGAGG)		mature microRNA				0.0134	0.104	BACE1
ZBTB5	-1.789	transcription regulator				0.0134	0.104	CDKN1A
DHX8	-0.172	enzyme				0.0134	0.104	CDKN1A
DNASE1L3	-0.032	enzyme				0.0134	0.104	CDKN1A
CCNI	0.009	other				0.0134	0.104	CDKN1A
aloperine		chemical reagent				0.0134	0.104	CFLAR
FXYD1	0.07	ion channel				0.0134	0.104	CDKN1A
KIF11	0.021	other				0.0134	0.104	CFLAR
PDE6H		enzyme				0.0134	0.104	PDE6C
MT-ND2	-0.089	enzyme				0.0134	0.104	HIF1A
MYL9	-0.06	other				0.0134	0.104	HIF1A
RNF125	0.031	enzyme				0.0134	0.104	TRIM14
Rnf125		other				0.0134	0.104	TRIM14
Klf7	-0.24	transcription regulator				0.0134	0.104	TG
ING3	-0.083	other				0.0134	0.104	CDKN1A
JADRR		other				0.0134	0.104	JADE1
JADE1	0.299	transcription regulator				0.0134	0.104	CDKN1A
direct black 38		chemical reagent				0.0134	0.104	TFRC
UBE2E1	0.035	enzyme				0.0134	0.104	CDKN1A
P4HA1	-0.347	enzyme				0.0134	0.104	AGO2
SCML2		transcription regulator				0.0134	0.104	CDKN1A
TDP-665759		chemical reagent				0.0134	0.104	CDKN1A
kurarinone		chemical reagent				0.0134	0.104	CFLAR
diclofenac/hyaluronic acid		chemical drug				0.0134	0.104	CFLAR
droxinostat		chemical reagent				0.0134	0.104	CFLAR
amurensin G		chemical reagent				0.0134	0.104	CFLAR
mir-328		microRNA				0.0134	0.104	BACE1
lacidipine		chemical drug				0.0134	0.104	NOS3
allantoin		chemical - endogenous mammalian				0.0134	0.104	NR1H4
diisopropanolnitrosamine		chemical toxicant				0.0134	0.104	CDKN1A
methylphenazonium methosulfate		chemical toxicant				0.0134	0.104	HIF1A
KC7F2 compound		chemical reagent				0.0134	0.104	HIF1A
NSC 126405		chemical reagent				0.0134	0.104	CDKN1A
lipoamide		chemical - endogenous mammalian				0.0134	0.104	NOS3
bisindolylmaleimide III		chemical - kinase inhibitor				0.0134	0.104	CFLAR
bis-T-23		chemical reagent				0.0134	0.104	COL4A1
manassantin B		chemical - endogenous non-mammalian				0.0134	0.104	HIF1A
N-methyl-4-Ile-cyclosporin		biologic drug				0.0134	0.104	AVPR1A
SOX4		transcription regulator		-0.66	-0.61	0.0135	0.104	BCAR3,CEMIP2,Mt1,PXYLP1,RNASE4,TEAD1,TMEM131L
U0126		chemical - kinase inhibitor	Activated	2.081	2.016	0.0135	0.104	AGO2,ANGPTL4,CDKN1A,CFLAR,COL4A1,CRY2,DBP,DYRK1B,EIF1AX,EIF2AK3,ENPP2,HIF1A,IER3,PPARD
JAK1	0.048	kinase				0.0139	0.107	BMF,CDKN1A,ENPP2,HIF1A
miR-29b-3p (and other miRNAs w/seed AGCACCA)		mature microRNA		2.014	1.954	0.0139	0.107	ANGPTL4,BACE1,COL4A1,TUBB2A
FANCC	0.163	other				0.0139	0.107	AQP9,ATP1B1,FZD6,IL1R1
ciprofibrate		chemical drug		-1.661	-1.664	0.0142	0.108	CRAT,G6PC,SCD,SLC37A4,SLCO2B1,UPP2
FOXO3	0.159	transcription regulator		1.721	1.737	0.0142	0.109	BNIP3,CDKN1A,CFLAR,COL4A1,HIF1A,IER3,IL1R1,Mt1,NAMPT,NOS3
PLIN5	-0.062	other				0.0143	0.109	ACSM5,CPT1B,GSS
SPRY2	0.322	other				0.0143	0.109	CDKN1A,HIF1A,PGK1
bromobenzene		chemical toxicant				0.0146	0.109	CDKN1A,Mt1,Mt1m/Mt2A,MYO9B
octanoic acid		chemical - endogenous mammalian				0.0147	0.109	G6PC,PPARD
Ptprd		phosphatase				0.0147	0.109	CDKN1A,GADD45G
CBX2	0.043	transcription regulator				0.0147	0.109	CDKN1A,HBB
BCR	-0.073	kinase				0.0147	0.109	CFLAR,HBB
HNRNPD	1.512	transcription regulator				0.0147	0.109	CDKN1A,HBB
DGAT1	-0.024	enzyme				0.0147	0.109	CPT1B,PPARD
ACE2	-0.105	peptidase				0.0147	0.109	BNIP3,NOS3
selenite		chemical toxicant				0.0147	0.109	HLA-E,Mt1
anti-benzo(a)pyrene-diol-epoxide		chemical toxicant				0.0147	0.109	BNIP3,CDKN1A
manganese		chemical - endogenous mammalian				0.0147	0.109	CDKN1A,HSP90B1
Ige		complex		-1.527	-1.463	0.0148	0.109	ATP2A2,CAMK2G,CDKN1A,HEATR1,IER3,MAPKAPK2,RILP,SCD,TFRC,VAV2
N-acetyl-L-cysteine		chemical drug		-1.209	-1.259	0.0152	0.112	AVPR1A,BNIP3,CDKN1A,CFLAR,EIF2AK3,GCK,HIF1A,NOS3
sulindac sulfide		chemical drug				0.0153	0.112	BACE1,CDKN1A,GADD45G,PPARD
NEUROD1		transcription regulator				0.0154	0.112	CDKN1A,GCK,PDE6C
GNB1	-0.051	enzyme				0.0154	0.112	CDKN1A,IER3,THBD
sucrose		chemical - endogenous mammalian				0.0154	0.112	G6PC,NOS3,SCD
fatty acid		chemical - endogenous mammalian	Inhibited	-2.264	-2.213	0.0154	0.112	CPT1B,G6PC,GCK,PPARD,SCD
miR-1-3p (and other miRNAs w/seed GGAAUGU)		mature microRNA		-1.884	-1.964	0.0154	0.112	CNN3,DNAJB1,GCH1,HPS4,PXYLP1,RFT1,SFXN1
NFE2L2	-0.003	transcription regulator		0.906	0.97	0.0154	0.112	ALAS2,AOX1,BNIP3,CDKN1A,CHORDC1,DNAJB5,ERP29,GADD45G,GSS,HSP90B1,Mt1,SLC38A3
VDR	0.551	transcription regulator		0.445	0.466	0.0155	0.112	ABL1,CDKN1A,COL4A1,GADD45G,IER3,NEDD9,NR1H4,THBD
Tnf (family)		group		0.972	1.009	0.0155	0.112	CFLAR,ENPP2,HIF1A,IL1R1,NOS3,NOX4
nicotine		chemical drug		-0.253	-0.217	0.0158	0.114	CDKN1A,GCH1,HIF1A,KMT2C,NOS3,PPARD,SLC20A1
ESRRG	-0.506	ligand-dependent nuclear receptor		-1.282	-1.264	0.0161	0.115	CDKN1A,G6PC,LPIN1,PDHB
GNA14	0.032	enzyme				0.0161	0.115	AVPR1A,BNIP3,FCGR3A/FCGR3B,NFIL3
PPARGC1B	0.907	transcription regulator	Inhibited	-2.048	-2	0.0161	0.115	CPT1B,G6PC,GCK,SCD
EP300	-0.14	transcription regulator				0.0162	0.116	BMF,CDKN1A,CFLAR,CNN3,DNAJB4,G6PC,GRAMD2B,HBB,HDAC11,IL1R1,KIF1B,PPFIBP2
actinomycin D		biologic drug		-1.359	-1.401	0.0162	0.116	AVPR1A,CDKN1A,CFLAR,GCH1,HIF1A,MAT1A,Mt1,SLC20A1
ATP7B	0.08	transporter				0.0164	0.116	AMACR,LPIN1,Mt1
ABL1	0.234	kinase				0.0164	0.116	ABL1,CDKN1A,IER3
pimagedine		chemical drug				0.0164	0.116	CFLAR,COL4A1,GCK
estrogen		chemical drug		-0.425	-0.375	0.0167	0.116	CDKN1A,CRY2,HIF1A,HSPH1,KCNH1,NAMPT,NFIL3,NOS3,UNG
ADP		chemical - endogenous mammalian				0.0168	0.116	F11,G6PC
ZBTB33	-0.084	transcription regulator				0.0168	0.116	CDKN1A,PGK1
PCK1	0.027	kinase				0.0168	0.116	CRAT,G6PC
TNFAIP2	0.208	other				0.0168	0.116	CITED2,MERTK
PLAGL1		transcription regulator				0.0168	0.116	ANGPTL4,CDKN1A
SERTAD2	-0.004	transcription regulator				0.0168	0.116	CPT1B,PPARD
PARK7	-0.322	enzyme				0.0168	0.116	HIF1A,NOX4
monorden		chemical - endogenous non-mammalian				0.0168	0.116	DNAJB1,HSP90B1
N-ethyl-N-nitrosourea		chemical toxicant				0.0168	0.116	CDKN1A,Mt1
Mn(III)-tetrakis-(4-benzoic acid) porphyrin		chemical reagent				0.0168	0.116	HIF1A,NOS3
cobalt		chemical toxicant				0.0168	0.116	HIF1A,PGK1
PRKAA2	-0.084	kinase		-0.294	-0.323	0.0171	0.118	CDKN1A,EIF2AK3,NDRG2,NOX4,PTPRN
NCOA2	-0.049	transcription regulator		-1.426	-1.387	0.0171	0.118	ALAS2,CDKN1A,G6PC,GCK,LPIN1
tretinoin		chemical - endogenous mammalian		-0.678	-0.629	0.0178	0.122	ADAM11,ANGPTL4,AQP9,ATP2A2,BACE1,BNIP3,C1S,CBS/CBSL,CDKN1A,CITED2,COL4A1,CPT1B,CRAT,ENPP2,GCK,IER3,IL1R1,KIF1B,MAPKAPK2,MDN1,MERTK,Mt1,PNRC1,PPARD,RBM14,SCD,TFRC,THBD,VAV2,WNK1,ZBTB16,ZNF436
OSM	0.18	cytokine		0.446	0.485	0.0178	0.122	AMACR,AQP9,C1S,CDKN1A,GADD45G,GRHPR,HIF1A,IER3,MYCBP2,NAMPT,PGK1,RNASE4,ST8SIA1,UAP1
ethanol		chemical - endogenous mammalian		0.396	0.42	0.0178	0.122	CDKN1A,CYP8B1,G6PC,GCK,HIF1A,HSP90B1,IL1R1,LPIN1,MAT1A,NOS3,SCD
CREBBP	0.064	transcription regulator		-1.205	-1.165	0.0181	0.124	CAMK2G,CDKN1A,CNN3,CYP8B1,DNAJB4,G6PC,GRAMD2B,HBB,HDAC11,KIF1B,PPFIBP2
dexamethasone		chemical drug		-0.593	-0.576	0.0183	0.124	ANGPTL4,ATP1B1,ATP2A2,BACE1,BNIP3,CDKN1A,CFLAR,CNN3,COL4A1,CPT1B,EIF1AX,FKBP4,G6PC,GCK,GYS2,HIF1A,HSP90B1,HSPH1,IER3,IL1R1,KLF3,LPIN1,MAT1A,MERTK,Mt1,NCOR2,NFIL3,NOS3,PER3,PPARD,SCD,SLC2A5,SLC38A4,SLC39A10,SLC45A3,SLCO2B1,TFRC,THBD,UGP2,ZBTB16
L-glutamic acid		chemical - endogenous mammalian		-0.589	-0.555	0.0183	0.124	ARNTL,BAG3,CDKN1A,HIF1A,NFIL3
GNA15	-0.151	enzyme				0.0183	0.124	AVPR1A,HLA-E,Mt1,NOX4,THBD
AKT1	0.003	kinase		-1.322	-1.287	0.0184	0.124	CDKN1A,CFLAR,COL4A1,G6PC,GCK,GSS,HIF1A,NOX4,SCD
HDAC5	0.046	transcription regulator				0.0184	0.124	CDKN1A,CPT1B,G6PC,SCD
EPO		cytokine		-0.726	-0.686	0.0188	0.126	ALAS2,BLM,CDKN1A,G6PC,HBB,NAB2,NOS3,PDE6C,TFRC
picropodophyllin		chemical drug				0.0191	0.126	HIF1A,ZBTB16
OMA1	-0.021	peptidase				0.0191	0.126	CPT1B,SCD
RAPGEF1	-0.043	other				0.0191	0.126	CDKN1A,EFTUD2
10-nitrooleate		chemical - endogenous mammalian				0.0191	0.126	NOS3,NOX4
AQP1	-0.028	transporter				0.0191	0.126	HSPH1,PGK1
tranylcypromine		chemical drug				0.0191	0.126	CDKN1A,HIF1A
mevastatin		chemical drug				0.0191	0.126	CDKN1A,NOS3
indole		chemical - endogenous mammalian				0.0191	0.126	PRKCI,TJP3
glucocorticoid		chemical drug		0.035	0.032	0.0191	0.127	CDKN1A,DBP,G6PC,GCH1,LPIN1,Mt1,NOS3,PER3,ZBTB16
IL6		cytokine	Activated	2.369	2.426	0.0194	0.128	ATP2A2,CAPRIN1,CDKN1A,CFLAR,ENPP2,G6PC,GADD45G,GCH1,HIF1A,IL1R1,MERTK,Mt1,Mt1m/Mt2A,NAMPT,NOS3,NR1H4,Srsf5,TFRC
PRMT5	-0.009	enzyme				0.0199	0.128	CYP8B1,G6PC,SLC45A3
ouabain		chemical drug				0.0199	0.128	CDKN1A,HIF1A,YWHAG
MYC	0.851	transcription regulator		-1.813	-1.76	0.02	0.128	ABCB9,CDKN1A,CFLAR,COL4A1,EFTUD2,G6PC,GADD45G,GCK,HIF1A,HLA-E,HSPH1,IER3,IPO7,Mt1,MTHFR,NDRG2,PGK1,PIAS3,PPARD,SFXN1,SLC25A19,STMN1,TEAD1,TFRC,USP36
cerivastatin		chemical drug		-0.977	-0.982	0.0201	0.128	CDKN1A,GCH1,NOS3,THBD
calcimycin		chemical reagent		-0.434	-0.391	0.0203	0.128	ATP2A2,GCH1,HIF1A,HSP90B1,MTHFR
AR	-0.119	ligand-dependent nuclear receptor		-0.162	-0.115	0.0205	0.128	ATP2A2,AVPR1A,BMF,CDKN1A,CFLAR,DNAJB9,EHD3,FKBP4,HSPH1,IL1R1,PIAS3,SLC45A3,ZBTB16
RXRA	-0.075	ligand-dependent nuclear receptor		-0.68	-0.666	0.0207	0.128	CDKN1A,CPT1B,GCK,HIF1A,IER3,NEDD9,PPARD,SCD,THBD
TCF4	-0.961	transcription regulator		-1.027	-1	0.021	0.128	ANGPTL4,BNIP3,CDH17,CDKN1A,GEMIN5,HIF1A,HSP90B1,NCOR2,NEDD9,TAPBPL,YWHAG
CITED2	0.228	transcription regulator				0.0212	0.128	ANGPTL4,HIF1A,PGK1
CDK2	0.1	kinase				0.0212	0.128	CDKN1A,GCK,NCOR2
TXN	0.012	enzyme				0.0212	0.128	CDKN1A,CPT1B,HIF1A
NME1	-0.038	kinase				0.0212	0.128	CDKN1A,GEMIN5,RNGTT
alpha-amanitin		chemical toxicant				0.0214	0.128	CDKN1A,HBB
Cyclin E		group				0.0214	0.128	CDKN1A,HIF1A
ZC3H14	0.395	other				0.0214	0.128	CITED2,MERTK
KDM4A	0.211	transcription regulator				0.0214	0.128	ALS2,CDKN1A
p85 (pik3r)		group				0.0214	0.128	HIF1A,NOS3
FKBP4	-0.218	enzyme				0.0214	0.128	G6PC,NOS3
mir-515		microRNA				0.0214	0.128	ANGPTL4,HIF1A
ITPR1	-0.08	ion channel				0.0214	0.128	G6PC,NOS3
pyruvaldehyde		chemical - endogenous mammalian				0.0214	0.128	GCK,NOS3
thioacetamide		chemical toxicant				0.0215	0.128	BLM,CDH17,CPT1B,CYP8B1,EHD3,HIF1A,IER3,PLPP3
miR-16-5p (and other miRNAs w/seed AGCAGCA)		mature microRNA		0.516	0.436	0.0217	0.128	CAPRIN1,CHORDC1,DNAJB4,HSP90B1,PHLDB2,RFT1,UGP2
PD98059		chemical - kinase inhibitor		0.397	0.326	0.0218	0.128	BNIP3,CDC42EP1,CDKN1A,CFLAR,COL4A1,DYRK1B,EIF2AK3,HIF1A,IER3,MAPKAPK2,NOS3,PPARD,RNASE4,TUBB2A
ascorbic acid		chemical - endogenous mammalian		-1.127	-1.121	0.0219	0.128	BMF,CDKN1A,HIF1A,SLC20A1
NFATC2	0.022	transcription regulator		1.955	1.982	0.0222	0.128	CDKN1A,CFLAR,CITED2,ENPP2,IER3,MERTK,NOX4
TP73	-0.3	transcription regulator		-0.66	-0.631	0.0224	0.128	ALAS2,ANGPTL4,ARNTL,CDKN1A,CNN3,DBP,HIF1A,IER3,PNRC1,SPHK2,STMN1
PTP4A1	0.001	phosphatase		0.43	0.447	0.0224	0.128	DNAJB1,HIF1A,NCK1,SEPTIN11,STMN1
EGLN		group		-0.194	-0.264	0.0225	0.128	BNIP3,GPR146,GRHPR,PGK1,PPME1,RNASE4
sodium bisulfide		chemical reagent				0.0225	0.128	GSS,NOS3,NOX4
TXNIP	-0.182	other				0.0225	0.128	CDKN1A,CYP8B1,NOX4
dimethylnitrosamine		chemical toxicant				0.0225	0.128	CDKN1A,COL4A1,Mt1
Ro31-8220		chemical - kinase inhibitor				0.0225	0.128	CDKN1A,HIF1A,Mt1
1,2-dithiol-3-thione		chemical reagent		-1.098	-1.038	0.0227	0.128	ALAS2,BNIP3,CHORDC1,DNAJB9,ERP29,HSP90B1,TFRC
atorvastatin		chemical drug		-0.431	-0.443	0.0227	0.128	CYP8B1,HBB,IER3,MCMDC2,NOS3,NOX4,SLCO2B1
N-Ac-Leu-Leu-norleucinal		chemical - protease inhibitor		-0.113	-0.088	0.0228	0.128	CDKN1A,IER3,NEDD9,STMN1
USF1	0.054	transcription regulator				0.0237	0.128	CBS/CBSL,CPT1B,G6PC,Mt1
SERPINA1	0.055	other				0.0238	0.128	ANGPTL4,CYP8B1,HSP90B1
MEF2A	0.035	transcription regulator				0.0238	0.128	ATP2A2,CPT1B,THBD
hexamethylene bisacetamide		chemical reagent				0.0238	0.128	ALAS2,CDKN1A,TFRC
N-acetylsphingosine		chemical reagent				0.0238	0.128	BNIP3,CDKN1A,EIF2AK3
GSK3B	0.08	kinase		-0.97	-0.972	0.0238	0.128	ATP2A2,CDKN1A,CFLAR,HIF1A,RND2
GW3965		chemical reagent		-0.876	-0.882	0.0238	0.128	GADD45G,GCK,IER3,MERTK,SCD
Pdgf Ab		complex				0.0239	0.128	HIF1A,SCD
FMO3	0.123	enzyme				0.0239	0.128	G6PC,SCD
AKR1B1	0	enzyme				0.0239	0.128	CDKN1A,CFLAR
EGLN3	0.286	enzyme				0.0239	0.128	HIF1A,NOS3
PDK4	-0.325	kinase				0.0239	0.128	CPT1B,HIF1A
magnolol		chemical - endogenous non-mammalian				0.0239	0.128	CDKN1A,HIF1A
LDL		complex		1.089	1.132	0.0243	0.128	ATP2A2,CBS/CBSL,CDKN1A,CFLAR,HIF1A,HSP90B1,NAMPT,NOS3
ANGPT2	0.399	growth factor		-0.562	-0.509	0.0243	0.128	CDKN1A,DNAJB4,FKBP4,HIF1A,NOS3,NOX4,RBM14
MACROH2A1	-0.056	other		-1.403	-1.414	0.0247	0.128	CDKN1A,CITED2,G6PC,GCK
MBD3	0.012	other				0.0247	0.128	FZD5,Mt1,PPARD,SCD
spironolactone		chemical drug		-0.2	-0.218	0.0247	0.128	CDKN1A,NOS3,SCD,SLCO2B1
nitrofurantoin		chemical drug		-0.01	0	0.025	0.128	AMACR,GSS,IER3,Mt1,NR1H4,STMN1
Hsp27		group				0.0252	0.128	CDKN1A,GCH1,NOX4
obeticholic acid		chemical drug				0.0252	0.128	CYP8B1,G6PC,NR1H4
HOTAIR		other				0.0252	0.128	CDKN1A,HIF1A,TEAD1
SPHK1	0.136	kinase				0.0252	0.128	CDKN1A,GCH1,HIF1A
STAT1	-0.908	transcription regulator		1.667	1.733	0.0264	0.128	ABCB9,ALAS2,C1S,CDKN1A,GCK,HIF1A,HLA-E,IL1R1,NOX4,TAPBPL
selumetinib		chemical drug				0.0265	0.128	CDKN1A,HIF1A
CREBZF	0.018	transcription regulator				0.0265	0.128	DNAJB9,G6PC
NUMB	0.154	other				0.0265	0.128	CDKN1A,CFLAR
TMBIM6	-0.446	other				0.0265	0.128	DNAJB9,G6PC
SUV39H1	-0.016	enzyme				0.0265	0.128	CDKN1A,HBB
MUC4		other				0.0265	0.128	CDKN1A,VTN
DPP-23		chemical reagent				0.0265	0.128	DNAJB4,DNAJB9
dichlororibofuranosylbenzimidazole		chemical toxicant				0.0265	0.128	CDKN1A,HIF1A
FBXO32	-0.025	enzyme		-0.777	-0.762	0.0267	0.128	ALG12,DNAJB9,EIF2AK3,IL1R1
HMGB1		transcription regulator		1.105	1.154	0.0267	0.128	CDKN1A,HIF1A,IL1R1,MERTK
Npm		group				0.0267	0.128	CDKN1A
hypoxanthine		chemical - endogenous mammalian				0.0267	0.128	AVPR1A
isosorbide dinitrate		chemical drug				0.0267	0.128	NOS3
arbutin		chemical drug				0.0267	0.128	CDKN1A
loganin		chemical - endogenous non-mammalian				0.0267	0.128	NOX4
Clock-Bmal1		complex				0.0267	0.128	NAMPT
monooleylphosphatidic acid		chemical - endogenous mammalian				0.0267	0.128	ENPP2
L-ornithine		chemical - endogenous mammalian				0.0267	0.128	CDKN1A
7alpha-hydroxycholesterol		chemical - endogenous mammalian				0.0267	0.128	G6PC
opioid receptor		group				0.0267	0.128	BACE1
colesevelam		chemical drug				0.0267	0.128	CYP8B1
DPTA-NONOate		chemical reagent				0.0267	0.128	CFLAR
WDR82	-0.285	other				0.0267	0.128	CDKN1A
chartreusin		chemical reagent				0.0267	0.128	CDKN1A
3-(methylthio)propionic acid		chemical - endogenous mammalian				0.0267	0.128	G6PC
Tap		complex				0.0267	0.128	HLA-E
Cry-Period		complex				0.0267	0.128	ARNTL
prunetin		chemical - endogenous non-mammalian				0.0267	0.128	ADIPOR2
Smr3b/Vcsa2		other				0.0267	0.128	HIF1A
USP42	0.029	peptidase				0.0267	0.128	CDKN1A
NSA2	0.058	other				0.0267	0.128	CDKN1A
LPIN2	0.22	phosphatase				0.0267	0.128	LPIN1
AIPL1		other				0.0267	0.128	PDE6C
RTN3	-0.035	other				0.0267	0.128	BACE1
MAGEA2/MAGEA2B		other				0.0267	0.128	CDKN1A
SLC9A9	-0.124	transporter				0.0267	0.128	TFRC
MARCHF2	-0.756	enzyme				0.0267	0.128	TFRC
ANGPTL8	-0.448	other				0.0267	0.128	CPT1B
ZBTB49	-1.061	transcription regulator				0.0267	0.128	CDKN1A
C1QL3		other				0.0267	0.128	G6PC
RNF126	-0.116	enzyme				0.0267	0.128	CDKN1A
NAT8		transcription regulator				0.0267	0.128	BACE1
WDR13	0.219	other				0.0267	0.128	CDKN1A
CPEB2	-0.681	translation regulator				0.0267	0.128	HIF1A
Importin alpha		group				0.0267	0.128	CDKN1A
ACER3	-0.064	enzyme				0.0267	0.128	CDKN1A
BACE1-AS		other				0.0267	0.128	BACE1
KIR		group				0.0267	0.128	CFLAR
SRD5A2		enzyme				0.0267	0.128	Mt1
PDIA4	-0.162	enzyme				0.0267	0.128	TG
SNX6	0.088	transporter				0.0267	0.128	BACE1
HLTF	0.506	transcription regulator				0.0267	0.128	HBB
CAMKK1	0.071	kinase				0.0267	0.128	FBXW7
HPGD	0.224	enzyme				0.0267	0.128	CDKN1A
KLHL40		other				0.0267	0.128	BNIP3
miR-155-3p (miRNAs w/seed UCCUACC)		mature microRNA				0.0267	0.128	DNAJB1
mir-622		microRNA				0.0267	0.128	HIF1A
mir-370		microRNA				0.0267	0.128	PTPRN
mir-184		microRNA				0.0267	0.128	AGO2
ELAC2	-0.047	enzyme				0.0267	0.128	CDKN1A
SALL2	0.099	transcription regulator				0.0267	0.128	CDKN1A
NUBP1	-0.005	other				0.0267	0.128	TFRC
MAGEA4		other				0.0267	0.128	CDKN1A
POLDIP3	-0.003	other				0.0267	0.128	CDKN1A
TSPYL2	-1.753	other				0.0267	0.128	CDKN1A
ITM2B	0.055	other				0.0267	0.128	BACE1
PEX2	0.013	other				0.0267	0.128	CDKN1A
NASP	0.075	other				0.0267	0.128	CDKN1A
ZNF197		transcription regulator				0.0267	0.128	HIF1A
CCT5	-0.052	other				0.0267	0.128	CDKN1A
MUC16		other				0.0267	0.128	CFLAR
Hnrpfl		other				0.0267	0.128	ELL2
DDX24	-0.034	enzyme				0.0267	0.128	CDKN1A
MDFI	0.426	other				0.0267	0.128	FBXW7
PGAM1	-0.043	phosphatase				0.0267	0.128	CDKN1A
GCKR	-0.836	other				0.0267	0.128	GCK
ARNTL2	0.339	transcription regulator				0.0267	0.128	THBD
ING5		other				0.0267	0.128	CDKN1A
KHDRBS2		other				0.0267	0.128	CDKN1A
MTHFR	-0.547	enzyme				0.0267	0.128	NOS3
cycloastragenol		chemical reagent				0.0267	0.128	CDKN1A
GALR2		G-protein coupled receptor				0.0267	0.128	CDKN1A
PCBP4	0.053	other				0.0267	0.128	CDKN1A
PDIA6	-0.078	enzyme				0.0267	0.128	HSP90B1
ITPR3	-0.014	ion channel				0.0267	0.128	G6PC
CGGBP1	-0.008	transcription regulator				0.0267	0.128	CDKN1A
CRTAP		other				0.0267	0.128	CDKN1A
Cops2	-0.006	transcription regulator				0.0267	0.128	CDKN1A
NAT8B		enzyme				0.0267	0.128	BACE1
PIN4	0.071	enzyme				0.0267	0.128	G6PC
MI-63		chemical reagent				0.0267	0.128	CDKN1A
MAP4	0.024	other				0.0267	0.128	HIF1A
DUOX2		enzyme				0.0267	0.128	CDKN1A
LPCAT1	-0.054	enzyme				0.0267	0.128	DNAJB9
ZFYVE16	-2.206	other				0.0267	0.128	CDKN1A
CARHSP1	0.045	transcription regulator				0.0267	0.128	G6PC
securinine		chemical reagent				0.0267	0.128	CDKN1A
BAI		chemical - kinase inhibitor				0.0267	0.128	CFLAR
reactive nitrogen species		chemical - other				0.0267	0.128	HIF1A
polyethylene glycol		chemical drug				0.0267	0.128	CDKN1A
telomestatin		chemical - endogenous non-mammalian				0.0267	0.128	CDKN1A
primaquine		chemical drug				0.0267	0.128	GCH1
indapamide		chemical drug				0.0267	0.128	NOS3
clorgyline		chemical drug				0.0267	0.128	HIF1A
kynurenic acid		chemical - endogenous mammalian				0.0267	0.128	CDKN1A
8-methyl-pyridoxatin		chemical reagent				0.0267	0.128	HIF1A
PSB-1115		chemical reagent				0.0267	0.128	HIF1A
dicumarol		chemical drug				0.0267	0.128	Mt1
efaroxan		chemical reagent				0.0267	0.128	NR1H4
OR141		chemical reagent				0.0267	0.128	HIF1A
1-o-hexadecyl-2-o-methyl-rac-glycerol		chemical - kinase inhibitor				0.0267	0.128	CDKN1A
hypericin		chemical drug				0.0267	0.128	ATP2A2
felodipine		chemical drug				0.0267	0.128	NOS3
Cavtratin		chemical - kinase inhibitor				0.0267	0.128	NOS3
SC144		chemical reagent				0.0267	0.128	ENPP2
hdm-2 antagonistic peptide		chemical reagent				0.0267	0.128	CDKN1A
MW167		chemical - protease inhibitor				0.0267	0.128	BACE1
isorhamnetin		chemical - endogenous non-mammalian				0.0267	0.128	NOS3
quinine		chemical drug				0.0267	0.128	GCH1
vinflunine		chemical drug				0.0267	0.128	CDKN1A
hexanoic acid		chemical - endogenous mammalian				0.0267	0.128	G6PC
cyclosporin H		chemical reagent				0.0267	0.128	AVPR1A
N(omega)-hydroxyarginine		chemical - endogenous mammalian				0.0267	0.128	CDKN1A
L-canavanine		chemical - endogenous non-mammalian				0.0267	0.128	BAG3
fructose-2,6-diphosphate		chemical - endogenous mammalian				0.0267	0.128	G6PC
androsterone		chemical - endogenous mammalian				0.0267	0.128	SLC45A3
22-hydroxycholesterol		chemical - endogenous mammalian				0.0267	0.128	GCK
17-epiestriol		chemical - endogenous mammalian				0.0267	0.128	NOS3
LDLR	0.048	transporter				0.0272	0.13	CDKN1A,G6PC,GADD45G,IER3,MERTK,NOS3,SCD
SP3	-0.015	transcription regulator		-0.985	-0.956	0.0272	0.13	AFAP1L1,BMF,CBS/CBSL,CDKN1A,CITED2,NOS3,PGK1
IGF2		growth factor				0.0276	0.132	CDKN1A,GCH1,HIF1A,IER3,SLC20A1,Srsf5
S100A9	-0.335	other		-1.657	-1.633	0.0276	0.132	BACE1,BMF,C1S,ENPP2,Hells/LOC100911660,NR1H4
FGF19		growth factor				0.0277	0.132	CYP8B1,GCK,SCD,SLC2A5
RUNX3		transcription regulator		0.245	0.2	0.0278	0.132	CDKN1A,CFLAR,COL4A1,RHOBTB3,TEAD1
celecoxib		chemical drug		-0.495	-0.513	0.0278	0.132	CDKN1A,CFLAR,DNAJB9,HIF1A,PPARD
tanespimycin		chemical drug		0.849	0.815	0.0278	0.132	CDKN1A,CFLAR,DNAJB1,HSP90B1,SCD
RAF1	0.054	kinase		-0.123	-0.059	0.0278	0.132	CDC42EP1,CDKN1A,HIF1A,IER3,IL1R1,TUBB2A,YPEL5
reactive oxygen species		chemical toxicant		-1.307	-1.258	0.0286	0.135	CDKN1A,G6PC,GCK,HIF1A,LPIN1
maslinic acid		chemical - endogenous non-mammalian				0.0287	0.136	CAMK2G,PPARD,PRKCI,YWHAG
PIK3R1	0.057	kinase		0.119	0.152	0.0287	0.136	DNAJB9,GCH1,HIF1A,HSP90B1
puromycin		chemical - endogenous non-mammalian				0.0291	0.136	IPO7,NOX4
CYB5R4	0.012	enzyme				0.0291	0.136	Mt1,SCD
SP100		transcription regulator				0.0291	0.136	CDKN1A,HBB
mir-101		microRNA				0.0291	0.136	FZD6,STMN1
RND3	0.065	enzyme				0.0291	0.136	CDKN1A,HIF1A
LGALS9		other				0.0291	0.136	CDKN1A,FCGR3A/FCGR3B
1-methyl-4-phenylpyridinium		chemical toxicant				0.0291	0.136	HIF1A,TFRC
farnesol		chemical reagent				0.0291	0.136	CDKN1A,HSP90B1
TNFSF11		cytokine		1.849	1.912	0.0295	0.138	AQP9,CDKN1A,GCH1,IER3,NAB2,NFIL3,SLC20A1,STMN1
fluocinolone acetonide		chemical drug				0.0296	0.138	ANGPTL4,PER3,ZBTB16
RETN		other				0.0296	0.138	G6PC,NOS3,SCD
NKX2-3		transcription regulator		-0.441	-0.44	0.0296	0.138	ANGPTL4,CBS/CBSL,CDKN1A,GCH1,HSD17B2,MCMDC2,NOS3
nocodazole		chemical reagent		0.966	0.975	0.0298	0.138	CDKN1A,CFLAR,HIF1A,SCD
NRG1	-0.154	growth factor		1.137	1.175	0.0301	0.139	BNIP3,CDC42EP1,CDKN1A,HIF1A,IER3,NCOR2,POU3F1,STMN1
tamoxifen		chemical drug		0.79	0.794	0.0302	0.139	AQP9,CDKN1A,CFLAR,GCK,HIF1A,HSP90B1,IER3,NOS3,SCD
carbon tetrachloride		chemical toxicant		-1.105	-1.067	0.0303	0.14	AOX1,CDKN1A,Mt1,NDRG2,NR1H4,PPARD,SPHK2
vancomycin		biologic drug		-0.167	-0.132	0.0309	0.143	CCS,IER3,NOX4,SCD
dimethyl sulfoxide		chemical drug		-0.036	0	0.0312	0.144	ALAS2,BNIP3,DNAJB4,LOXL4,TFRC
DNA-methyltransferase		group				0.0319	0.145	CDKN1A,NAB2
Ras homolog		group				0.0319	0.145	CDKN1A,NOS3
salinosporamide A		chemical drug				0.0319	0.145	CFLAR,HIF1A
SAV1	0.052	other				0.0319	0.145	CDKN1A,COL4A1
FUT8	0.033	enzyme				0.0319	0.145	FZD6,TFRC
COPS5	0.052	transcription regulator				0.0319	0.145	CDKN1A,HIF1A
carbenoxolone		chemical toxicant				0.0319	0.145	NOS3,NOX4
nickel		chemical toxicant				0.0319	0.145	HIF1A,Mt1
CSF3		cytokine		1.323	1.342	0.032	0.145	ENPP2,GADD45G,NFIL3,NOS3,SLC20A2,TFRC
cycloheximide		chemical reagent		1.889	1.878	0.032	0.145	CDKN1A,CFLAR,CITED2,GADD45G,HIF1A,KLF3,Mt1,PGK1,SCD,THBD
IL12 (family)		group		-0.973	-0.943	0.0321	0.145	CFLAR,ENPP2,FCGR3A/FCGR3B,NFIL3,TFRC
WNT1		cytokine				0.0321	0.145	CDKN1A,EIF1AX,ENPP2,GADD45G,NCK1
TSC2	-0.285	other	Inhibited	-1.97	-2	0.0321	0.145	CDKN1A,HIF1A,Mt1,SCD,TMEM176A
MET	0.096	kinase		-0.032	0	0.0321	0.145	BMF,CDKN1A,CITED2,MERTK,NOX4
ZBTB20	-0.534	transcription regulator				0.0327	0.148	G6PC,GCK,NEDD9
RHOA	0.008	enzyme				0.0332	0.148	CDKN1A,DYRK1B,NOS3,TG
tetrachlorodibenzodioxin		chemical toxicant		0.458	0.464	0.0335	0.148	ADIPOR2,CDKN1A,DMXL2,GRHPR,HDAC11,KIF1B,NEDD9,RNGTT,SLC38A3,SLCO2B1
fulvestrant		chemical drug		-0.616	-0.636	0.0336	0.148	ABL1,BLM,CDKN1A,IER3,PPME1,RBM14,STMN1,TFRC
mir-223		microRNA		0.657	0.669	0.0339	0.148	FAM20C,FBXW7,FNIP2,NDRG2,STMN1
E2F4	-0.073	transcription regulator				0.0342	0.148	BNIP3,CDKN1A,HSP90B1,MCM10,SFPQ,STMN1,UNG
BAX	0.044	transporter				0.0344	0.148	CDKN1A,DNAJB9,TRIM6-TRIM34
PTPRJ	-0.259	phosphatase				0.0344	0.148	CITED2,MERTK,TG
SMYD1	-0.064	transcription regulator				0.0344	0.148	NAMPT,PDHB,UGP2
EIF4G2	-0.073	translation regulator				0.0348	0.148	CDKN1A,HIF1A
MAPK13	-0.037	kinase				0.0348	0.148	CDKN1A,CITED2
miR-103-3p (and other miRNAs w/seed GCAGCAU)		mature microRNA				0.0348	0.148	AGO2,BACE1
TRPC1	-0.103	ion channel				0.0348	0.148	CDKN1A,HIF1A
HFE	0.513	transmembrane receptor				0.0348	0.148	HSP90B1,TFRC
PTPN3	-0.35	phosphatase				0.0348	0.148	ANGPTL4,CDKN1A
HSP90AB1	-0.106	enzyme				0.0348	0.148	CFLAR,HIF1A
plerixafor		chemical drug				0.0348	0.148	NOS3,PGK1
beta-glycerophosphoric acid		chemical - endogenous mammalian				0.0348	0.148	CDKN1A,SLC20A1
ATN1	-0.227	transcription regulator				0.0349	0.148	ATP1B1,DBP,FBXW7,NAB2,STMN1
GW9662		chemical reagent		1.197	1.177	0.0356	0.148	ANGPTL4,CDKN1A,FADS3,NOS3
trans-hydroxytamoxifen		chemical drug		-1.659	-1.671	0.0359	0.148	CITED2,HIF1A,IER3,IL1R1,LOXL4,TMEM131L
L-methionine		chemical - endogenous mammalian				0.036	0.148	G6PC,MAT1A,SPHK2
SHC1	-0.199	other				0.036	0.148	BMF,CDKN1A,THBD
doxorubicin		chemical drug		0.449	0.481	0.0364	0.148	ABCB9,ATP2A2,CDKN1A,CFLAR,GSS,HIF1A,HSPH1,IER3,Irs3,NOX4,STMN1
forskolin		chemical toxicant		-0.312	-0.258	0.0366	0.148	ATP1B1,BAG3,CDKN1A,ELL2,G6PC,GADD45G,GCH1,HIF1A,IER3,Mt1,NAMPT,NFIL3,PGK1,POU3F1,PTPRN,SLC2A5
flutamide		chemical drug				0.0368	0.148	ALAS2,AQP9,HIF1A,NOS3
desmopressin		biologic drug				0.0368	0.148	HSPH1,NDRG2,PHLDB2,RBM14
AG490		chemical - kinase inhibitor		-0.279	-0.324	0.0368	0.148	CDKN1A,ENPP2,HIF1A,NOS3
GATA2	0.011	transcription regulator		0.543	0.555	0.0372	0.148	ALAS2,ANGPTL2,AQP9,CDKN1A,MAT1A,NFIL3,NOS3,TEAD1,TFRC,TSPAN12
3-methylcholanthrene		chemical toxicant				0.0377	0.148	ALAS2,Mt1,NEDD9
FAM3B	-0.478	cytokine				0.0378	0.148	CDKN1A,IER3
FGF4		growth factor				0.0378	0.148	CDKN1A,SCD
SLC2A4		transporter				0.0378	0.148	G6PC,GCK
TF	0.04	transporter				0.0378	0.148	ERP29,TFRC
miR-30a-3p (and other miRNAs w/seed UUUCAGU)		mature microRNA				0.0378	0.148	CEMIP2,KIF1B
BTRC	0.167	enzyme				0.0378	0.148	ARNTL,CDKN1A
TGFB1I1	-0.288	transcription regulator				0.0378	0.148	CDKN1A,NOX4
HSPA9	-0.034	other				0.0378	0.148	CDKN1A,NEDD9
TFF3		other				0.0378	0.148	G6PC,HIF1A
CL 316243		chemical drug				0.0378	0.148	CPT1B,SCD
Ro41-5253		chemical reagent				0.0378	0.148	CDKN1A,THBD
evodiamine		chemical - endogenous non-mammalian				0.0378	0.148	CFLAR,EIF2AK3
cannabidiol		chemical drug				0.0378	0.148	HIF1A,NOS3
PRL		cytokine		1.452	1.51	0.0381	0.148	ATP2A2,CDKN1A,CNN3,IER3,NOS3,RNASE4,TRIM14,YWHAG
PPARD	-0.535	ligand-dependent nuclear receptor		-0.677	-0.642	0.0386	0.148	ANGPTL4,CPT1B,GCK,MERTK,PER3,PPARD,SCD
cisplatin		chemical drug		1.814	1.852	0.0386	0.148	ABL1,CDKN1A,CFLAR,CPT1B,DMXL2,FADS3,FBXW7,G6PC,HIF1A,IER3,LPIN1,MAT1A,Mt1,NOX4,NR1H4,STMN1,ZNF436
TERT	0.175	enzyme				0.0388	0.148	AFAP1L1,AMACR,BNIP3,CDKN1A,NOS3
YY1	-0.08	transcription regulator				0.0394	0.148	CDKN1A,DNAJB4,GADD45G,HIF1A,SFPQ,SFXN1,Srsf5,UNG
CAT	0.05	enzyme				0.0395	0.148	CDKN1A,CFLAR,HIF1A
thioguanine		chemical drug				0.0398	0.148	BNIP3
beryllium sulfate		chemical toxicant				0.0398	0.148	CDKN1A
H. carbonum toxin		biologic drug				0.0398	0.148	CDKN1A
(diaminocyclohexane)(diacetato)(dichloro)platinum		chemical reagent				0.0398	0.148	CDKN1A
benfotiamine		chemical drug				0.0398	0.148	NOX4
celiprolol		chemical drug				0.0398	0.148	NOS3
Cyclin B		group				0.0398	0.148	CFLAR
TFIIH		complex				0.0398	0.148	CDKN1A
MLN8054		chemical drug				0.0398	0.148	CDKN1A
Gm10768		other				0.0398	0.148	G6PC
natriuretic peptide derivative		biologic drug				0.0398	0.148	PPARD
CTNS	0.308	transporter				0.0398	0.148	RILP
KDM4D		enzyme				0.0398	0.148	CDKN1A
ZNF346	0.797	other				0.0398	0.148	CDKN1A
RFFL	0.292	enzyme				0.0398	0.148	CDKN1A
TTC5	0.149	other				0.0398	0.148	CDKN1A
PTPMT1	-0.01	phosphatase				0.0398	0.148	CDKN1A
ELOVL2	-0.045	enzyme				0.0398	0.148	SCD
ZSCAN10		transcription regulator				0.0398	0.148	EIF1AX
ZNF451	0.031	enzyme				0.0398	0.148	CDKN1A
BCS1L	0.074	other				0.0398	0.148	HIF1A
PYHIN1		other				0.0398	0.148	CDKN1A
N4BP2L2	-0.012	transcription regulator				0.0398	0.148	CDKN1A
2-(3-chlorophenylamino)phenylacetic acid		chemical drug				0.0398	0.148	COL4A1
COQ7	0.185	enzyme				0.0398	0.148	HIF1A
CTBP1-DT		other				0.0398	0.148	CDKN1A
EXOC3L1	-0.002	other				0.0398	0.148	CDKN1A
OLA1	0.017	enzyme				0.0398	0.148	CDKN1A
NKAP	-0.214	transcription regulator				0.0398	0.148	ST8SIA1
Fetal Hemoglobin		complex				0.0398	0.148	HIF1A
isoleucine		chemical - endogenous mammalian				0.0398	0.148	CDKN1A
volasertib		chemical drug				0.0398	0.148	MDC1
YEATS4	0.055	transcription regulator				0.0398	0.148	CDKN1A
RNF144B	0.173	enzyme				0.0398	0.148	CDKN1A
TERF1	-0.029	transcription regulator				0.0398	0.148	CDKN1A
ELL	0.2	transcription regulator				0.0398	0.148	CDKN1A
DDX6	-0.105	enzyme				0.0398	0.148	LPIN1
PMEPA1	0.103	other				0.0398	0.148	CDKN1A
MCRS1	-0.013	other				0.0398	0.148	CDKN1A
U2AF2	0.001	other				0.0398	0.148	CDKN1A
CUL4A	-0.148	other				0.0398	0.148	CDKN1A
mir-338		microRNA				0.0398	0.148	HIF1A
mir-541		microRNA				0.0398	0.148	PTPRN
miR-485-3p (and other miRNAs w/seed UCAUACA)		mature microRNA				0.0398	0.148	KMT2C
mir-342		microRNA				0.0398	0.148	PTPRN
mir-298		microRNA				0.0398	0.148	BACE1
P4HB	-0.03	enzyme				0.0398	0.148	AGO2
ARHGAP1	0.181	other				0.0398	0.148	CDKN1A
KLF16		transcription regulator				0.0398	0.148	CDKN1A
RAB11A	-0.023	enzyme				0.0398	0.148	SLC2A5
FTMT		enzyme				0.0398	0.148	TFRC
SRCAP	-0.058	transcription regulator				0.0398	0.148	CDKN1A
EID2	-0.117	other				0.0398	0.148	CDKN1A
GUCY1A1	-0.032	enzyme				0.0398	0.148	NOS3
CHCHD4	-0.176	enzyme				0.0398	0.148	HIF1A
SIVA1	0.04	other				0.0398	0.148	CFLAR
TRAF7	0.037	enzyme				0.0398	0.148	CFLAR
SYF2	0.08	other				0.0398	0.148	CDKN1A
PDZD2	-0.015	other				0.0398	0.148	CDKN1A
TRERF1	-1.324	transcription regulator				0.0398	0.148	CDKN1A
GOPC		transporter				0.0398	0.148	KCNH1
SPAG9	0.343	other				0.0398	0.148	CDKN1A
Cdkal1	-0.134	enzyme				0.0398	0.148	PTPRN
S100A2		other				0.0398	0.148	BNIP3
BLM	0.414	enzyme				0.0398	0.148	CDKN1A
TUBB1	-0.177	other				0.0398	0.148	TUBB2A
AP2A2	-0.176	transporter				0.0398	0.148	CDKN1A
RASSF7	0.264	other				0.0398	0.148	CDKN1A
ELOA	-0.011	transcription regulator				0.0398	0.148	CDKN1A
RECQL	-0.344	enzyme				0.0398	0.148	HBB
CDC20	-0.182	other				0.0398	0.148	CFLAR
HES6	0.194	transcription regulator				0.0398	0.148	CDKN1A
ITGB8		other				0.0398	0.148	CDKN1A
RACGAP1	-0.149	transporter				0.0398	0.148	CDKN1A
BUB3	-0.282	other				0.0398	0.148	CDKN1A
CASP8AP2	3.654	transcription regulator				0.0398	0.148	CFLAR
PDCD5		other				0.0398	0.148	ATP2A2
TCP1	-0.352	other				0.0398	0.148	CDKN1A
GCM1		transcription regulator				0.0398	0.148	FZD5
PF-670462		chemical - kinase inhibitor				0.0398	0.148	WNK1
8-butyl-10-[(3-methoxy-5-pyrrol-2-ylidenepyrrol-2-ylidene)methyl]-11-azabicyclo[7.2.1]dodeca-1(12),9-diene		chemical reagent				0.0398	0.148	CDKN1A
HMGN2		other				0.0398	0.148	IER3
KLHL3		other				0.0398	0.148	WNK1
CMYA5		other				0.0398	0.148	ATP2A2
GIMAP1-GIMAP5	-1.125	other				0.0398	0.148	HSP90B1
HNRNPF	-1.628	other				0.0398	0.148	LPIN1
(+)-R-3-(4-chlorophenyl)-3-(1-hydroxymethylcyclopropylmethoxy)-2-(4-nitrobenzyl)-2,3-dihydroisoindol-1-one		chemical reagent				0.0398	0.148	CDKN1A
SB-657510		chemical reagent				0.0398	0.148	ATP2A2
UIMC1	-0.028	other				0.0398	0.148	CDKN1A
FTL	0.212	enzyme				0.0398	0.148	TFRC
STAT3 inhibitor XIII		chemical drug				0.0398	0.148	HIF1A
beta2 adrenergic receptor agonist		chemical drug				0.0398	0.148	CDKN1A
O-(chloroacetylcarbamoyl)fumagillol		chemical drug				0.0398	0.148	CDKN1A
temocapril		chemical reagent				0.0398	0.148	NOS3
tempo		chemical reagent				0.0398	0.148	CFLAR
dephostatin		chemical reagent				0.0398	0.148	CDKN1A
tomelukast		chemical drug				0.0398	0.148	CPT1B
aminooxyacetic acid		chemical reagent				0.0398	0.148	G6PC
beta-lapachone		chemical drug				0.0398	0.148	NOS3
ofloxacin		chemical drug				0.0398	0.148	CDKN1A
ethyl-3-trifluoromethylbenzyl-alpha-ketoglutarate		chemical reagent				0.0398	0.148	HIF1A
magnesium chloride		chemical drug				0.0398	0.148	NOS3
BRF110		chemical reagent				0.0398	0.148	GCH1
SYUIQ-5		chemical reagent				0.0398	0.148	CDKN1A
5-phenylvaleric acid		chemical reagent				0.0398	0.148	DNAJB9
atosiban		biologic drug				0.0398	0.148	CDKN1A
(indol-3-yl)pyruvic acid		chemical - endogenous non-mammalian				0.0398	0.148	HIF1A
lisofylline		chemical drug				0.0398	0.148	COL4A1
10-decarbamoylmitomycin C		chemical toxicant				0.0398	0.148	CDKN1A
HDAC3	0.271	transcription regulator				0.0406	0.15	CDKN1A,ENPP2,NOS3,SCD
bezafibrate		chemical drug		-0.625	-0.586	0.0406	0.15	ANGPTL4,BNIP3,CPT1B,SCD
dexamethasone phosphate		chemical drug				0.0409	0.151	GADD45G,Mt1
mir-103		microRNA				0.0409	0.151	BACE1,HIF1A
RACK1	-0.511	enzyme				0.0409	0.151	CDKN1A,HIF1A
Cdkn1c	0.915	other				0.0409	0.151	CDKN1A,POU3F1
Fus	0.172	transcription regulator				0.0409	0.151	H2BC10,VTN
Ni2+		chemical reagent				0.0409	0.151	ANGPTL4,HIF1A
MAP2K7	0.442	kinase				0.0413	0.152	CDKN1A,ENPP2,IL1R1
BMP6	-0.137	growth factor				0.0419	0.154	CDKN1A,SLC20A1,SLC39A10,TEF
CEBPA	0.191	transcription regulator		-0.905	-0.873	0.0423	0.155	CDKN1A,G6PC,GCH1,IER3,MAPKAPK2,NFIL3,NR1H4,PPARD,SCD,THBD,TUBB2A
MITF	-0.794	transcription regulator		1.844	1.915	0.0424	0.155	CA14,HIF1A,HPS4,MDC1,RAD51D,SOX13,TMCC2
PDX1		transcription regulator		-0.237	-0.219	0.0428	0.157	ATP2A2,G6PC,GCH1,GCK,IER3,Mt1
STAT5A	-0.101	transcription regulator		-0.013	0	0.0429	0.157	CDH17,CDKN1A,CFLAR,GADD45G,GYS2,PPFIBP2,UGP2,YWHAG
SYVN1	-0.167	transporter		0.387	0.447	0.043	0.157	PLPP3,SLC20A1,SLC35C2,SLC39A10,TFRC
trichloroethylene		chemical toxicant				0.0431	0.157	BNIP3,CITED2,MAPKAPK2
bee venom		chemical - endogenous non-mammalian				0.0432	0.157	DNAJB1,NFIL3,NOS3,THBD
miR-146a-5p (and other miRNAs w/seed GAGAACU)		mature microRNA		-0.939	-1	0.0432	0.157	IL1R1,MCM10,TRIM14,VWCE
STK11	-0.031	kinase		-0.933	-0.912	0.0437	0.159	CDKN1A,CYP4F8,HIF1A,LGALS9B,NEDD9,PGK1,PTPRN,RND2
Smad		complex				0.0441	0.159	ANGPTL4,CDKN1A
mir-214		microRNA				0.0441	0.159	G6PC,NOS3
HEXIM1	0.061	transcription regulator				0.0441	0.159	CDKN1A,HIF1A
SSTR2		G-protein coupled receptor				0.0441	0.159	G6PC,GCK
BAG1	-0.049	other				0.0441	0.159	CDKN1A,UAP1
IL1		group		1.026	1.077	0.0444	0.16	ABL1,CDKN1A,FZD5,GCK,HIF1A,IL1R1,NR1H4,TG,THBD
decitabine		chemical drug		-0.326	-0.28	0.0447	0.161	ALS2,ANGPTL4,BNIP3,CDKN1A,CFLAR,GADD45G,GCK,HLA-E,IRX1,MAT1A,MYO9B,NOS3,RNASE4,TFRC,THBD,UNG,VTN
1810019D21Rik		other				0.045	0.162	CDKN1A,NIPAL1,THBD
KLF5	0.36	transcription regulator				0.045	0.162	CDKN1A,CPT1B,HIF1A
IFNA2		cytokine		1.423	1.483	0.0457	0.164	BAG3,C1S,CDKN1A,HIF1A,HLA-E,NOS3,TRIM14
cephaloridine		chemical drug		-1.104	-1.067	0.046	0.165	ANGPTL4,HSPH1,KCNH1,TFRC
CXCR4	-0.252	G-protein coupled receptor				0.0469	0.165	CDKN1A,PGK1,ZBTB16
DCAF1	-0.131	kinase				0.0473	0.165	BMF,CDKN1A
AKT3	-0.569	kinase				0.0473	0.165	BMF,WNK1
MTA2	-0.016	transcription regulator				0.0473	0.165	CDKN1A,HBB
PSMD10	-0.031	transcription regulator				0.0473	0.165	CDKN1A,HIF1A
TAF4B	-0.096	transcription regulator				0.0473	0.165	IER3,ZBTB16
PLK2	0.058	kinase				0.0473	0.165	CITED2,MERTK
CCNE1	0.504	transcription regulator				0.0473	0.165	CDKN1A,HIF1A
arotinoid acid		chemical toxicant				0.0473	0.165	CDKN1A,SCD
linolenic acid		chemical - endogenous mammalian				0.0473	0.165	G6PC,NOS3
indomethacin		chemical drug				0.0474	0.165	BACE1,CDKN1A,HIF1A,IER3,IL1R1,PPARD,UAP1
genistein		chemical drug		-0.848	-0.825	0.048	0.165	ABCB9,ANGPTL4,CDKN1A,CFLAR,CITED2,FBXW7,HIF1A,MDC1,Mt1,NOS3
GATA3	-0.211	transcription regulator		1.033	1.039	0.0482	0.165	ANGPTL4,BMF,CDKN1A,HIF1A,NFIL3,PPARD,ZBTB16
NCOA1	0.158	transcription regulator		-1.092	-1.109	0.0498	0.165	CDKN1A,DBP,HIF1A,LPIN1,PPARD
TGFB2	-0.024	growth factor		-1.967	-1.944	0.0662	0.184	ANGPTL4,CFLAR,COL4A1,SCD
Pkc(s)		group		1.892	1.926	0.0759	0.196	CDKN1A,DBP,HIF1A,HSP90B1,NOX4,PTPRN
FGF1	0.061	growth factor		-1.931	-1.941	0.0903	0.207	CDKN1A,GADD45G,NOS3,PXYLP1
IRF2	0.147	transcription regulator	Activated	1.966	2	0.0943	0.214	C1S,CDKN1A,NAMPT,SLCO2B1
lovastatin		chemical drug		-1.977	-1.954	0.132	0.247	CDKN1A,NOS3,NOX4,PPARD
SMAD7	-0.081	transcription regulator		1.987	1.969	0.149	0.261	CDKN1A,CFLAR,CITED2,SCD
ADCYAP1		other	Activated	2.22	2.236	0.212	0.319	AMACR,CNN3,ENPP2,GYS2,IER3
TLR3	0.135	transmembrane receptor	Activated	2.161	2.219	0.282	0.372	BCAR3,CFLAR,GCH1,IER3,VAV2
KLF4	0.001	transcription regulator	Inhibited	-2.226	-2.186	0.295	0.383	ATP2A2,CDKN1A,NOS3,TEAD1,THBD
mifepristone		chemical drug	Inhibited	-2.17	-2.183	0.436	0.496	CDKN1A,Mt1,NCOR2,NOS3,NOX4
filgrastim		biologic drug		1.994	1.98	1	1	IL1R1,MERTK,NCOR2,SLC45A3

## Sheet: Muscle
# Ingenuity Pathway Analysis - Upstream Regulators - MUSCLE
#
Upstream Regulator	Expr Log Ratio	Molecule Type	Predicted Activation State	Bias-corrected z-score	Activation z-score	Bias Term	p-value of overlap	B-H corrected p-value	Target Molecules in Dataset
TCF3	-0.07	transcription regulator					1.05e-05	0.00857	AFDN,CBFA2T3,ETS2,GADD45B,GPAM,MYOD1,NFIL3
Salmonella enterica serotype abortus equi lipopolysaccharide		chemical toxicant		1.032	1.387	0.16	4.08e-05	0.0167	ETS2,GADD45B,KCNJ2,RAPGEF2,RIPK2
SOX2		transcription regulator		-1.129	-1.01	0.045	9.48e-05	0.0259	ADAMTS4,CITED2,ETS2,GADD45B,SOX13,SPRY4,TMEM100
HTT	-0.01	transcription regulator					0.000191	0.0337	ADAMTS4,CA4,CITED2,DBP,KCNJ2,MYOD1,NFIL3,RIPK2
TNF		cytokine		0.466	0.66	0.056	0.000206	0.0337	ADAMTS4,CITED2,CYLD,CYYR1,ETS2,GADD45B,GPAM,INSR,KCNJ2,MYOD1,PPP2R1B,RIPK2,SAMD4A
SP110	-0.058	transcription regulator		1.066	1	-0.033	0.000298	0.0407	CYLD,NFIL3,PDGFC,RIPK2
ACSL5	-0.053	enzyme					0.000676	0.0776	ADAMTS6,KCNJ8
ID3	-0.17	transcription regulator		0.021	0	-0.01	0.00109	0.0776	CBFA2T3,ETS2,GADD45B,SOX13
CCN3	0.206	growth factor					0.00114	0.0776	MYOD1,PDGFC
2,3 butanedione monoxime		chemical drug					0.00114	0.0776	KCNJ8,MYOD1
deferoxamine		chemical drug		0.838	1	0.081	0.00119	0.0776	CITED2,GADD45B,NFIL3,SPRY4
TFPI2	-0.102	other					0.00125	0.0776	ADAMTS4,GADD45B
IL1B		cytokine		-0.079	0.08	0.063	0.00126	0.0776	ADAMTS4,DBP,ETS2,GADD45B,INSR,MYOD1,NFIL3,RIPK2
WNT7A		cytokine					0.00136	0.0776	MYOD1,SPRY4
ID2	-0.171	transcription regulator		0.065	0	-0.032	0.00142	0.0776	CBFA2T3,ETS2,GADD45B,SOX13
carbon tetrachloride		chemical toxicant					0.0016	0.0796	DAGLA,GADD45B,GSTM1,PDGFC
EPAS1	-0.326	transcription regulator					0.00165	0.0796	CITED2,DUSP7,GADD45B,NFIL3
Growth hormone		group		-0.134	0	0.067	0.00191	0.081	CITED2,GSTM1,INSR,MYOD1
SB-431542		chemical reagent					0.00213	0.081	ETS2,GADD45B,KCNJ8
Ryr		group					0.00228	0.081	KCNJ2
BFAR	0.027	enzyme					0.00228	0.081	TMBIM6
TRAK2	0.404	transporter					0.00228	0.081	KCNJ2
miR-411-3p (and other miRNAs w/seed AUGUAAC)		mature microRNA					0.00228	0.081	SPRY4
methylselenic acid		chemical reagent					0.00258	0.0827	DYNLL1,MAZ,NFIL3,PPP2R5A
STAT6	-0.194	transcription regulator					0.00278	0.0827	GADD45B,NFIL3,PDGFC,SAMD4A,SOX13
SETD2	0.322	enzyme					0.00288	0.0827	CITED2,PDGFC
SU6656		chemical toxicant					0.00288	0.0827	ETS2,NFIL3
progesterone		chemical - endogenous mammalian		0.557	0.64	0.038	0.00301	0.0827	CITED2,DBP,GPAM,INSR,NFIL3,PPP2R5A
IL5		cytokine		0.657	0.958	0.152	0.00421	0.0827	CA4,CITED2,GPAM,NFIL3
AKIRIN1	-0.073	enzyme					0.00455	0.0827	MYOD1
ZNF76	3.537	transcription regulator					0.00455	0.0827	TCP1
ZSCAN1		transcription regulator					0.00455	0.0827	ADAMTS4
VRK2	0.049	kinase					0.00455	0.0827	TCP1
LRBA	0.185	other					0.00455	0.0827	SLC9A3R2
GH2		other					0.00455	0.0827	INSR
PABPN1	-0.071	enzyme					0.00455	0.0827	MYOD1
cyproconazole		chemical drug					0.00455	0.0827	GADD45B
miR-411-5p (and other miRNAs w/seed AGUAGAC)		mature microRNA					0.00455	0.0827	SPRY4
CDK10	-0.159	kinase					0.00455	0.0827	ETS2
CA2	0.208	enzyme					0.00455	0.0827	CA4
CDO1	-0.563	enzyme					0.00455	0.0827	MYOD1
oxazepam		chemical drug					0.00455	0.0827	GADD45B
glipizide		chemical drug					0.00455	0.0827	INSR
sodium tungstate		chemical drug					0.00455	0.0827	INSR
3-keto, N-aminoethyl aminocaproyl dihydrocinnamoyl cyclopamine		chemical reagent					0.00455	0.0827	MYOD1
SP600125		chemical - kinase inhibitor		-0.975	-1.067	-0.046	0.0048	0.0845	ADAMTS4,CA4,MYOD1,OSBPL6
NR3C1	0.014	ligand-dependent nuclear receptor					0.00485	0.0845	DYNLL1,GADD45B,INSR,NFIL3,PPP2R1B,RIPK2
mir-8		microRNA					0.00512	0.0872	CITED2,GSE1,PPP2R1B
tetradecanoylphorbol acetate		chemical drug		-0.963	-0.766	0.083	0.00526	0.0877	ADAMTS4,DBP,ETS2,GADD45B,GSTM1,JCAD,NFIL3,SLC9A2
NUPR1	0.092	transcription regulator		0.554	0.447	-0.048	0.00571	0.0927	CITED2,DAGLA,NFIL3,OSBPL6,SAMD4A
AR	-0.136	ligand-dependent nuclear receptor					0.00585	0.0927	CA4,ETS2,GSTM1,KCNJ2,MYOD1
CD38	0	enzyme					0.00589	0.0927	CITED2,GPAM,NFIL3
ARNTL	-0.233	transcription regulator					0.00603	0.0931	DBP,GPAM
L-methionine		chemical - endogenous mammalian					0.00674	0.0996	ETS2,GADD45B
celiprolol		chemical drug					0.00682	0.0996	DYNLL1
ABCE1	0.017	transporter					0.00682	0.0996	MYOD1
TGFB1	-0.102	growth factor		-0.756	-0.633	0.051	0.00764	0.108	ADAMTS4,CBFA2T3,CITED2,DBP,DYNLL1,GADD45B,GSE1,MYOD1,PDGFC,PPP2R5A
POR	0.041	enzyme					0.00813	0.108	Akr1c14,GADD45B,GSTM1
ionomycin		chemical reagent					0.00876	0.108	ETS2,KCNJ2,NFIL3
tyrosine kinase		group					0.00908	0.108	INSR
di-n-propyl disulfide		chemical reagent					0.00908	0.108	GSTM1
MYLK2	-0.068	kinase					0.00908	0.108	MYOD1
PER3	0.54	other					0.00908	0.108	DBP
WNT6	-0.373	other					0.00908	0.108	MYOD1
Hyaluronidase		biologic drug					0.00908	0.108	ADAMTS4
S100A11	-0.121	other					0.00908	0.108	ADAMTS4
ML-7		chemical - kinase inhibitor					0.00908	0.108	MYOD1
thymeleatoxin		chemical toxicant					0.00908	0.108	INSR
steroid hormone		chemical - other					0.00908	0.108	CREBRF
thapsigargin		chemical toxicant					0.0101	0.117	GADD45B,NFIL3,TMEM100
GHRL		growth factor					0.0102	0.117	GPAM,MYOD1
TREM1	-0.476	transmembrane receptor					0.0104	0.117	ETS2,GADD45B,KCNJ2
KCNE3	0.249	ion channel					0.0105	0.117	KCNJ2,NFIL3
FA2H	-0.612	enzyme					0.0113	0.117	INSR
mir-365		microRNA					0.0113	0.117	MYOD1
DR1	-0.173	transcription regulator					0.0113	0.117	ETS2
Ifi202b		other					0.0113	0.117	MYOD1
EPC1	0.085	transcription regulator					0.0113	0.117	MYOD1
fenoldopam		chemical drug					0.0113	0.117	PPP2R5A
GnRH-A		chemical reagent					0.0117	0.12	GADD45B,MAZ
Il3		cytokine					0.013	0.124	NFIL3,TCP1
TBX2		transcription regulator					0.013	0.124	DBP,NFIL3
dinoprost		chemical - endogenous mammalian					0.0133	0.124	GSTM1,NFIL3
GSK690693		chemical drug					0.0136	0.124	INSR
SDC4	0.019	other					0.0136	0.124	MYOD1
SRPK1	1.902	kinase					0.0136	0.124	INSR
SOX15		transcription regulator					0.0136	0.124	MYOD1
TFF2		other					0.0136	0.124	SLC9A2
Pkc(s)		group					0.0136	0.124	DBP,GADD45B,KCNJ2
ETS1	0.138	transcription regulator					0.0136	0.124	CITED2,ETS2,NFIL3
DGAT2	0.221	enzyme					0.0158	0.138	GPAM
DLG1	0.272	kinase					0.0158	0.138	KCNJ2
SLC6A2	0.295	transporter					0.0158	0.138	DYNLL1
BP-1-102		chemical reagent					0.0158	0.138	NFIL3
PRDM5	-0.195	transcription regulator					0.0168	0.14	ETS2,GADD45B
NFYA	0.681	transcription regulator					0.0168	0.14	GADD45B,GPAM
MAX	-0.155	transcription regulator					0.0175	0.14	DUSP7,GADD45B
FADD	0.005	other					0.0175	0.14	GADD45B,NFIL3
L-type Calcium Channel		complex					0.0181	0.14	KCNJ2
kremezin		chemical drug					0.0181	0.14	CITED2
CAV3	-0.035	enzyme					0.0181	0.14	KCNJ2
ACLY	-1.032	enzyme					0.0181	0.14	GPAM
FOXO1	-0.124	transcription regulator					0.0181	0.14	CITED2,GADD45B,GPAM,INSR
levodopa		chemical - endogenous mammalian		1.302	1.342	0.018	0.0184	0.14	CYLD,DBP,ETS2,GADD45B,GSTM1
PDLIM2	-0.079	other					0.0194	0.14	CITED2,GSTM1
FOXO4	-0.983	transcription regulator					0.0198	0.14	Akr1c14,GADD45B
SREBF1	1.021	transcription regulator					0.0199	0.14	GPAM,MYOD1,NFIL3
SOD1	0.002	enzyme					0.0201	0.14	ETS2,GSTM1,NFIL3
11-dehydrocorticosterone		chemical - endogenous mammalian					0.0203	0.14	GPAM
Ck2		complex					0.0203	0.14	INSR
ACACA	0.197	enzyme					0.0203	0.14	GPAM
AGTRAP	0.068	G-protein coupled receptor					0.0203	0.14	KCNJ2
Presenilin		group					0.0203	0.14	INSR
SLC18A2	-0.615	transporter					0.0203	0.14	DYNLL1
NEK6	0.007	kinase					0.0203	0.14	CITED2
lead acetate		chemical toxicant					0.0203	0.14	GSTM1
bee venom		chemical - endogenous non-mammalian					0.021	0.14	ETS2,NFIL3
CLOCK	-0.804	transcription regulator					0.0212	0.14	DBP,GADD45B,NFIL3
PLA2G10		enzyme					0.0214	0.14	DYNLL1,ETS2
PTEN	-0.023	phosphatase		-0.435	-0.447	-0.005	0.0215	0.14	CITED2,DYNC1LI2,ETS2,NFIL3,PPP2R5A
SB203580		chemical - kinase inhibitor					0.0216	0.14	ADAMTS4,ETS2,MYOD1,RIPK2
NEIL2		enzyme					0.0225	0.14	MYOD1
PRPF19	-0.008	enzyme					0.0225	0.14	GPAM
TAF5	-0.064	transcription regulator					0.0225	0.14	ETS2
MIR320		group					0.0225	0.14	ETS2
HBP1	0.053	transcription regulator					0.0225	0.14	MYOD1
GPC1	-0.008	transmembrane receptor					0.0225	0.14	MYOD1
CDKN1C		other					0.0225	0.14	MYOD1
Hmga2		enzyme					0.0225	0.14	MYOD1
quinidine		chemical drug					0.0225	0.14	KCNJ2
TP63	-0.264	transcription regulator					0.0226	0.14	CA4,CITED2,INSR,TMBIM6
PSEN2	-0.111	peptidase					0.0227	0.14	DBP,INSR
TNFSF11		cytokine					0.0233	0.144	CREBRF,GADD45B,NFIL3
azathioprine		chemical drug					0.0248	0.148	MAZ
Cebp		complex					0.0248	0.148	MYOD1
ZNF143	-0.028	transcription regulator					0.0248	0.148	TCP1
CELF1		translation regulator					0.0248	0.148	INSR
EIF2AK3	0.081	kinase					0.0252	0.149	ETS2,NFIL3
NR1I3		ligand-dependent nuclear receptor					0.0256	0.151	GADD45B,GSTM1
U46619		chemical reagent					0.027	0.151	INSR
SLC30A7	0.018	transporter					0.027	0.151	INSR
VGLL3	0.198	other					0.027	0.151	GADD45B
NELFB	-0.023	other					0.027	0.151	GADD45B
CIC	0.003	transcription regulator					0.027	0.151	SPRY4
mir-379		microRNA					0.027	0.151	SPRY4
ETV6	-0.205	transcription regulator					0.027	0.151	SPRY4
L-glutamic acid		chemical - endogenous mammalian					0.0274	0.151	GADD45B,NFIL3
mir-1		microRNA					0.0274	0.151	MYOD1,PPP2R1B
Vegf		group		-0.386	-0.152	0.118	0.0281	0.154	Akr1c14,CYYR1,FOXN2,MAZ
CRY2	0.106	enzyme					0.0292	0.154	DBP
CRY1	-0.213	enzyme					0.0292	0.154	DBP
BHLHE41		transcription regulator					0.0292	0.154	MYOD1
1-chloro-2-(2,2,2-trichloro-1-(4-chlorophenyl)ethyl)benzene		chemical toxicant					0.0292	0.154	GADD45B
GATA1		transcription regulator					0.0293	0.154	CBFA2T3,ETS2,NFIL3
moxonidine		chemical drug					0.0314	0.154	INSR
FFAR4		G-protein coupled receptor					0.0314	0.154	INSR
SURF1	-0.011	enzyme					0.0314	0.154	INSR
STOX1		other					0.0314	0.154	GADD45B
MYF5	0.26	transcription regulator					0.0314	0.154	MYOD1
MYF6	-0.013	transcription regulator					0.0314	0.154	MYOD1
LAMC1	0.095	other					0.0314	0.154	ETS2
NPFF	-0.13	other					0.0314	0.154	INSR
CAMK2D	0.092	kinase					0.0314	0.154	PPP2R5A
SOCS2	0.02	other					0.0314	0.154	MYOD1
zeranol		chemical - endogenous mammalian					0.0314	0.154	CITED2
anti-benzo(a)pyrene-diol-epoxide		chemical toxicant					0.0314	0.154	GADD45B
interferon beta-1a		biologic drug					0.0315	0.154	GADD45B,NFIL3
ARNT	0.026	transcription regulator					0.0315	0.154	CITED2,INSR
GNAQ	0.037	enzyme					0.032	0.155	CITED2,NFIL3
RUNX2	0.454	transcription regulator					0.0325	0.156	GADD45B,MYOD1
U0126		chemical - kinase inhibitor					0.0329	0.156	ADAMTS4,DBP,DUSP7,GADD45B
PER2	0.17	transcription regulator					0.0336	0.156	DBP
INSIG2	0.066	other					0.0336	0.156	GPAM
TNFAIP2	-0.396	other					0.0336	0.156	CITED2
RGS1		enzyme					0.0336	0.156	CITED2
N-ethyl-N-nitrosourea		chemical toxicant					0.0336	0.156	GSTM1
Ins1		other					0.0344	0.159	DYNLL1,INSR,MYOD1
IL1RN	0.29	cytokine					0.0349	0.161	CYLD,RIPK2
prostaglandin E2		chemical - endogenous mammalian					0.0358	0.161	Akr1c14,DYNLL1,NFIL3
TNFRSF12A	0.039	transmembrane receptor					0.0358	0.161	MYOD1
GFAP		other					0.0358	0.161	KCNJ2
PCYT2	0.01	enzyme					0.0358	0.161	GPAM
MET	0.06	kinase					0.0359	0.161	CITED2,MYOD1
MEF2C	0.371	transcription regulator					0.0364	0.162	KCNJ2,MYOD1
BDNF	-0.056	growth factor					0.0366	0.162	DNAJB5,MYOD1,TMBIM6
ATN1	-0.041	transcription regulator					0.0374	0.162	CA4,DBP
EBF1	-0.14	transcription regulator					0.0374	0.162	INSR,NFIL3
ZC3H14	0.092	other					0.038	0.162	CITED2
FZD9	0.259	G-protein coupled receptor					0.038	0.162	SPRY4
PSMB8	-0.523	peptidase					0.038	0.162	KCNJ2
mir-451		microRNA					0.038	0.162	ETS2
HNRNPU	0.172	transporter					0.038	0.162	MYOD1
PDGF BB		complex					0.0393	0.165	Akr1c14,ETS2,NFIL3
GRK2	0.047	kinase					0.0402	0.165	INSR
LYL1	0.096	transcription regulator					0.0402	0.165	RAPGEF2
SLC6A3		transporter					0.0402	0.165	DYNLL1
NFASC	0.51	other					0.0402	0.165	DYNC1LI2
BARX2	0.067	transcription regulator					0.0402	0.165	DYNLL1
latrunculin B		chemical reagent					0.0402	0.165	MYOD1
SP1	0.118	transcription regulator					0.0407	0.165	CITED2,INSR,MAZ,PDGFC
ADRB		group					0.0416	0.165	ADAMTS4,SLC9A3R2
2-amino-5-phosphonovaleric acid		chemical - other					0.0416	0.165	GADD45B,SPRY4
ZBTB16	0.381	transcription regulator					0.0421	0.165	KCNJ8,SOX13
NOD1	-1.557	other					0.0424	0.165	CYLD
CTBP2	-0.191	transcription regulator					0.0424	0.165	SPRY4
mir-144		microRNA					0.0424	0.165	ETS2
MNT		transcription regulator					0.0424	0.165	GADD45B
vanadate		chemical - other					0.0424	0.165	INSR
magnesium		chemical - endogenous mammalian					0.0424	0.165	MYOD1
CAV1	-0.021	transmembrane receptor					0.0426	0.165	ADAMTS4,INSR
TICAM1		other					0.0426	0.165	ETS2,RIPK2
dihydrotestosterone		chemical - endogenous mammalian					0.0432	0.167	DYNC1LI2,DYNLL1,INSR,MYOD1
VIM	-0.127	other					0.0446	0.17	KCNJ2
STAU1	0.014	transporter					0.0446	0.17	MYOD1
GFI1		transcription regulator					0.0459	0.171	ETS2,RIPK2
PTGER4	0.563	G-protein coupled receptor					0.0464	0.171	ADAMTS4,CITED2
SIM2	0.231	transcription regulator					0.0468	0.171	MYOD1
ACSS2	0.124	enzyme					0.0468	0.171	GPAM
ACKR1		G-protein coupled receptor					0.0468	0.171	CITED2
PER1	0.128	transcription regulator					0.0468	0.171	DBP
SMARCE1	0.478	transcription regulator					0.0468	0.171	CYLD
MSX1	-0.036	transcription regulator					0.0468	0.171	MYOD1
SIN3B		transcription regulator					0.0468	0.171	GADD45B
EIF4EBP2	0.053	translation regulator					0.0468	0.171	NFIL3
CREM	1.03	transcription regulator					0.0481	0.173	GADD45B,NFIL3
cytokine		group					0.0481	0.173	ADAMTS4,RIPK2
CaMKII		complex					0.0489	0.173	INSR
cis-urocanic acid		chemical drug					0.0489	0.173	GADD45B
MAPK13	-0.044	kinase					0.0489	0.173	CITED2
TRPC1	-1.023	ion channel					0.0489	0.173	MYOD1
PBX3	-0.16	transcription regulator					0.0489	0.173	BAZ2B
kainic acid		chemical toxicant					0.0492	0.174	GADD45B,NFIL3
tretinoin		chemical - endogenous mammalian	Activated	2.116	2.236	0.054	0.159	0.267	AFDN,CITED2,DYNLL1,KCNJ2,MYOD1,ZNF436

## Sheet: Fat
# Ingenuity Pathway Analysis - Upstream Regulators - PERITONEAL FAT
#
Upstream Regulator	Expr Log Ratio	Molecule Type	Predicted Activation State	Bias-corrected z-score	Activation z-score	Bias Term	p-value of overlap	B-H corrected p-value	Target Molecules in Dataset
GRHL2		transcription regulator					9.44e-06	0.00621	NRP2,RFX2,ZEB1
CREB1	0.241	transcription regulator		-0.437	-0.277	0.072	0.000417	0.0906	FRMD6,HAS2,NRP2,RIPOR2,TIPARP,Zim1
collagen type i (family)		group					0.00107	0.0906	FRMD6,ZEB1
valproic acid		chemical drug		-1.411	-1.387	0.011	0.00135	0.0906	ACSS1,ATM,FRMD6,ROR1,ZEB1
HAS2-AS1		other					0.00173	0.0906	HAS2
AFG3L2	-0.005	peptidase					0.00173	0.0906	OPA1
STOML2	-0.05	other					0.00173	0.0906	OPA1
miR-212-5p (miRNAs w/seed CCUUGGC)		mature microRNA					0.00173	0.0906	PTCH1
PD 123177		chemical reagent					0.00173	0.0906	ZEB1
triparanol		chemical drug					0.00173	0.0906	PTCH1
STAT3 inhibitor IX		chemical reagent					0.00173	0.0906	HAS2
aldosterone		chemical - endogenous mammalian					0.00238	0.0906	HAS2,RIPOR2,ZBTB16
FOS	0.271	transcription regulator					0.00268	0.0906	CERS4,HAS2,TIPARP,XYLT1,ZEB1
TOB1	0.065	transcription regulator					0.00313	0.0906	ATM,BANP
CX3CR1	0.186	G-protein coupled receptor					0.00326	0.0906	PDHB,PTCH1,SFPQ
nilotinib		chemical drug					0.00326	0.0906	ATM,ZEB1
IDH1	0.081	enzyme					0.00326	0.0906	PTCH1,ZEB1
purvalanol A		chemical reagent					0.00346	0.0906	ZEB1
miR-101-5p (miRNAs w/seed AGUUAUC)		mature microRNA					0.00346	0.0906	ATM
EVC	-0.021	other					0.00346	0.0906	PTCH1
alsterpaullone		chemical reagent					0.00346	0.0906	ZEB1
TGFB1	-0.006	growth factor		1.228	1.415	0.068	0.00347	0.0906	ACSS1,ARPC2,ATM,HAS2,PDHB,ROR1,SKI,XYLT1,ZEB1
NOG	0.114	growth factor					0.0038	0.0906	HAS2,PTCH1
PRKCD	0.918	kinase					0.00431	0.0906	PTCH1,SETBP1,ZEB1
cocaine		chemical drug					0.0045	0.0906	FRMD6,Lrrfip2,TIPARP
TP53	0.049	transcription regulator	Activated	2.03	2.098	0.024	0.00475	0.0906	ACSS1,BCL6B,HAS2,OPA1,PDHB,PTCH1,SFPQ,STIP1,ZEB1
CXCR4	0.008	G-protein coupled receptor					0.00485	0.0906	ZBTB16,ZEB1
PTCHD4		other					0.00518	0.0906	PTCH1
CHD5	-0.164	enzyme					0.00518	0.0906	ZEB1
GPC6	0.187	transmembrane receptor					0.00518	0.0906	PTCH1
ESRP2	-0.073	other					0.00518	0.0906	ZEB1
MGMT	0.003	enzyme					0.00518	0.0906	ATM
RAD50	0.018	enzyme					0.00518	0.0906	ATM
NFATC2	0.068	transcription regulator					0.00547	0.0906	ATM,JARID2,ZEB1
NEUROG1		transcription regulator					0.00566	0.0906	HAS2,RIPOR2
ZEB1	0.176	transcription regulator					0.00566	0.0906	NRP2,ZEB1
LEF1	0.028	transcription regulator					0.00583	0.0906	HAS2,PTCH1
aloe-emodin		chemical toxicant					0.00691	0.0906	ATM
WDR11	0.011	other					0.00691	0.0906	PTCH1
LBX1		transcription regulator					0.00691	0.0906	ZEB1
LINC00887		other					0.00691	0.0906	ZEB1
SUFU	-0.143	transcription regulator					0.00691	0.0906	PTCH1
SNHG16		other					0.00691	0.0906	ZEB1
HAS3	-0.184	enzyme					0.00691	0.0906	HAS2
DDX19B		enzyme					0.00691	0.0906	ATM
GAS1	-0.201	other					0.00691	0.0906	PTCH1
chloral hydrate		chemical drug					0.00691	0.0906	PTCH1
sodium chlorate		chemical reagent					0.00691	0.0906	PTCH1
fenclonine		chemical drug					0.00691	0.0906	PTCH1
D-alpha-hydroxyglutarate		chemical - endogenous mammalian					0.00691	0.0906	PTCH1
FOXO1	-0.045	transcription regulator					0.00702	0.0906	CERS4,NRP2,PDHB,RIPOR2
R5020		chemical reagent					0.00847	0.0945	TIPARP,ZBTB16
Mst/krs		group					0.00862	0.0945	OPA1
TPPP2	0.773	other					0.00862	0.0945	ATM
TRIM29	-0.069	transcription regulator					0.00862	0.0945	ZEB1
CLDN1	-0.235	other					0.00862	0.0945	ZEB1
KCTD11	-0.048	other					0.00862	0.0945	PTCH1
TACC3	0.132	other					0.00862	0.0945	ATM
SMO	-0.095	G-protein coupled receptor					0.00951	0.0945	NRP2,PTCH1
CLOCK	0.775	transcription regulator					0.0101	0.0945	GCC2,HAS2,ZEB1
FKBP8	-0.024	other					0.0103	0.0945	PTCH1
CCN6	0.04	growth factor					0.0103	0.0945	ZEB1
GPR37L1	0.045	G-protein coupled receptor					0.0103	0.0945	PTCH1
HAS1	0.134	enzyme					0.0103	0.0945	HAS2
miR-508-3p (miRNAs w/seed GAUUGUA)		mature microRNA					0.0103	0.0945	ZEB1
RNF111	-0.202	enzyme					0.0103	0.0945	SKI
carboxymethylflavin		chemical - endogenous mammalian					0.0103	0.0945	PTCH1
formylmethylflavin		chemical - endogenous non-mammalian					0.0103	0.0945	PTCH1
PPID	-0.107	enzyme					0.0103	0.0945	ZEB1
CHRD	-0.114	other					0.0103	0.0945	PTCH1
lumichrome		chemical - endogenous non-mammalian					0.0103	0.0945	PTCH1
alpha-hydroxyglutarate		chemical - endogenous mammalian					0.0103	0.0945	ZEB1
sphingosine-1-phosphate		chemical - endogenous mammalian					0.0111	0.0974	HAS2,NRP2
miR-125b-5p (and other miRNAs w/seed CCCUGAG)		mature microRNA					0.0115	0.0974	ACSS1,JARID2
FOXO4	-0.638	transcription regulator					0.0118	0.0974	CERS4,NRP2
doramapimod		chemical - kinase inhibitor					0.0121	0.0974	HAS2
FNIP1		other					0.0121	0.0974	ZBTB16
UGDH	0.001	enzyme					0.0121	0.0974	HAS2
CUL7	-0.031	other					0.0121	0.0974	ZEB1
MFAP2	-0.054	other					0.0121	0.0974	PTCH1
20alpha-hydroxycholesterol		chemical - endogenous mammalian					0.0121	0.0974	PTCH1
Akt		group					0.0134	0.0974	NRP2,TIPARP,ZEB1
UDP		chemical - endogenous mammalian					0.0138	0.0974	HAS2
fingolimod phosphate		chemical - endogenous mammalian					0.0138	0.0974	HAS2
hydrogel		chemical drug					0.0138	0.0974	ZEB1
PLCD1	-0.006	enzyme					0.0138	0.0974	ZEB1
RLN1		other					0.0138	0.0974	HAS2
miR-192-5p (and other miRNAs w/seed UGACCUA)		mature microRNA					0.0138	0.0974	ZEB1
ponesimod		chemical drug					0.0138	0.0974	HAS2
GSC	0.06	transcription regulator					0.0138	0.0974	ZEB1
WNT7B	-0.227	other					0.0138	0.0974	PTCH1
latrunculin A		chemical toxicant					0.0138	0.0974	HAS2
levofloxacin		chemical drug					0.0138	0.0974	HAS2
CD24		other					0.015	0.1	SFPQ,SLC4A4
ZFAS1		other					0.0155	0.1	ZEB1
palbociclib		chemical drug					0.0155	0.1	ZEB1
HINFP	0.063	transcription regulator					0.0155	0.1	ATM
mir-634		microRNA					0.0155	0.1	OPA1
UBQLN1	-0.063	other					0.0155	0.1	ZEB1
USP37	0.104	peptidase					0.0155	0.1	ZBTB16
plicamycin		chemical drug					0.0155	0.1	ROR1,XYLT1
SRC	-0.137	kinase					0.0169	0.1	HAS2,ZEB1
HOXA11-AS		other					0.0172	0.1	ZEB1
DCLK1		kinase					0.0172	0.1	ZEB1
DAB2IP	-0.244	other					0.0172	0.1	ZEB1
BCL6B	-0.375	transcription regulator					0.0172	0.1	ATM
LY9	0.072	other					0.0172	0.1	ZBTB16
TP53BP2	0.011	other					0.0172	0.1	ZEB1
DHH	0.056	peptidase					0.0172	0.1	PTCH1
NF 449		chemical reagent					0.0172	0.1	PTCH1
cortistatin A		chemical reagent					0.0172	0.1	JARID2
22(S)-hydroxycholesterol		chemical - endogenous mammalian					0.0172	0.1	PTCH1
AKT inhibitor VIII		chemical reagent					0.0189	0.1	HAS2
CERS2	0.228	transcription regulator					0.0189	0.1	CERS4
SNHG20		other					0.0189	0.1	ZEB1
G2535		chemical reagent					0.0189	0.1	ZEB1
vismodegib		chemical drug					0.0189	0.1	PTCH1
TXK	0.134	kinase					0.0189	0.1	ZBTB16
GFPT1	0.708	enzyme					0.0189	0.1	HAS2
miR-130a-3p (and other miRNAs w/seed AGUGCAA)		mature microRNA					0.0189	0.1	ZEB1
CDKN2C	0.028	transcription regulator					0.0189	0.1	PTCH1
GPR37	-0.099	G-protein coupled receptor					0.0189	0.1	PTCH1
NEUROD2		transcription regulator					0.0189	0.1	ZEB1
MIR17HG		other					0.0189	0.1	ATM,SKI
miR-101-3p (and other miRNAs w/seed ACAGUAC)		mature microRNA					0.0206	0.107	ATM
RB1CC1	0.091	other					0.0206	0.107	SKI
PRDM8	-0.082	transcription regulator					0.0206	0.107	NRP2
JARID2	0.272	transcription regulator					0.0223	0.112	ZEB1
NPPC		other					0.0223	0.112	XYLT1
FGF18	-0.123	growth factor					0.0223	0.112	ATM
POU3F1	0.514	transcription regulator					0.0223	0.112	SKI
bucladesine		chemical toxicant					0.0231	0.113	HAS2,PTCH1,ZEB1
NR3C2	0.088	ligand-dependent nuclear receptor					0.0231	0.113	ARPC2,PDHB
FOXM1	-0.701	transcription regulator					0.0235	0.113	PTCH1,ZEB1
MEG3		other					0.024	0.113	ZEB1
DANCR		other					0.024	0.113	ZEB1
IDH2	-0.707	enzyme					0.024	0.113	ZEB1
WNT3		other					0.024	0.113	PTCH1
mannose		chemical - endogenous mammalian					0.024	0.113	HAS2
TET2	0.176	enzyme					0.0241	0.113	XYLT1,ZBTB16
THRAP3	0.05	transcription regulator					0.0257	0.114	HAS2
CPEB1	-0.182	translation regulator					0.0257	0.114	ZEB1
BTC	-0.057	growth factor					0.0257	0.114	HAS2
ECM1	0.024	transporter					0.0257	0.114	ZEB1
24-hydroxycholesterol		chemical - endogenous mammalian					0.0257	0.114	PTCH1
CAV1	-0.018	transmembrane receptor					0.0257	0.114	ATM,ZEB1
HNRNPA2B1	-0.029	other					0.0267	0.114	ROR1,SETBP1
NCOA1	0.552	transcription regulator					0.0271	0.114	HAS2,RFX1
glycerol		chemical - endogenous mammalian					0.0273	0.114	PTCH1
bevacizumab		biologic drug					0.0273	0.114	ZEB1
picropodophyllin		chemical drug					0.0273	0.114	ZBTB16
OMA1	0.028	peptidase					0.0273	0.114	OPA1
MESP1	0.001	transcription regulator					0.0273	0.114	ZEB1
C1QBP	-0.05	transcription regulator					0.0273	0.114	HAS2
mir-218		microRNA					0.0273	0.114	ZEB1
mir-205		microRNA					0.0273	0.114	ZEB1
IFT57	0.005	other					0.0273	0.114	PTCH1
SMURF2	0.029	enzyme					0.0273	0.114	SKI
Nr1h		group					0.0288	0.115	PTCH1,ZBTB16
MESP2	-0.027	transcription regulator					0.029	0.115	ZEB1
SPOP	-0.043	other					0.029	0.115	PTCH1
mir-515		microRNA					0.029	0.115	ZEB1
GPI	-0.07	enzyme					0.029	0.115	ZEB1
P2RY2	-0.058	G-protein coupled receptor					0.029	0.115	HAS2
bombesin		chemical - endogenous mammalian					0.029	0.115	ZBTB16
CREM	-1.015	transcription regulator					0.0291	0.115	FRMD6,TIPARP
5-azacytidine		chemical drug					0.0302	0.117	ATM,RFX1
PPP4R3B	0.061	other					0.0307	0.117	LMX1A
DEF6	0.094	other					0.0307	0.117	ZEB1
miR-205-5p (and other miRNAs w/seed CCUUCAU)		mature microRNA					0.0307	0.117	ZEB1
EREG		growth factor					0.0307	0.117	HAS2
monensin		chemical - endogenous non-mammalian					0.0307	0.117	SLC4A4
ATR	0.097	kinase					0.0324	0.122	ATM
riboflavin		chemical - endogenous mammalian					0.0324	0.122	PTCH1
PML	-0.098	transcription regulator					0.0331	0.124	STIP1,ZEB1
puromycin		chemical - endogenous non-mammalian					0.0341	0.124	SKI
mir-101		microRNA					0.0341	0.124	ATM
mir-96		microRNA					0.0341	0.124	ZEB1
LCP2	0.044	other					0.0341	0.124	ZBTB16
RFX3		transcription regulator					0.0341	0.124	PTCH1
HULC		other					0.0341	0.124	ZEB1
SPZ1		transcription regulator					0.0357	0.127	ZEB1
PPP4R3A	-0.027	other					0.0357	0.127	LMX1A
Mir200		group					0.0357	0.127	ZEB1
NEO1	0.072	transcription regulator					0.0357	0.127	PTCH1
CaMKII		complex					0.0374	0.128	HAS2
EIF4G1	-0.036	translation regulator					0.0374	0.128	ATM
PTAFR	0.023	G-protein coupled receptor					0.0374	0.128	ZEB1
ACVR1C	0.439	kinase					0.0374	0.128	ZEB1
IND S1		chemical - kinase inhibitor					0.0374	0.128	STIP1
HSP90AB1	-0.107	enzyme					0.0374	0.128	STIP1
apicidin		chemical - endogenous non-mammalian					0.0374	0.128	ROR1
SHH		peptidase					0.0387	0.131	LMX1A,PTCH1
2-(4-amino-1-isopropyl-1H-pyrazolo[3,4-d]pyrimidin-3-yl)-1H-indol-5-ol		chemical reagent					0.0387	0.131	HAS2,SFPQ
BRCA1	0.03	transcription regulator					0.0387	0.131	ATM,SFPQ
BMP15	-0.309	growth factor					0.0391	0.131	HAS2
SPP1	1.024	cytokine					0.0403	0.132	ATM,HAS2
dexamethasone phosphate		chemical drug					0.0407	0.132	TIPARP
Relaxin		group					0.0407	0.132	HAS2
MAP3K3	-0.017	kinase					0.0407	0.132	HAS2
WNT7A		cytokine					0.0407	0.132	ZEB1
RACK1	-0.291	enzyme					0.0407	0.132	PTCH1
Cdkn1c	-0.233	other					0.0407	0.132	ATM
E. coli serotype 0127B8 lipopolysaccharide		chemical - endogenous non-mammalian					0.0411	0.132	ACSS1,HAS2
ionomycin		chemical reagent					0.0411	0.132	JARID2,ZBTB16
mir-214		microRNA					0.0424	0.135	ATM
HSD17B4	-0.283	enzyme					0.0424	0.135	PTCH1
mir-183		microRNA					0.0441	0.136	ZEB1
TAF4B	-0.023	transcription regulator					0.0441	0.136	ZBTB16
PLK2	0.029	kinase					0.0441	0.136	ATM
FGF9	0.305	growth factor					0.0441	0.136	PTCH1
cyanocobalamin		chemical - endogenous mammalian					0.0441	0.136	PTCH1
methyl-beta-cyclodextrin		chemical drug					0.0441	0.136	HAS2
Histone h3		group					0.0456	0.139	OPA1,PTCH1,ZEB1
UTP		chemical - endogenous mammalian					0.0457	0.139	HAS2
PLK4	0.078	kinase					0.0457	0.139	ATM
NCF1	0.08	enzyme					0.0474	0.14	HAS2
crizotinib		chemical drug					0.0474	0.14	ZEB1
PRKDC	0.075	kinase					0.0474	0.14	ATM
SIX1	-0.016	transcription regulator					0.0474	0.14	ZEB1
SFN	-0.231	other					0.0474	0.14	ZEB1
IND S7		chemical - kinase inhibitor					0.0474	0.14	STIP1
Sos		group					0.0477	0.141	CERS4,TIPARP
PKD1	-0.026	ion channel					0.0481	0.141	ACSS1,ARHGAP10
RNASEL	0.148	enzyme					0.049	0.141	ZEB1
MYBL1	-0.017	transcription regulator					0.049	0.141	RFX2
MEL S3		chemical - kinase inhibitor					0.049	0.141	STIP1
dichlorovinylcysteine		chemical toxicant					0.049	0.141	STIP1
