# Supplementary material for: Systems genetics in the rat HXB/BXH family identifies Tti2 as a pleiotropic quantitative trait gene for adult hippocampal neurogenesis and serum glucose
Source: PLoS Genet. 2022 Apr 4;18(4):e1009638. doi: 10.1371/journal.pgen.1009638 (PMC9060359; doi:10.1371/journal.pgen.1009638)
Supplement: S5 Data — Human eQTL catalogue (https://www.ebi.ac.uk/eqtl/) was queried for variants associated with changes in the TTI2 mRNA expression. Significant eQTL were defined by p value < 1e-4. (TXT) [file pgen.1009638.s010.txt]

rsid	chromosome	position	variant	type	pvalue	median_tpm	beta	se	study_id	tissue_label	condition	qtl_group
rs11390114	8	33438963	chr8_33438963_A_AT	INDEL	9.37879e-05	3.89796	0.0865273	0.0220102	GTEx_V8	Muscle - Skeletal	naive	Muscle_Skeletal
rs11390114	8	33438963	chr8_33438963_A_AT	INDEL	1.85436e-10	16.5208	0.198676	0.0299673	GTEx_V8	Testis	naive	Testis
rs11390114	8	33438963	chr8_33438963_A_AT	INDEL	6.99955e-11	3.45595	0.137457	0.0206989	GTEx_V8	Whole Blood	naive	Whole_Blood
rs11390114	8	33438963	chr8_33438963_A_AT	INDEL	1.44672e-05	5.17107	0.131881	0.0300303	GTEx_V8	Esophagus - Muscularis	naive	Esophagus_Muscularis
rs11390114	8	33438963	chr8_33438963_A_AT	INDEL	6.57825e-05	6.48569	0.172287	0.0425929	GTEx_V8	Artery - Aorta	naive	Artery_Aorta
rs955232	8	33465901	chr8_33465901_T_G	SNP	9.89416e-05	6.48569	0.169297	0.0429324	GTEx_V8	Artery - Aorta	naive	Artery_Aorta
rs955232	8	33465901	chr8_33465901_T_G	SNP	8.6858e-05	5.17107	0.118538	0.0298904	GTEx_V8	Esophagus - Muscularis	naive	Esophagus_Muscularis
rs955232	8	33465901	chr8_33465901_T_G	SNP	8.0518e-05	3.89796	0.087267	0.0219891	GTEx_V8	Muscle - Skeletal	naive	Muscle_Skeletal
rs955232	8	33465901	chr8_33465901_T_G	SNP	1.6102e-10	3.45595	0.13371	0.0205459	GTEx_V8	Whole Blood	naive	Whole_Blood
rs955232	8	33465901	chr8_33465901_T_G	SNP	5.11998e-11	16.5208	0.205427	0.0299955	GTEx_V8	Testis	naive	Testis
rs2459515	8	33466324	chr8_33466324_A_G	SNP	7.68477e-05	5.17107	0.119638	0.029939	GTEx_V8	Esophagus - Muscularis	naive	Esophagus_Muscularis
rs2459515	8	33466324	chr8_33466324_A_G	SNP	9.38947e-05	6.48569	0.170193	0.043016	GTEx_V8	Artery - Aorta	naive	Artery_Aorta
rs2459515	8	33466324	chr8_33466324_A_G	SNP	1.5346e-10	3.45595	0.133919	0.0205537	GTEx_V8	Whole Blood	naive	Whole_Blood
rs2459515	8	33466324	chr8_33466324_A_G	SNP	6.39414e-05	3.89796	0.0886082	0.0220165	GTEx_V8	Muscle - Skeletal	naive	Muscle_Skeletal
rs2459515	8	33466324	chr8_33466324_A_G	SNP	5.11998e-11	16.5208	0.205427	0.0299955	GTEx_V8	Testis	naive	Testis
rs10109433	8	33531085	chr8_33531085_T_C	SNP	9.70321e-05	6.48569	0.160967	0.0407692	GTEx_V8	Artery - Aorta	naive	Artery_Aorta
rs10109433	8	33531085	chr8_33531085_T_C	SNP	7.42241e-08	16.5208	0.169405	0.0306047	GTEx_V8	Testis	naive	Testis
rs10109433	8	33531085	chr8_33531085_T_C	SNP	2.47299e-09	3.45595	0.12311	0.0203311	GTEx_V8	Whole Blood	naive	Whole_Blood
rs7842778	8	33533862	chr8_33533862_C_T	SNP	9.43927e-05	6.48569	0.160428	0.0405616	GTEx_V8	Artery - Aorta	naive	Artery_Aorta
rs7842778	8	33533862	chr8_33533862_C_T	SNP	2.91561e-05	3.89796	0.0895238	0.021262	GTEx_V8	Muscle - Skeletal	naive	Muscle_Skeletal
rs7842778	8	33533862	chr8_33533862_C_T	SNP	2.02135e-08	16.5208	0.175748	0.0303782	GTEx_V8	Testis	naive	Testis
rs7842778	8	33533862	chr8_33533862_C_T	SNP	1.51164e-09	3.45595	0.123891	0.0201814	GTEx_V8	Whole Blood	naive	Whole_Blood
rs7842778	8	33533862	chr8_33533862_C_T	SNP	2.50875e-05	5.157	-0.107503	NA	Quach_2016	monocyte	monocyte_LPS	monocyte_LPS
rs7006163	8	33535532	chr8_33535532_T_C	SNP	9.43927e-05	6.48569	0.160428	0.0405616	GTEx_V8	Artery - Aorta	naive	Artery_Aorta
rs7006163	8	33535532	chr8_33535532_T_C	SNP	2.02135e-08	16.5208	0.175748	0.0303782	GTEx_V8	Testis	naive	Testis
rs7006163	8	33535532	chr8_33535532_T_C	SNP	2.06619e-05	5.157	-0.107458	NA	Quach_2016	monocyte	monocyte_LPS	monocyte_LPS
rs7006163	8	33535532	chr8_33535532_T_C	SNP	1.59314e-09	3.45595	0.123778	0.0201922	GTEx_V8	Whole Blood	naive	Whole_Blood
rs7006163	8	33535532	chr8_33535532_T_C	SNP	3.30512e-05	3.89796	0.0888867	0.0212582	GTEx_V8	Muscle - Skeletal	naive	Muscle_Skeletal
rs7830731	8	33574273	chr8_33574273_G_A	SNP	5.83852e-07	3.45595	0.0980395	0.0194097	GTEx_V8	Whole Blood	naive	Whole_Blood
rs7830731	8	33574273	chr8_33574273_G_A	SNP	9.16052e-05	6.48569	0.158869	0.0400913	GTEx_V8	Artery - Aorta	naive	Artery_Aorta
rs7830731	8	33574273	chr8_33574273_G_A	SNP	1.06179e-05	16.5208	0.134218	0.0298944	GTEx_V8	Testis	naive	Testis
rs1072268	8	33583460	chr8_33583460_G_A	SNP	7.6645e-06	16.5208	0.137422	0.0301103	GTEx_V8	Testis	naive	Testis
rs1072268	8	33583460	chr8_33583460_G_A	SNP	9.40784e-05	6.48569	0.159639	0.0403534	GTEx_V8	Artery - Aorta	naive	Artery_Aorta
rs1072268	8	33583460	chr8_33583460_G_A	SNP	1.09486e-05	3.45595	0.0862794	0.0194538	GTEx_V8	Whole Blood	naive	Whole_Blood
rs10481043	8	33442413	chr8_33442413_A_G	SNP	1.18245e-06	6.48569	0.202325	0.0408371	GTEx_V8	Artery - Aorta	naive	Artery_Aorta
rs10481043	8	33442413	chr8_33442413_A_G	SNP	1.58924e-05	16.5208	0.133543	0.0303745	GTEx_V8	Testis	naive	Testis
rs10481043	8	33442413	chr8_33442413_A_G	SNP	1.11528e-05	3.89796	0.0923708	0.0208567	GTEx_V8	Muscle - Skeletal	naive	Muscle_Skeletal
rs10481043	8	33442413	chr8_33442413_A_G	SNP	9.42762e-05	6.52893	0.0988033	0.0250988	GTEx_V8	Thyroid	naive	Thyroid
rs10481043	8	33442413	chr8_33442413_A_G	SNP	5.90067e-11	3.45595	0.132822	0.01992	GTEx_V8	Whole Blood	naive	Whole_Blood
rs7822834	8	33442433	chr8_33442433_G_A	SNP	1.11528e-05	3.89796	0.0923708	0.0208567	GTEx_V8	Muscle - Skeletal	naive	Muscle_Skeletal
rs7822834	8	33442433	chr8_33442433_G_A	SNP	1.18245e-06	6.48569	0.202325	0.0408371	GTEx_V8	Artery - Aorta	naive	Artery_Aorta
rs7822834	8	33442433	chr8_33442433_G_A	SNP	9.42762e-05	6.52893	0.0988033	0.0250988	GTEx_V8	Thyroid	naive	Thyroid
rs7822834	8	33442433	chr8_33442433_G_A	SNP	5.90067e-11	3.45595	0.132822	0.01992	GTEx_V8	Whole Blood	naive	Whole_Blood
rs7822834	8	33442433	chr8_33442433_G_A	SNP	1.58924e-05	16.5208	0.133543	0.0303745	GTEx_V8	Testis	naive	Testis
rs2732317	8	33473169	chr8_33473169_A_C	SNP	5.1041e-07	6.48569	0.201865	0.0393643	GTEx_V8	Artery - Aorta	naive	Artery_Aorta
rs2732317	8	33473169	chr8_33473169_A_C	SNP	1.06619e-08	16.5208	0.177114	0.0299917	GTEx_V8	Testis	naive	Testis
rs2732317	8	33473169	chr8_33473169_A_C	SNP	3.79538e-10	3.45595	0.126918	0.0199285	GTEx_V8	Whole Blood	naive	Whole_Blood
rs2732317	8	33473169	chr8_33473169_A_C	SNP	9.2944e-05	6.52893	0.0997623	0.0253198	GTEx_V8	Thyroid	naive	Thyroid
rs2732318	8	33473170	chr8_33473170_A_G	SNP	3.79538e-10	3.45595	0.126918	0.0199285	GTEx_V8	Whole Blood	naive	Whole_Blood
rs2732318	8	33473170	chr8_33473170_A_G	SNP	1.06619e-08	16.5208	0.177114	0.0299917	GTEx_V8	Testis	naive	Testis
rs2732318	8	33473170	chr8_33473170_A_G	SNP	9.2944e-05	6.52893	0.0997623	0.0253198	GTEx_V8	Thyroid	naive	Thyroid
rs2732318	8	33473170	chr8_33473170_A_G	SNP	5.1041e-07	6.48569	0.201865	0.0393643	GTEx_V8	Artery - Aorta	naive	Artery_Aorta
rs146057151	8	33328862	chr8_33328862_G_A	SNP	4.81761e-07	6.49	-0.496179	NA	Quach_2016	monocyte	monocyte_naive	monocyte_naive
rs146057151	8	33328862	chr8_33328862_G_A	SNP	4.946e-06	4.161	-0.528725	NA	Quach_2016	monocyte	monocyte_R848	monocyte_R848
rs146057151	8	33328862	chr8_33328862_G_A	SNP	9.52351e-05	5.157	-0.482308	NA	Quach_2016	monocyte	monocyte_LPS	monocyte_LPS
rs112196625	8	33764508	chr8_33764508_G_C	SNP	2.52959e-05	5.157	-0.312827	NA	Quach_2016	monocyte	monocyte_LPS	monocyte_LPS
rs112196625	8	33764508	chr8_33764508_G_C	SNP	9.46039e-05	6.49	-0.249146	NA	Quach_2016	monocyte	monocyte_naive	monocyte_naive
rs72644622	8	33400326	chr8_33400326_A_G	SNP	9.91755e-05	16.5208	-0.126289	0.0319535	GTEx_V8	Testis	naive	Testis
rs4733408	8	33208243	chr8_33208243_T_A	SNP	9.76539e-05	5.17107	-0.122327	0.0310742	GTEx_V8	Esophagus - Muscularis	naive	Esophagus_Muscularis
rs7831064	8	32603696	chr8_32603696_T_C	SNP	9.01732e-05	11.759	-0.0329891	NA	GEUVADIS	LCL	None	LCL
rs10954864	8	32603979	chr8_32603979_G_C	SNP	9.59697e-05	11.759	-0.0330829	NA	GEUVADIS	LCL	None	LCL
rs11987828	8	33559613	chr8_33559613_A_G	SNP	9.86979e-05	5.72303	1.36338	0.342979	GTEx_V8	Pituitary	naive	Pituitary
rs116802397	8	33564526	chr8_33564526_T_A	SNP	9.86979e-05	5.72303	1.36338	0.342979	GTEx_V8	Pituitary	naive	Pituitary
rs16881103	8	33564989	chr8_33564989_C_T	SNP	9.86979e-05	5.72303	1.36338	0.342979	GTEx_V8	Pituitary	naive	Pituitary
rs114018657	8	33567103	chr8_33567103_G_T	SNP	9.86979e-05	5.72303	1.36338	0.342979	GTEx_V8	Pituitary	naive	Pituitary
rs116343092	8	33567104	chr8_33567104_A_T	SNP	9.86979e-05	5.72303	1.36338	0.342979	GTEx_V8	Pituitary	naive	Pituitary
rs114120221	8	33569301	chr8_33569301_T_G	SNP	9.86979e-05	5.72303	1.36338	0.342979	GTEx_V8	Pituitary	naive	Pituitary
rs146050798	8	33570286	chr8_33570286_C_A	SNP	9.86979e-05	5.72303	1.36338	0.342979	GTEx_V8	Pituitary	naive	Pituitary
rs140968489	8	33576118	chr8_33576118_C_T	SNP	9.86979e-05	5.72303	1.36338	0.342979	GTEx_V8	Pituitary	naive	Pituitary
rs2676399	8	33488114	chr8_33488114_A_G	SNP	3.47124e-12	16.5208	0.213169	0.0292329	GTEx_V8	Testis	naive	Testis
rs2676399	8	33488114	chr8_33488114_A_G	SNP	1.5649e-10	3.45595	0.130985	0.020113	GTEx_V8	Whole Blood	naive	Whole_Blood
rs2676399	8	33488114	chr8_33488114_A_G	SNP	8.95866e-05	3.89796	0.0832394	0.0211133	GTEx_V8	Muscle - Skeletal	naive	Muscle_Skeletal
rs2676399	8	33488114	chr8_33488114_A_G	SNP	1.52591e-05	5.17107	0.125658	0.0286927	GTEx_V8	Esophagus - Muscularis	naive	Esophagus_Muscularis
rs2676399	8	33488114	chr8_33488114_A_G	SNP	7.57646e-05	6.48569	0.162791	0.040596	GTEx_V8	Artery - Aorta	naive	Artery_Aorta
rs1829190	8	33492675	chr8_33492675_G_T	SNP	8.95866e-05	3.89796	0.0832394	0.0211133	GTEx_V8	Muscle - Skeletal	naive	Muscle_Skeletal
rs1829190	8	33492675	chr8_33492675_G_T	SNP	9.82197e-06	5.17107	0.128741	0.0287419	GTEx_V8	Esophagus - Muscularis	naive	Esophagus_Muscularis
rs1829190	8	33492675	chr8_33492675_G_T	SNP	7.57646e-05	6.48569	0.162791	0.040596	GTEx_V8	Artery - Aorta	naive	Artery_Aorta
rs1829190	8	33492675	chr8_33492675_G_T	SNP	1.91547e-10	3.45595	0.130443	0.0201305	GTEx_V8	Whole Blood	naive	Whole_Blood
rs1829190	8	33492675	chr8_33492675_G_T	SNP	3.47124e-12	16.5208	0.213169	0.0292329	GTEx_V8	Testis	naive	Testis
rs2676406	8	33494549	chr8_33494549_C_G	SNP	7.57646e-05	6.48569	0.162791	0.040596	GTEx_V8	Artery - Aorta	naive	Artery_Aorta
rs2676406	8	33494549	chr8_33494549_C_G	SNP	8.95866e-05	3.89796	0.0832394	0.0211133	GTEx_V8	Muscle - Skeletal	naive	Muscle_Skeletal
rs2676406	8	33494549	chr8_33494549_C_G	SNP	1.91702e-10	3.45595	0.130385	0.020122	GTEx_V8	Whole Blood	naive	Whole_Blood
rs2676406	8	33494549	chr8_33494549_C_G	SNP	3.47124e-12	16.5208	0.213169	0.0292329	GTEx_V8	Testis	naive	Testis
rs2676406	8	33494549	chr8_33494549_C_G	SNP	1.52591e-05	5.17107	0.125658	0.0286927	GTEx_V8	Esophagus - Muscularis	naive	Esophagus_Muscularis
rs2676419	8	33498368	chr8_33498368_G_T	SNP	7.57646e-05	6.48569	0.162791	0.040596	GTEx_V8	Artery - Aorta	naive	Artery_Aorta
rs2676419	8	33498368	chr8_33498368_G_T	SNP	1.91702e-10	3.45595	0.130385	0.020122	GTEx_V8	Whole Blood	naive	Whole_Blood
rs2676419	8	33498368	chr8_33498368_G_T	SNP	1.52591e-05	5.17107	0.125658	0.0286927	GTEx_V8	Esophagus - Muscularis	naive	Esophagus_Muscularis
rs2676419	8	33498368	chr8_33498368_G_T	SNP	3.47124e-12	16.5208	0.213169	0.0292329	GTEx_V8	Testis	naive	Testis
rs2676419	8	33498368	chr8_33498368_G_T	SNP	8.95866e-05	3.89796	0.0832394	0.0211133	GTEx_V8	Muscle - Skeletal	naive	Muscle_Skeletal
rs34242409	8	33499043	chr8_33499043_AG_A	INDEL	7.57646e-05	6.48569	0.162791	0.040596	GTEx_V8	Artery - Aorta	naive	Artery_Aorta
rs34242409	8	33499043	chr8_33499043_AG_A	INDEL	1.52591e-05	5.17107	0.125658	0.0286927	GTEx_V8	Esophagus - Muscularis	naive	Esophagus_Muscularis
rs34242409	8	33499043	chr8_33499043_AG_A	INDEL	8.95866e-05	3.89796	0.0832394	0.0211133	GTEx_V8	Muscle - Skeletal	naive	Muscle_Skeletal
rs34242409	8	33499043	chr8_33499043_AG_A	INDEL	1.91702e-10	3.45595	0.130385	0.020122	GTEx_V8	Whole Blood	naive	Whole_Blood
rs34242409	8	33499043	chr8_33499043_AG_A	INDEL	3.47124e-12	16.5208	0.213169	0.0292329	GTEx_V8	Testis	naive	Testis
rs10689160	8	33503189	chr8_33503189_C_CAG	INDEL	1.52591e-05	5.17107	0.125658	0.0286927	GTEx_V8	Esophagus - Muscularis	naive	Esophagus_Muscularis
rs10689160	8	33503189	chr8_33503189_C_CAG	INDEL	7.57646e-05	6.48569	0.162791	0.040596	GTEx_V8	Artery - Aorta	naive	Artery_Aorta
rs10689160	8	33503189	chr8_33503189_C_CAG	INDEL	8.95866e-05	3.89796	0.0832394	0.0211133	GTEx_V8	Muscle - Skeletal	naive	Muscle_Skeletal
rs10689160	8	33503189	chr8_33503189_C_CAG	INDEL	1.91702e-10	3.45595	0.130385	0.020122	GTEx_V8	Whole Blood	naive	Whole_Blood
rs10689160	8	33503189	chr8_33503189_C_CAG	INDEL	3.47124e-12	16.5208	0.213169	0.0292329	GTEx_V8	Testis	naive	Testis
rs60560842	8	33116147	chr8_33116147_C_A	SNP	8.44633e-05	8.46971	-0.315056	0.0793417	GTEx_V8	Cells - Cultured fibroblasts	naive	Cells_Cultured_fibroblasts
rs16880347	8	33117258	chr8_33117258_T_C	SNP	8.44633e-05	8.46971	-0.315056	0.0793417	GTEx_V8	Cells - Cultured fibroblasts	naive	Cells_Cultured_fibroblasts
rs28631714	8	33123879	chr8_33123879_T_C	SNP	8.35825e-05	8.46971	-0.27782	0.0699187	GTEx_V8	Cells - Cultured fibroblasts	naive	Cells_Cultured_fibroblasts
rs16880842	8	33388118	chr8_33388118_C_T	SNP	8.92166e-05	8.46971	0.375873	0.0949817	GTEx_V8	Cells - Cultured fibroblasts	naive	Cells_Cultured_fibroblasts
rs73600186	8	33390342	chr8_33390342_C_T	SNP	8.87885e-05	8.46971	0.373125	0.094259	GTEx_V8	Cells - Cultured fibroblasts	naive	Cells_Cultured_fibroblasts
rs73600194	8	33391272	chr8_33391272_G_A	SNP	8.92166e-05	8.46971	0.375873	0.0949817	GTEx_V8	Cells - Cultured fibroblasts	naive	Cells_Cultured_fibroblasts
rs9297205	8	33549882	chr8_33549882_C_T	SNP	8.08978e-05	6.48569	0.151752	0.0379974	GTEx_V8	Artery - Aorta	naive	Artery_Aorta
rs9297205	8	33549882	chr8_33549882_C_T	SNP	2.20898e-06	16.5208	0.141937	0.0293317	GTEx_V8	Testis	naive	Testis
rs9297205	8	33549882	chr8_33549882_C_T	SNP	1.26691e-08	3.45595	0.112231	0.0194489	GTEx_V8	Whole Blood	naive	Whole_Blood
rs9297207	8	33550143	chr8_33550143_G_A	SNP	1.74035e-08	3.45595	0.111528	0.0195189	GTEx_V8	Whole Blood	naive	Whole_Blood
rs9297207	8	33550143	chr8_33550143_G_A	SNP	8.08978e-05	6.48569	0.151752	0.0379974	GTEx_V8	Artery - Aorta	naive	Artery_Aorta
rs9297207	8	33550143	chr8_33550143_G_A	SNP	5.04601e-05	5.157	-0.0913193	NA	Quach_2016	monocyte	monocyte_LPS	monocyte_LPS
rs9297207	8	33550143	chr8_33550143_G_A	SNP	2.15002e-06	16.5208	0.142405	0.0293928	GTEx_V8	Testis	naive	Testis
rs7841091	8	33442097	chr8_33442097_A_G	SNP	5.90067e-11	3.45595	0.132822	0.01992	GTEx_V8	Whole Blood	naive	Whole_Blood
rs7841091	8	33442097	chr8_33442097_A_G	SNP	7.51182e-07	6.48569	0.204123	0.0404298	GTEx_V8	Artery - Aorta	naive	Artery_Aorta
rs7841091	8	33442097	chr8_33442097_A_G	SNP	8.4249e-05	6.52893	0.0993307	0.0250562	GTEx_V8	Thyroid	naive	Thyroid
rs7841091	8	33442097	chr8_33442097_A_G	SNP	1.32362e-05	3.89796	0.0915781	0.0208577	GTEx_V8	Muscle - Skeletal	naive	Muscle_Skeletal
rs7841091	8	33442097	chr8_33442097_A_G	SNP	1.56909e-05	16.5208	0.133089	0.0302506	GTEx_V8	Testis	naive	Testis
rs7823130	8	33442652	chr8_33442652_G_T	SNP	5.90067e-11	3.45595	0.132822	0.01992	GTEx_V8	Whole Blood	naive	Whole_Blood
rs7823130	8	33442652	chr8_33442652_G_T	SNP	1.56909e-05	16.5208	0.133089	0.0302506	GTEx_V8	Testis	naive	Testis
rs7823130	8	33442652	chr8_33442652_G_T	SNP	8.4249e-05	6.52893	0.0993307	0.0250562	GTEx_V8	Thyroid	naive	Thyroid
rs7823130	8	33442652	chr8_33442652_G_T	SNP	7.51182e-07	6.48569	0.204123	0.0404298	GTEx_V8	Artery - Aorta	naive	Artery_Aorta
rs7823130	8	33442652	chr8_33442652_G_T	SNP	1.32362e-05	3.89796	0.0915781	0.0208577	GTEx_V8	Muscle - Skeletal	naive	Muscle_Skeletal
rs11987773	8	33443035	chr8_33443035_C_T	SNP	7.51182e-07	6.48569	0.204123	0.0404298	GTEx_V8	Artery - Aorta	naive	Artery_Aorta
rs11987773	8	33443035	chr8_33443035_C_T	SNP	1.32362e-05	3.89796	0.0915781	0.0208577	GTEx_V8	Muscle - Skeletal	naive	Muscle_Skeletal
rs11987773	8	33443035	chr8_33443035_C_T	SNP	5.90067e-11	3.45595	0.132822	0.01992	GTEx_V8	Whole Blood	naive	Whole_Blood
rs11987773	8	33443035	chr8_33443035_C_T	SNP	8.4249e-05	6.52893	0.0993307	0.0250562	GTEx_V8	Thyroid	naive	Thyroid
rs11987773	8	33443035	chr8_33443035_C_T	SNP	1.56909e-05	16.5208	0.133089	0.0302506	GTEx_V8	Testis	naive	Testis
rs10464811	8	33443255	chr8_33443255_G_A	SNP	5.90067e-11	3.45595	0.132822	0.01992	GTEx_V8	Whole Blood	naive	Whole_Blood
rs10464811	8	33443255	chr8_33443255_G_A	SNP	8.4249e-05	6.52893	0.0993307	0.0250562	GTEx_V8	Thyroid	naive	Thyroid
rs10464811	8	33443255	chr8_33443255_G_A	SNP	1.32362e-05	3.89796	0.0915781	0.0208577	GTEx_V8	Muscle - Skeletal	naive	Muscle_Skeletal
rs10464811	8	33443255	chr8_33443255_G_A	SNP	1.56909e-05	16.5208	0.133089	0.0302506	GTEx_V8	Testis	naive	Testis
rs10464811	8	33443255	chr8_33443255_G_A	SNP	7.51182e-07	6.48569	0.204123	0.0404298	GTEx_V8	Artery - Aorta	naive	Artery_Aorta
rs58369183	8	33452356	chr8_33452356_C_A	SNP	1.32362e-05	3.89796	0.0915781	0.0208577	GTEx_V8	Muscle - Skeletal	naive	Muscle_Skeletal
rs58369183	8	33452356	chr8_33452356_C_A	SNP	8.4249e-05	6.52893	0.0993307	0.0250562	GTEx_V8	Thyroid	naive	Thyroid
rs58369183	8	33452356	chr8_33452356_C_A	SNP	5.90067e-11	3.45595	0.132822	0.01992	GTEx_V8	Whole Blood	naive	Whole_Blood
rs58369183	8	33452356	chr8_33452356_C_A	SNP	7.51182e-07	6.48569	0.204123	0.0404298	GTEx_V8	Artery - Aorta	naive	Artery_Aorta
rs58369183	8	33452356	chr8_33452356_C_A	SNP	1.56909e-05	16.5208	0.133089	0.0302506	GTEx_V8	Testis	naive	Testis
rs33928328	8	33487684	chr8_33487684_AGTG_A	INDEL	7.76411e-12	3.45595	0.139542	0.0199874	GTEx_V8	Whole Blood	naive	Whole_Blood
rs33928328	8	33487684	chr8_33487684_AGTG_A	INDEL	8.07076e-05	6.52893	0.10055	0.0252964	GTEx_V8	Thyroid	naive	Thyroid
rs33928328	8	33487684	chr8_33487684_AGTG_A	INDEL	2.08338e-08	16.5208	0.173395	0.0300013	GTEx_V8	Testis	naive	Testis
rs33928328	8	33487684	chr8_33487684_AGTG_A	INDEL	2.35933e-08	6.48569	0.221015	0.0385838	GTEx_V8	Artery - Aorta	naive	Artery_Aorta
rs33928328	8	33487684	chr8_33487684_AGTG_A	INDEL	3.34559e-05	3.89796	0.0864986	0.0207011	GTEx_V8	Muscle - Skeletal	naive	Muscle_Skeletal
rs72634892	8	32698620	chr8_32698620_G_A	SNP	8.22767e-05	5.83421	0.383751	0.0966748	GTEx_V8	Artery - Tibial	naive	Artery_Tibial
rs61333391	8	32672691	chr8_32672691_T_C	SNP	8.29873e-05	NA	-0.301584	NA	Schmiedel_2018	CD8_T-cell	None	CD8_T-cell_naive
rs894536	8	33597072	chr8_33597072_C_T	SNP	8.51287e-05	16.5208	-0.117875	0.0295365	GTEx_V8	Testis	naive	Testis
rs1530344	8	33585558	chr8_33585558_G_A	SNP	6.06366e-06	16.5208	0.135021	0.0292461	GTEx_V8	Testis	naive	Testis
rs1530344	8	33585558	chr8_33585558_G_A	SNP	8.51956e-05	3.45595	0.0761096	0.0192372	GTEx_V8	Whole Blood	naive	Whole_Blood
rs13277061	8	33272264	chr8_33272264_C_T	SNP	8.97973e-05	5.17107	0.129296	0.0326711	GTEx_V8	Esophagus - Muscularis	naive	Esophagus_Muscularis
rs6468161	8	33299417	chr8_33299417_T_G	SNP	8.29414e-05	5.17107	-0.112105	0.0281869	GTEx_V8	Esophagus - Muscularis	naive	Esophagus_Muscularis
rs2732316	8	33456587	chr8_33456587_G_A	SNP	1.36835e-10	16.5208	0.200934	0.0300715	GTEx_V8	Testis	naive	Testis
rs2732316	8	33456587	chr8_33456587_G_A	SNP	8.81482e-05	5.17107	0.118195	0.0298313	GTEx_V8	Esophagus - Muscularis	naive	Esophagus_Muscularis
rs2732316	8	33456587	chr8_33456587_G_A	SNP	2.07488e-10	3.45595	0.132987	0.0205641	GTEx_V8	Whole Blood	naive	Whole_Blood
rs1914289	8	33459933	chr8_33459933_T_C	SNP	2.07488e-10	3.45595	0.132987	0.0205641	GTEx_V8	Whole Blood	naive	Whole_Blood
rs1914289	8	33459933	chr8_33459933_T_C	SNP	8.81482e-05	5.17107	0.118195	0.0298313	GTEx_V8	Esophagus - Muscularis	naive	Esophagus_Muscularis
rs1914289	8	33459933	chr8_33459933_T_C	SNP	1.36835e-10	16.5208	0.200934	0.0300715	GTEx_V8	Testis	naive	Testis
rs143242395	8	33447232	chr8_33447232_G_A	SNP	8.89828e-05	4.161	-0.383572	NA	Quach_2016	monocyte	monocyte_R848	monocyte_R848
rs9773461	8	33189002	chr8_33189002_A_T	SNP	8.36392e-05	5.14604	-0.257103	0.0637704	GTEx_V8	Brain - Cerebellum	naive	Brain_Cerebellum
rs6996680	8	32987059	chr8_32987059_A_G	SNP	8.13977e-05	5.72303	-0.210137	0.0522152	GTEx_V8	Pituitary	naive	Pituitary
rs10105168	8	33456867	chr8_33456867_C_T	SNP	7.85786e-05	3.89796	0.0837752	0.0210776	GTEx_V8	Muscle - Skeletal	naive	Muscle_Skeletal
rs10105168	8	33456867	chr8_33456867_C_T	SNP	9.92458e-11	3.45595	0.131354	0.0199465	GTEx_V8	Whole Blood	naive	Whole_Blood
rs10105168	8	33456867	chr8_33456867_C_T	SNP	1.62909e-06	6.48569	0.195667	0.0400387	GTEx_V8	Artery - Aorta	naive	Artery_Aorta
rs10105168	8	33456867	chr8_33456867_C_T	SNP	5.94347e-06	16.5208	0.14131	0.0305787	GTEx_V8	Testis	naive	Testis
rs2459509	8	33495810	chr8_33495810_A_G	SNP	7.65647e-05	3.89796	0.0835629	0.0209908	GTEx_V8	Muscle - Skeletal	naive	Muscle_Skeletal
rs2459509	8	33495810	chr8_33495810_A_G	SNP	1.01574e-05	5.17107	0.127355	0.0284804	GTEx_V8	Esophagus - Muscularis	naive	Esophagus_Muscularis
rs2459509	8	33495810	chr8_33495810_A_G	SNP	1.0847e-11	16.5208	0.206897	0.0291136	GTEx_V8	Testis	naive	Testis
rs2459509	8	33495810	chr8_33495810_A_G	SNP	1.20133e-10	3.45595	0.131483	0.020059	GTEx_V8	Whole Blood	naive	Whole_Blood
rs16880344	8	33109824	chr8_33109824_A_G	SNP	7.75497e-05	8.46971	-0.312739	0.0783422	GTEx_V8	Cells - Cultured fibroblasts	naive	Cells_Cultured_fibroblasts
rs7008340	8	33111012	chr8_33111012_G_T	SNP	7.75497e-05	8.46971	-0.312739	0.0783422	GTEx_V8	Cells - Cultured fibroblasts	naive	Cells_Cultured_fibroblasts
rs7825740	8	33131574	chr8_33131574_G_C	SNP	7.77579e-05	8.46971	-0.282636	0.0708131	GTEx_V8	Cells - Cultured fibroblasts	naive	Cells_Cultured_fibroblasts
rs7010712	8	33132240	chr8_33132240_C_A	SNP	7.77579e-05	8.46971	-0.282636	0.0708131	GTEx_V8	Cells - Cultured fibroblasts	naive	Cells_Cultured_fibroblasts
rs75733990	8	33163667	chr8_33163667_G_A	SNP	7.56948e-05	8.46971	-0.324889	0.0812647	GTEx_V8	Cells - Cultured fibroblasts	naive	Cells_Cultured_fibroblasts
rs7836374	8	33164176	chr8_33164176_T_A	SNP	7.77579e-05	8.46971	-0.282636	0.0708131	GTEx_V8	Cells - Cultured fibroblasts	naive	Cells_Cultured_fibroblasts
rs7825350	8	33166696	chr8_33166696_C_T	SNP	7.56948e-05	8.46971	-0.324889	0.0812647	GTEx_V8	Cells - Cultured fibroblasts	naive	Cells_Cultured_fibroblasts
rs57997276	8	33170008	chr8_33170008_C_T	SNP	7.56948e-05	8.46971	-0.324889	0.0812647	GTEx_V8	Cells - Cultured fibroblasts	naive	Cells_Cultured_fibroblasts
rs16880459	8	33170648	chr8_33170648_T_C	SNP	7.56948e-05	8.46971	-0.324889	0.0812647	GTEx_V8	Cells - Cultured fibroblasts	naive	Cells_Cultured_fibroblasts
rs79286836	8	33174436	chr8_33174436_T_C	SNP	7.56948e-05	8.46971	-0.324889	0.0812647	GTEx_V8	Cells - Cultured fibroblasts	naive	Cells_Cultured_fibroblasts
rs112994656	8	33175348	chr8_33175348_A_C	SNP	7.56948e-05	8.46971	-0.324889	0.0812647	GTEx_V8	Cells - Cultured fibroblasts	naive	Cells_Cultured_fibroblasts
rs113200758	8	33175459	chr8_33175459_C_A	SNP	7.56948e-05	8.46971	-0.324889	0.0812647	GTEx_V8	Cells - Cultured fibroblasts	naive	Cells_Cultured_fibroblasts
rs111437412	8	33175982	chr8_33175982_C_A	SNP	7.56948e-05	8.46971	-0.324889	0.0812647	GTEx_V8	Cells - Cultured fibroblasts	naive	Cells_Cultured_fibroblasts
rs2676417	8	33475515	chr8_33475515_T_C	SNP	1.02569e-05	5.17107	0.12756	0.0285402	GTEx_V8	Esophagus - Muscularis	naive	Esophagus_Muscularis
rs2676417	8	33475515	chr8_33475515_T_C	SNP	4.69716e-12	16.5208	0.21182	0.0292443	GTEx_V8	Testis	naive	Testis
rs2676417	8	33475515	chr8_33475515_T_C	SNP	1.31533e-10	3.45595	0.13116	0.020054	GTEx_V8	Whole Blood	naive	Whole_Blood
rs2676417	8	33475515	chr8_33475515_T_C	SNP	7.57646e-05	6.48569	0.162791	0.040596	GTEx_V8	Artery - Aorta	naive	Artery_Aorta
rs4617116	8	33478557	chr8_33478557_G_C	SNP	1.02569e-05	5.17107	0.12756	0.0285402	GTEx_V8	Esophagus - Muscularis	naive	Esophagus_Muscularis
rs4617116	8	33478557	chr8_33478557_G_C	SNP	1.3021e-10	3.45595	0.131145	0.0200468	GTEx_V8	Whole Blood	naive	Whole_Blood
rs4617116	8	33478557	chr8_33478557_G_C	SNP	7.57646e-05	6.48569	0.162791	0.040596	GTEx_V8	Artery - Aorta	naive	Artery_Aorta
rs4617116	8	33478557	chr8_33478557_G_C	SNP	3.47124e-12	16.5208	0.213169	0.0292329	GTEx_V8	Testis	naive	Testis
rs2037215	8	33478758	chr8_33478758_C_T	SNP	3.47124e-12	16.5208	0.213169	0.0292329	GTEx_V8	Testis	naive	Testis
rs2037215	8	33478758	chr8_33478758_C_T	SNP	1.3021e-10	3.45595	0.131145	0.0200468	GTEx_V8	Whole Blood	naive	Whole_Blood
rs2037215	8	33478758	chr8_33478758_C_T	SNP	1.02569e-05	5.17107	0.12756	0.0285402	GTEx_V8	Esophagus - Muscularis	naive	Esophagus_Muscularis
rs2037215	8	33478758	chr8_33478758_C_T	SNP	7.57646e-05	6.48569	0.162791	0.040596	GTEx_V8	Artery - Aorta	naive	Artery_Aorta
rs2732322	8	33479174	chr8_33479174_A_G	SNP	7.57646e-05	6.48569	0.162791	0.040596	GTEx_V8	Artery - Aorta	naive	Artery_Aorta
rs2732322	8	33479174	chr8_33479174_A_G	SNP	3.47124e-12	16.5208	0.213169	0.0292329	GTEx_V8	Testis	naive	Testis
rs2732322	8	33479174	chr8_33479174_A_G	SNP	1.02569e-05	5.17107	0.12756	0.0285402	GTEx_V8	Esophagus - Muscularis	naive	Esophagus_Muscularis
rs2732322	8	33479174	chr8_33479174_A_G	SNP	1.3021e-10	3.45595	0.131145	0.0200468	GTEx_V8	Whole Blood	naive	Whole_Blood
rs34325031	8	33483877	chr8_33483877_T_TC	INDEL	1.02569e-05	5.17107	0.12756	0.0285402	GTEx_V8	Esophagus - Muscularis	naive	Esophagus_Muscularis
rs34325031	8	33483877	chr8_33483877_T_TC	INDEL	7.57646e-05	6.48569	0.162791	0.040596	GTEx_V8	Artery - Aorta	naive	Artery_Aorta
rs34325031	8	33483877	chr8_33483877_T_TC	INDEL	1.3021e-10	3.45595	0.131145	0.0200468	GTEx_V8	Whole Blood	naive	Whole_Blood
rs34325031	8	33483877	chr8_33483877_T_TC	INDEL	3.47124e-12	16.5208	0.213169	0.0292329	GTEx_V8	Testis	naive	Testis
rs2581896	8	33513467	chr8_33513467_A_G	SNP	3.63805e-10	16.5208	0.19585	0.0300697	GTEx_V8	Testis	naive	Testis
rs2581896	8	33513467	chr8_33513467_A_G	SNP	2.40601e-09	3.45595	0.125553	0.0207184	GTEx_V8	Whole Blood	naive	Whole_Blood
rs2581896	8	33513467	chr8_33513467_A_G	SNP	7.39039e-05	6.48569	0.167979	0.0418254	GTEx_V8	Artery - Aorta	naive	Artery_Aorta
rs2581896	8	33513467	chr8_33513467_A_G	SNP	1.84956e-05	3.89796	0.0918769	0.021292	GTEx_V8	Muscle - Skeletal	naive	Muscle_Skeletal
rs11998521	8	33577630	chr8_33577630_G_C	SNP	2.64577e-06	16.5208	0.142351	0.029657	GTEx_V8	Testis	naive	Testis
rs11998521	8	33577630	chr8_33577630_G_C	SNP	7.5611e-05	6.48569	0.158918	0.0396252	GTEx_V8	Artery - Aorta	naive	Artery_Aorta
rs11998521	8	33577630	chr8_33577630_G_C	SNP	4.81575e-05	3.45595	0.0792525	0.019357	GTEx_V8	Whole Blood	naive	Whole_Blood
rs883006	8	33436909	chr8_33436909_C_G	SNP	7.7887e-05	6.52893	0.098161	0.0246413	GTEx_V8	Thyroid	naive	Thyroid
rs883006	8	33436909	chr8_33436909_C_G	SNP	1.73749e-12	3.45595	0.143706	0.0199426	GTEx_V8	Whole Blood	naive	Whole_Blood
rs883006	8	33436909	chr8_33436909_C_G	SNP	1.25367e-06	16.5208	0.145803	0.0293935	GTEx_V8	Testis	naive	Testis
rs883006	8	33436909	chr8_33436909_C_G	SNP	2.5297e-06	6.48569	0.190842	0.0398169	GTEx_V8	Artery - Aorta	naive	Artery_Aorta
rs883006	8	33436909	chr8_33436909_C_G	SNP	3.22987e-05	3.89796	0.0866578	0.0206985	GTEx_V8	Muscle - Skeletal	naive	Muscle_Skeletal
rs883006	8	33436909	chr8_33436909_C_G	SNP	3.52479e-06	5.17107	0.13292	0.0282538	GTEx_V8	Esophagus - Muscularis	naive	Esophagus_Muscularis
rs10481042	8	33442375	chr8_33442375_G_C	SNP	1.18245e-06	6.48569	0.202325	0.0408371	GTEx_V8	Artery - Aorta	naive	Artery_Aorta
rs10481042	8	33442375	chr8_33442375_G_C	SNP	6.54006e-11	3.45595	0.132599	0.0199352	GTEx_V8	Whole Blood	naive	Whole_Blood
rs10481042	8	33442375	chr8_33442375_G_C	SNP	1.29075e-05	3.89796	0.0918419	0.020891	GTEx_V8	Muscle - Skeletal	naive	Muscle_Skeletal
rs10481042	8	33442375	chr8_33442375_G_C	SNP	7.55839e-05	6.52893	0.100318	0.0251364	GTEx_V8	Thyroid	naive	Thyroid
rs10481042	8	33442375	chr8_33442375_G_C	SNP	1.58924e-05	16.5208	0.133543	0.0303745	GTEx_V8	Testis	naive	Testis
rs112480161	8	34151848	chr8_34151848_A_T	SNP	7.79472e-06	6.49	-0.161408	NA	Quach_2016	monocyte	monocyte_naive	monocyte_naive
rs112480161	8	34151848	chr8_34151848_A_T	SNP	1.47722e-05	5.393	-0.153671	NA	Quach_2016	monocyte	monocyte_Pam3CSK4	monocyte_Pam3CSK4
rs112480161	8	34151848	chr8_34151848_A_T	SNP	7.10678e-05	5.157	-0.159899	NA	Quach_2016	monocyte	monocyte_LPS	monocyte_LPS
rs112480161	8	34151848	chr8_34151848_A_T	SNP	1.42616e-06	4.161	-0.203086	NA	Quach_2016	monocyte	monocyte_R848	monocyte_R848
rs796760528	8	33605989	chr8_33605989_GC_G	INDEL	7.73423e-05	NA	-0.70471	NA	Schmiedel_2018	Th2	None	Th2_memory
rs58521463	8	33605989	chr8_33605989_GC_G	INDEL	7.73423e-05	NA	-0.70471	NA	Schmiedel_2018	Th2	None	Th2_memory
rs113068056	8	33733389	chr8_33733389_G_A	SNP	2.28961e-05	5.157	-0.313206	NA	Quach_2016	monocyte	monocyte_LPS	monocyte_LPS
rs113068056	8	33733389	chr8_33733389_G_A	SNP	7.23276e-05	6.49	-0.251073	NA	Quach_2016	monocyte	monocyte_naive	monocyte_naive
rs147965458	8	33433091	chr8_33433091_G_C	SNP	4.63053e-14	6.49	-0.51402	NA	Quach_2016	monocyte	monocyte_naive	monocyte_naive
rs147965458	8	33433091	chr8_33433091_G_C	SNP	7.95042e-05	3.652	-0.520525	NA	Nedelec_2016	macrophage	macrophage_Salmonella	macrophage_Salmonella
rs147965458	8	33433091	chr8_33433091_G_C	SNP	1.18607e-07	5.393	-0.362037	NA	Quach_2016	monocyte	monocyte_Pam3CSK4	monocyte_Pam3CSK4
rs147965458	8	33433091	chr8_33433091_G_C	SNP	1.82078e-15	4.161	-0.627133	NA	Quach_2016	monocyte	monocyte_R848	monocyte_R848
rs147965458	8	33433091	chr8_33433091_G_C	SNP	3.0272e-06	5.214	-0.583871	NA	Nedelec_2016	macrophage	macrophage_Listeria	macrophage_Listeria
rs147965458	8	33433091	chr8_33433091_G_C	SNP	1.34293e-10	5.157	-0.51714	NA	Quach_2016	monocyte	monocyte_LPS	monocyte_LPS
rs114170848	8	33451525	chr8_33451525_T_C	SNP	8.66283e-08	5.393	-0.360689	NA	Quach_2016	monocyte	monocyte_Pam3CSK4	monocyte_Pam3CSK4
rs114170848	8	33451525	chr8_33451525_T_C	SNP	9.7935e-16	4.161	-0.623582	NA	Quach_2016	monocyte	monocyte_R848	monocyte_R848
rs114170848	8	33451525	chr8_33451525_T_C	SNP	2.75575e-14	6.49	-0.510941	NA	Quach_2016	monocyte	monocyte_naive	monocyte_naive
rs114170848	8	33451525	chr8_33451525_T_C	SNP	7.55951e-05	3.652	-0.521489	NA	Nedelec_2016	macrophage	macrophage_Salmonella	macrophage_Salmonella
rs114170848	8	33451525	chr8_33451525_T_C	SNP	7.355e-11	5.157	-0.515578	NA	Quach_2016	monocyte	monocyte_LPS	monocyte_LPS
rs114170848	8	33451525	chr8_33451525_T_C	SNP	3.21621e-06	5.214	-0.581803	NA	Nedelec_2016	macrophage	macrophage_Listeria	macrophage_Listeria
rs7006913	8	33575036	chr8_33575036_C_T	SNP	1.31967e-05	16.5208	0.131592	0.0296399	GTEx_V8	Testis	naive	Testis
rs7006913	8	33575036	chr8_33575036_C_T	SNP	7.08326e-05	3.45595	0.0768286	0.0192002	GTEx_V8	Whole Blood	naive	Whole_Blood
rs7829322	8	33276147	chr8_33276147_A_G	SNP	7.48278e-05	5.17107	-0.120197	0.0300296	GTEx_V8	Esophagus - Muscularis	naive	Esophagus_Muscularis
rs12674615	8	33285691	chr8_33285691_A_G	SNP	7.96673e-05	5.17107	-0.111706	0.0280166	GTEx_V8	Esophagus - Muscularis	naive	Esophagus_Muscularis
rs2676388	8	33449160	chr8_33449160_C_T	SNP	5.94275e-05	3.89796	0.0892337	0.0220752	GTEx_V8	Muscle - Skeletal	naive	Muscle_Skeletal
rs2676388	8	33449160	chr8_33449160_C_T	SNP	6.99319e-05	6.48569	0.17401	0.04318	GTEx_V8	Artery - Aorta	naive	Artery_Aorta
rs2676388	8	33449160	chr8_33449160_C_T	SNP	7.93988e-05	5.17107	0.120966	0.0303327	GTEx_V8	Esophagus - Muscularis	naive	Esophagus_Muscularis
rs2676388	8	33449160	chr8_33449160_C_T	SNP	9.24106e-10	16.5208	0.192666	0.0303433	GTEx_V8	Testis	naive	Testis
rs2676388	8	33449160	chr8_33449160_C_T	SNP	5.5279e-11	3.45595	0.139118	0.0208323	GTEx_V8	Whole Blood	naive	Whole_Blood
rs2676383	8	33459484	chr8_33459484_T_A	SNP	1.36835e-10	16.5208	0.200934	0.0300715	GTEx_V8	Testis	naive	Testis
rs2676383	8	33459484	chr8_33459484_T_A	SNP	1.98689e-10	3.45595	0.133169	0.02057	GTEx_V8	Whole Blood	naive	Whole_Blood
rs2676383	8	33459484	chr8_33459484_T_A	SNP	7.80756e-05	5.17107	0.119279	0.0298785	GTEx_V8	Esophagus - Muscularis	naive	Esophagus_Muscularis
rs142625048	8	33475583	chr8_33475583_TAAAATAA_T	INDEL	7.20024e-05	4.161	0.126696	NA	Quach_2016	monocyte	monocyte_R848	monocyte_R848
rs35536101	8	33493918	chr8_33493918_GT_G	INDEL	7.84033e-05	4.161	0.132639	NA	Quach_2016	monocyte	monocyte_R848	monocyte_R848
rs536246126	8	33493918	chr8_33493918_GT_G	INDEL	7.84033e-05	4.161	0.132639	NA	Quach_2016	monocyte	monocyte_R848	monocyte_R848
rs538829399	8	33556179	chr8_33556179_C_CA	INDEL	7.06996e-05	4.161	0.1155	NA	Quach_2016	monocyte	monocyte_R848	monocyte_R848
rs189921054	8	33528728	chr8_33528728_T_C	SNP	7.4836e-05	4.252	-0.550965	NA	Schmiedel_2018	Treg	Treg_naive	Treg_naive
rs1348639	8	34393421	chr8_34393421_A_G	SNP	7.59944e-05	4.252	-0.128739	NA	Schmiedel_2018	Treg	Treg_naive	Treg_naive
rs2676416	8	33475456	chr8_33475456_T_C	SNP	7.83215e-05	5.214	-0.273831	NA	Nedelec_2016	macrophage	macrophage_Listeria	macrophage_Listeria
rs2676416	8	33475456	chr8_33475456_T_C	SNP	2.701e-05	5.31524	-0.437457	0.103275	GTEx_V8	Adipose - Subcutaneous	naive	Adipose_Subcutaneous
rs2676416	8	33475456	chr8_33475456_T_C	SNP	8.88351e-08	5.393	-0.26408	NA	Quach_2016	monocyte	monocyte_Pam3CSK4	monocyte_Pam3CSK4
rs2676416	8	33475456	chr8_33475456_T_C	SNP	6.24757e-05	1.639	-0.307344	NA	Quach_2016	monocyte	monocyte_IAV	monocyte_IAV
rs2676416	8	33475456	chr8_33475456_T_C	SNP	2.71619e-08	5.157	-0.33899	NA	Quach_2016	monocyte	monocyte_LPS	monocyte_LPS
rs2676416	8	33475456	chr8_33475456_T_C	SNP	8.19683e-15	4.161	-0.444388	NA	Quach_2016	monocyte	monocyte_R848	monocyte_R848
rs2676416	8	33475456	chr8_33475456_T_C	SNP	3.85904e-05	11.1374	-0.625285	0.146365	GTEx_V8	Cells - EBV-transformed lymphocytes	naive	Cells_EBV-transformed_lymphocytes
rs2676416	8	33475456	chr8_33475456_T_C	SNP	9.95104e-14	6.49	-0.367106	NA	Quach_2016	monocyte	monocyte_naive	monocyte_naive
rs72646043	8	33482343	chr8_33482343_A_T	SNP	6.24971e-05	1.639	-0.307376	NA	Quach_2016	monocyte	monocyte_IAV	monocyte_IAV
rs72646043	8	33482343	chr8_33482343_A_T	SNP	7.83215e-05	5.214	-0.273831	NA	Nedelec_2016	macrophage	macrophage_Listeria	macrophage_Listeria
rs72646043	8	33482343	chr8_33482343_A_T	SNP	9.9641e-14	6.49	-0.367145	NA	Quach_2016	monocyte	monocyte_naive	monocyte_naive
rs72646043	8	33482343	chr8_33482343_A_T	SNP	2.71909e-08	5.157	-0.339032	NA	Quach_2016	monocyte	monocyte_LPS	monocyte_LPS
rs72646043	8	33482343	chr8_33482343_A_T	SNP	8.90364e-08	5.393	-0.264094	NA	Quach_2016	monocyte	monocyte_Pam3CSK4	monocyte_Pam3CSK4
rs72646043	8	33482343	chr8_33482343_A_T	SNP	8.21226e-15	4.161	-0.444432	NA	Quach_2016	monocyte	monocyte_R848	monocyte_R848
rs118152461	8	33482370	chr8_33482370_T_C	SNP	9.9641e-14	6.49	-0.367145	NA	Quach_2016	monocyte	monocyte_naive	monocyte_naive
rs118152461	8	33482370	chr8_33482370_T_C	SNP	2.71909e-08	5.157	-0.339032	NA	Quach_2016	monocyte	monocyte_LPS	monocyte_LPS
rs118152461	8	33482370	chr8_33482370_T_C	SNP	7.83215e-05	5.214	-0.273831	NA	Nedelec_2016	macrophage	macrophage_Listeria	macrophage_Listeria
rs118152461	8	33482370	chr8_33482370_T_C	SNP	3.85904e-05	11.1374	-0.625285	0.146365	GTEx_V8	Cells - EBV-transformed lymphocytes	naive	Cells_EBV-transformed_lymphocytes
rs118152461	8	33482370	chr8_33482370_T_C	SNP	2.701e-05	5.31524	-0.437457	0.103275	GTEx_V8	Adipose - Subcutaneous	naive	Adipose_Subcutaneous
rs118152461	8	33482370	chr8_33482370_T_C	SNP	6.24971e-05	1.639	-0.307376	NA	Quach_2016	monocyte	monocyte_IAV	monocyte_IAV
rs118152461	8	33482370	chr8_33482370_T_C	SNP	8.21226e-15	4.161	-0.444432	NA	Quach_2016	monocyte	monocyte_R848	monocyte_R848
rs118152461	8	33482370	chr8_33482370_T_C	SNP	8.90364e-08	5.393	-0.264094	NA	Quach_2016	monocyte	monocyte_Pam3CSK4	monocyte_Pam3CSK4
rs11993676	8	33537143	chr8_33537143_G_A	SNP	7.01488e-05	4.59435	-0.299476	0.0742646	GTEx_V8	Colon - Transverse	naive	Colon_Transverse
rs11993676	8	33537143	chr8_33537143_G_A	SNP	4.19323e-05	7.40841	-0.264849	0.0640302	GTEx_V8	Nerve - Tibial	naive	Nerve_Tibial
rs9642742	8	33460160	chr8_33460160_G_A	SNP	1.18082e-06	6.48569	0.198388	0.0400401	GTEx_V8	Artery - Aorta	naive	Artery_Aorta
rs9642742	8	33460160	chr8_33460160_G_A	SNP	6.86123e-05	3.89796	0.0847037	0.0211359	GTEx_V8	Muscle - Skeletal	naive	Muscle_Skeletal
rs9642742	8	33460160	chr8_33460160_G_A	SNP	1.20306e-05	16.5208	0.137362	0.0307915	GTEx_V8	Testis	naive	Testis
rs9642742	8	33460160	chr8_33460160_G_A	SNP	1.19816e-10	3.45595	0.131034	0.0199891	GTEx_V8	Whole Blood	naive	Whole_Blood
rs7826311	8	33506317	chr8_33506317_A_T	SNP	1.45187e-10	3.45595	0.131534	0.02016	GTEx_V8	Whole Blood	naive	Whole_Blood
rs7826311	8	33506317	chr8_33506317_A_T	SNP	6.84715e-05	5.17107	0.115595	0.0287234	GTEx_V8	Esophagus - Muscularis	naive	Esophagus_Muscularis
rs7826311	8	33506317	chr8_33506317_A_T	SNP	1.9093e-12	16.5208	0.215367	0.02915	GTEx_V8	Testis	naive	Testis
rs7826311	8	33506317	chr8_33506317_A_T	SNP	6.06245e-05	3.89796	0.0852256	0.0211087	GTEx_V8	Muscle - Skeletal	naive	Muscle_Skeletal
rs7826311	8	33506317	chr8_33506317_A_T	SNP	3.54212e-05	6.48569	0.169676	0.0404445	GTEx_V8	Artery - Aorta	naive	Artery_Aorta
rs2732298	8	33510135	chr8_33510135_T_C	SNP	6.06245e-05	3.89796	0.0852256	0.0211087	GTEx_V8	Muscle - Skeletal	naive	Muscle_Skeletal
rs2732298	8	33510135	chr8_33510135_T_C	SNP	3.54212e-05	6.48569	0.169676	0.0404445	GTEx_V8	Artery - Aorta	naive	Artery_Aorta
rs2732298	8	33510135	chr8_33510135_T_C	SNP	6.84715e-05	5.17107	0.115595	0.0287234	GTEx_V8	Esophagus - Muscularis	naive	Esophagus_Muscularis
rs2732298	8	33510135	chr8_33510135_T_C	SNP	1.45187e-10	3.45595	0.131534	0.02016	GTEx_V8	Whole Blood	naive	Whole_Blood
rs2732298	8	33510135	chr8_33510135_T_C	SNP	1.9093e-12	16.5208	0.215367	0.02915	GTEx_V8	Testis	naive	Testis
rs12682118	8	33513778	chr8_33513778_T_C	SNP	3.54212e-05	6.48569	0.169676	0.0404445	GTEx_V8	Artery - Aorta	naive	Artery_Aorta
rs12682118	8	33513778	chr8_33513778_T_C	SNP	1.9093e-12	16.5208	0.215367	0.02915	GTEx_V8	Testis	naive	Testis
rs12682118	8	33513778	chr8_33513778_T_C	SNP	6.84715e-05	5.17107	0.115595	0.0287234	GTEx_V8	Esophagus - Muscularis	naive	Esophagus_Muscularis
rs12682118	8	33513778	chr8_33513778_T_C	SNP	6.06245e-05	3.89796	0.0852256	0.0211087	GTEx_V8	Muscle - Skeletal	naive	Muscle_Skeletal
rs12682118	8	33513778	chr8_33513778_T_C	SNP	1.45187e-10	3.45595	0.131534	0.02016	GTEx_V8	Whole Blood	naive	Whole_Blood
rs78411398	8	33543095	chr8_33543095_G_A	SNP	3.76818e-05	5.157	-0.240132	NA	Quach_2016	monocyte	monocyte_LPS	monocyte_LPS
rs78411398	8	33543095	chr8_33543095_G_A	SNP	1.35713e-05	4.161	-0.255741	NA	Quach_2016	monocyte	monocyte_R848	monocyte_R848
rs78411398	8	33543095	chr8_33543095_G_A	SNP	2.04325e-07	11.1374	-1.08973	0.197818	GTEx_V8	Cells - EBV-transformed lymphocytes	naive	Cells_EBV-transformed_lymphocytes
rs78411398	8	33543095	chr8_33543095_G_A	SNP	3.8214e-05	5.393	-0.200996	NA	Quach_2016	monocyte	monocyte_Pam3CSK4	monocyte_Pam3CSK4
rs78411398	8	33543095	chr8_33543095_G_A	SNP	5.1887e-06	5.18118	-0.598262	0.129614	GTEx_V8	Esophagus - Mucosa	naive	Esophagus_Mucosa
rs78411398	8	33543095	chr8_33543095_G_A	SNP	6.39776e-05	3.89796	-0.372554	0.092572	GTEx_V8	Muscle - Skeletal	naive	Muscle_Skeletal
rs78411398	8	33543095	chr8_33543095_G_A	SNP	1.18966e-06	6.49	-0.242638	NA	Quach_2016	monocyte	monocyte_naive	monocyte_naive
rs78411398	8	33543095	chr8_33543095_G_A	SNP	1.55939e-06	8.46971	-0.628733	0.128988	GTEx_V8	Cells - Cultured fibroblasts	naive	Cells_Cultured_fibroblasts
rs79473799	8	33545687	chr8_33545687_G_C	SNP	5.1887e-06	5.18118	-0.598262	0.129614	GTEx_V8	Esophagus - Mucosa	naive	Esophagus_Mucosa
rs79473799	8	33545687	chr8_33545687_G_C	SNP	3.8409e-05	5.393	-0.200916	NA	Quach_2016	monocyte	monocyte_Pam3CSK4	monocyte_Pam3CSK4
rs79473799	8	33545687	chr8_33545687_G_C	SNP	3.78404e-05	5.157	-0.240047	NA	Quach_2016	monocyte	monocyte_LPS	monocyte_LPS
rs79473799	8	33545687	chr8_33545687_G_C	SNP	1.20378e-06	6.49	-0.242499	NA	Quach_2016	monocyte	monocyte_naive	monocyte_naive
rs79473799	8	33545687	chr8_33545687_G_C	SNP	2.04325e-07	11.1374	-1.08973	0.197818	GTEx_V8	Cells - EBV-transformed lymphocytes	naive	Cells_EBV-transformed_lymphocytes
rs79473799	8	33545687	chr8_33545687_G_C	SNP	6.39776e-05	3.89796	-0.372554	0.092572	GTEx_V8	Muscle - Skeletal	naive	Muscle_Skeletal
rs79473799	8	33545687	chr8_33545687_G_C	SNP	1.55939e-06	8.46971	-0.628733	0.128988	GTEx_V8	Cells - Cultured fibroblasts	naive	Cells_Cultured_fibroblasts
rs79473799	8	33545687	chr8_33545687_G_C	SNP	1.37084e-05	4.161	-0.255587	NA	Quach_2016	monocyte	monocyte_R848	monocyte_R848
rs938641	8	33439451	chr8_33439451_T_G	SNP	6.81975e-05	6.48569	0.166795	0.0413262	GTEx_V8	Artery - Aorta	naive	Artery_Aorta
rs938641	8	33439451	chr8_33439451_T_G	SNP	2.37074e-11	3.45595	0.13742	0.0201783	GTEx_V8	Whole Blood	naive	Whole_Blood
rs938641	8	33439451	chr8_33439451_T_G	SNP	1.219e-05	3.89796	0.0937762	0.0212692	GTEx_V8	Muscle - Skeletal	naive	Muscle_Skeletal
rs938641	8	33439451	chr8_33439451_T_G	SNP	6.56922e-06	5.17107	0.133503	0.0292211	GTEx_V8	Esophagus - Muscularis	naive	Esophagus_Muscularis
rs938641	8	33439451	chr8_33439451_T_G	SNP	6.63406e-10	16.5208	0.190351	0.0297049	GTEx_V8	Testis	naive	Testis
rs2468548	8	33462648	chr8_33462648_T_G	SNP	5.0844e-05	5.17107	0.119591	0.0291913	GTEx_V8	Esophagus - Muscularis	naive	Esophagus_Muscularis
rs2468548	8	33462648	chr8_33462648_T_G	SNP	2.76058e-11	3.45595	0.136555	0.0201211	GTEx_V8	Whole Blood	naive	Whole_Blood
rs2468548	8	33462648	chr8_33462648_T_G	SNP	1.56873e-10	16.5208	0.198226	0.0297704	GTEx_V8	Testis	naive	Testis
rs2468548	8	33462648	chr8_33462648_T_G	SNP	6.3806e-05	6.48569	0.168149	0.0414929	GTEx_V8	Artery - Aorta	naive	Artery_Aorta
rs2468548	8	33462648	chr8_33462648_T_G	SNP	6.82918e-06	3.89796	0.0963516	0.0212379	GTEx_V8	Muscle - Skeletal	naive	Muscle_Skeletal
rs2732270	8	33483673	chr8_33483673_G_A	SNP	6.64169e-05	6.48569	0.173077	0.0428134	GTEx_V8	Artery - Aorta	naive	Artery_Aorta
rs2732270	8	33483673	chr8_33483673_G_A	SNP	3.79719e-05	3.89796	0.0904533	0.0218025	GTEx_V8	Muscle - Skeletal	naive	Muscle_Skeletal
rs2732270	8	33483673	chr8_33483673_G_A	SNP	3.03068e-05	5.17107	0.125115	0.0296466	GTEx_V8	Esophagus - Muscularis	naive	Esophagus_Muscularis
rs2732270	8	33483673	chr8_33483673_G_A	SNP	1.10208e-10	3.45595	0.13514	0.0205736	GTEx_V8	Whole Blood	naive	Whole_Blood
rs2732270	8	33483673	chr8_33483673_G_A	SNP	1.91941e-11	16.5208	0.210425	0.0300075	GTEx_V8	Testis	naive	Testis
rs2676420	8	33502010	chr8_33502010_T_C	SNP	1.32048e-10	3.45595	0.135025	0.020647	GTEx_V8	Whole Blood	naive	Whole_Blood
rs2676420	8	33502010	chr8_33502010_T_C	SNP	1.91941e-11	16.5208	0.210425	0.0300075	GTEx_V8	Testis	naive	Testis
rs2676420	8	33502010	chr8_33502010_T_C	SNP	2.11988e-05	3.89796	0.0936444	0.0218592	GTEx_V8	Muscle - Skeletal	naive	Muscle_Skeletal
rs2676420	8	33502010	chr8_33502010_T_C	SNP	6.64169e-05	6.48569	0.173077	0.0428134	GTEx_V8	Artery - Aorta	naive	Artery_Aorta
rs2676420	8	33502010	chr8_33502010_T_C	SNP	4.50428e-05	5.17107	0.122978	0.0298057	GTEx_V8	Esophagus - Muscularis	naive	Esophagus_Muscularis
rs2581894	8	33511152	chr8_33511152_A_C	SNP	1.91941e-11	16.5208	0.210425	0.0300075	GTEx_V8	Testis	naive	Testis
rs2581894	8	33511152	chr8_33511152_A_C	SNP	2.11988e-05	3.89796	0.0936444	0.0218592	GTEx_V8	Muscle - Skeletal	naive	Muscle_Skeletal
rs2581894	8	33511152	chr8_33511152_A_C	SNP	6.64169e-05	6.48569	0.173077	0.0428134	GTEx_V8	Artery - Aorta	naive	Artery_Aorta
rs2581894	8	33511152	chr8_33511152_A_C	SNP	1.32048e-10	3.45595	0.135025	0.020647	GTEx_V8	Whole Blood	naive	Whole_Blood
rs2581894	8	33511152	chr8_33511152_A_C	SNP	4.50428e-05	5.17107	0.122978	0.0298057	GTEx_V8	Esophagus - Muscularis	naive	Esophagus_Muscularis
rs6989048	8	33511564	chr8_33511564_T_C	SNP	2.11988e-05	3.89796	0.0936444	0.0218592	GTEx_V8	Muscle - Skeletal	naive	Muscle_Skeletal
rs6989048	8	33511564	chr8_33511564_T_C	SNP	4.50428e-05	5.17107	0.122978	0.0298057	GTEx_V8	Esophagus - Muscularis	naive	Esophagus_Muscularis
rs6989048	8	33511564	chr8_33511564_T_C	SNP	6.64169e-05	6.48569	0.173077	0.0428134	GTEx_V8	Artery - Aorta	naive	Artery_Aorta
rs6989048	8	33511564	chr8_33511564_T_C	SNP	1.32048e-10	3.45595	0.135025	0.020647	GTEx_V8	Whole Blood	naive	Whole_Blood
rs6989048	8	33511564	chr8_33511564_T_C	SNP	1.91941e-11	16.5208	0.210425	0.0300075	GTEx_V8	Testis	naive	Testis
rs13274138	8	33513838	chr8_33513838_T_G	SNP	2.11988e-05	3.89796	0.0936444	0.0218592	GTEx_V8	Muscle - Skeletal	naive	Muscle_Skeletal
rs13274138	8	33513838	chr8_33513838_T_G	SNP	6.64169e-05	6.48569	0.173077	0.0428134	GTEx_V8	Artery - Aorta	naive	Artery_Aorta
rs13274138	8	33513838	chr8_33513838_T_G	SNP	4.50428e-05	5.17107	0.122978	0.0298057	GTEx_V8	Esophagus - Muscularis	naive	Esophagus_Muscularis
rs13274138	8	33513838	chr8_33513838_T_G	SNP	1.32048e-10	3.45595	0.135025	0.020647	GTEx_V8	Whole Blood	naive	Whole_Blood
rs13274138	8	33513838	chr8_33513838_T_G	SNP	1.91941e-11	16.5208	0.210425	0.0300075	GTEx_V8	Testis	naive	Testis
rs2083493	8	33513961	chr8_33513961_G_C	SNP	4.50428e-05	5.17107	0.122978	0.0298057	GTEx_V8	Esophagus - Muscularis	naive	Esophagus_Muscularis
rs2083493	8	33513961	chr8_33513961_G_C	SNP	1.32048e-10	3.45595	0.135025	0.020647	GTEx_V8	Whole Blood	naive	Whole_Blood
rs2083493	8	33513961	chr8_33513961_G_C	SNP	1.91941e-11	16.5208	0.210425	0.0300075	GTEx_V8	Testis	naive	Testis
rs2083493	8	33513961	chr8_33513961_G_C	SNP	6.64169e-05	6.48569	0.173077	0.0428134	GTEx_V8	Artery - Aorta	naive	Artery_Aorta
rs2083493	8	33513961	chr8_33513961_G_C	SNP	2.11988e-05	3.89796	0.0936444	0.0218592	GTEx_V8	Muscle - Skeletal	naive	Muscle_Skeletal
rs2165319	8	33517892	chr8_33517892_G_T	SNP	2.11988e-05	3.89796	0.0936444	0.0218592	GTEx_V8	Muscle - Skeletal	naive	Muscle_Skeletal
rs2165319	8	33517892	chr8_33517892_G_T	SNP	1.91941e-11	16.5208	0.210425	0.0300075	GTEx_V8	Testis	naive	Testis
rs2165319	8	33517892	chr8_33517892_G_T	SNP	1.32048e-10	3.45595	0.135025	0.020647	GTEx_V8	Whole Blood	naive	Whole_Blood
rs2165319	8	33517892	chr8_33517892_G_T	SNP	4.50428e-05	5.17107	0.122978	0.0298057	GTEx_V8	Esophagus - Muscularis	naive	Esophagus_Muscularis
rs2165319	8	33517892	chr8_33517892_G_T	SNP	6.64169e-05	6.48569	0.173077	0.0428134	GTEx_V8	Artery - Aorta	naive	Artery_Aorta
rs3110274	8	33522045	chr8_33522045_G_C	SNP	2.11988e-05	3.89796	0.0936444	0.0218592	GTEx_V8	Muscle - Skeletal	naive	Muscle_Skeletal
rs3110274	8	33522045	chr8_33522045_G_C	SNP	1.91941e-11	16.5208	0.210425	0.0300075	GTEx_V8	Testis	naive	Testis
rs3110274	8	33522045	chr8_33522045_G_C	SNP	6.64169e-05	6.48569	0.173077	0.0428134	GTEx_V8	Artery - Aorta	naive	Artery_Aorta
rs3110274	8	33522045	chr8_33522045_G_C	SNP	1.32048e-10	3.45595	0.135025	0.020647	GTEx_V8	Whole Blood	naive	Whole_Blood
rs3110274	8	33522045	chr8_33522045_G_C	SNP	4.50428e-05	5.17107	0.122978	0.0298057	GTEx_V8	Esophagus - Muscularis	naive	Esophagus_Muscularis
rs2732302	8	33522437	chr8_33522437_T_C	SNP	6.64169e-05	6.48569	0.173077	0.0428134	GTEx_V8	Artery - Aorta	naive	Artery_Aorta
rs2732302	8	33522437	chr8_33522437_T_C	SNP	2.25964e-05	3.89796	0.093409	0.021879	GTEx_V8	Muscle - Skeletal	naive	Muscle_Skeletal
rs2732302	8	33522437	chr8_33522437_T_C	SNP	4.50428e-05	5.17107	0.122978	0.0298057	GTEx_V8	Esophagus - Muscularis	naive	Esophagus_Muscularis
rs2732302	8	33522437	chr8_33522437_T_C	SNP	1.91941e-11	16.5208	0.210425	0.0300075	GTEx_V8	Testis	naive	Testis
rs2732302	8	33522437	chr8_33522437_T_C	SNP	1.0338e-10	3.45595	0.13584	0.0206481	GTEx_V8	Whole Blood	naive	Whole_Blood
rs10102260	8	33529874	chr8_33529874_A_G	SNP	6.14175e-08	16.5208	0.171486	0.0307753	GTEx_V8	Testis	naive	Testis
rs10102260	8	33529874	chr8_33529874_A_G	SNP	2.70581e-10	3.45595	0.131437	0.0204607	GTEx_V8	Whole Blood	naive	Whole_Blood
rs10102260	8	33529874	chr8_33529874_A_G	SNP	6.28549e-05	6.48569	0.171077	0.0421769	GTEx_V8	Artery - Aorta	naive	Artery_Aorta
rs10102260	8	33529874	chr8_33529874_A_G	SNP	7.44314e-06	3.89796	0.0972398	0.0215228	GTEx_V8	Muscle - Skeletal	naive	Muscle_Skeletal
rs1530205	8	33545544	chr8_33545544_C_A	SNP	1.81025e-05	5.157	-0.0951708	NA	Quach_2016	monocyte	monocyte_LPS	monocyte_LPS
rs1530205	8	33545544	chr8_33545544_C_A	SNP	2.86075e-06	16.5208	0.140383	0.0293511	GTEx_V8	Testis	naive	Testis
rs1530205	8	33545544	chr8_33545544_C_A	SNP	2.9537e-08	3.45595	0.110199	0.0196142	GTEx_V8	Whole Blood	naive	Whole_Blood
rs1530205	8	33545544	chr8_33545544_C_A	SNP	6.8006e-05	6.48569	0.153794	0.0380982	GTEx_V8	Artery - Aorta	naive	Artery_Aorta
rs10106706	8	33562842	chr8_33562842_C_T	SNP	5.66206e-06	16.5208	0.138805	0.0299661	GTEx_V8	Testis	naive	Testis
rs10106706	8	33562842	chr8_33562842_C_T	SNP	4.22053e-07	3.45595	0.0981042	0.0191785	GTEx_V8	Whole Blood	naive	Whole_Blood
rs10106706	8	33562842	chr8_33562842_C_T	SNP	6.43587e-05	6.48569	0.158539	0.039142	GTEx_V8	Artery - Aorta	naive	Artery_Aorta
rs539490041	8	33131757	chr8_33131757_C_G	SNP	6.22479e-05	NA	0.618219	NA	Schmiedel_2018	NK-cell	None	NK-cell_naive
rs2581899	8	33513681	chr8_33513681_T_C	SNP	6.28003e-05	6.52893	0.102181	0.025317	GTEx_V8	Thyroid	naive	Thyroid
rs2581899	8	33513681	chr8_33513681_T_C	SNP	5.16857e-05	5.157	-0.0939379	NA	Quach_2016	monocyte	monocyte_LPS	monocyte_LPS
rs2581899	8	33513681	chr8_33513681_T_C	SNP	3.31634e-07	6.48569	0.205237	0.0393514	GTEx_V8	Artery - Aorta	naive	Artery_Aorta
rs2581899	8	33513681	chr8_33513681_T_C	SNP	1.71696e-10	3.45595	0.129735	0.0199668	GTEx_V8	Whole Blood	naive	Whole_Blood
rs2581899	8	33513681	chr8_33513681_T_C	SNP	4.57249e-08	16.5208	0.169493	0.0301089	GTEx_V8	Testis	naive	Testis
rs2732295	8	33528609	chr8_33528609_T_C	SNP	2.53079e-05	5.17107	0.125379	0.0294141	GTEx_V8	Esophagus - Muscularis	naive	Esophagus_Muscularis
rs2732295	8	33528609	chr8_33528609_T_C	SNP	7.31882e-06	6.48569	0.184109	0.0403752	GTEx_V8	Artery - Aorta	naive	Artery_Aorta
rs2732295	8	33528609	chr8_33528609_T_C	SNP	6.41225e-05	6.52893	0.102775	0.0254961	GTEx_V8	Thyroid	naive	Thyroid
rs2732295	8	33528609	chr8_33528609_T_C	SNP	7.61606e-09	16.5208	0.177347	0.0297167	GTEx_V8	Testis	naive	Testis
rs2732295	8	33528609	chr8_33528609_T_C	SNP	7.58479e-12	3.45595	0.140303	0.0200861	GTEx_V8	Whole Blood	naive	Whole_Blood
rs2732295	8	33528609	chr8_33528609_T_C	SNP	5.51026e-07	3.89796	0.105077	0.0207686	GTEx_V8	Muscle - Skeletal	naive	Muscle_Skeletal
rs7845367	8	33552559	chr8_33552559_C_T	SNP	6.49724e-05	5.157	-0.0917883	NA	Quach_2016	monocyte	monocyte_LPS	monocyte_LPS
rs7845367	8	33552559	chr8_33552559_C_T	SNP	3.10116e-06	16.5208	0.137912	0.0289413	GTEx_V8	Testis	naive	Testis
rs7845367	8	33552559	chr8_33552559_C_T	SNP	4.84773e-08	3.45595	0.107392	0.0194285	GTEx_V8	Whole Blood	naive	Whole_Blood
rs7007586	8	33553282	chr8_33553282_T_A	SNP	3.10116e-06	16.5208	0.137912	0.0289413	GTEx_V8	Testis	naive	Testis
rs7007586	8	33553282	chr8_33553282_T_A	SNP	4.84773e-08	3.45595	0.107392	0.0194285	GTEx_V8	Whole Blood	naive	Whole_Blood
rs7007586	8	33553282	chr8_33553282_T_A	SNP	6.48526e-05	5.157	-0.0918002	NA	Quach_2016	monocyte	monocyte_LPS	monocyte_LPS
rs74846768	8	34146220	chr8_34146220_C_G	SNP	9.97949e-07	4.161	-0.208234	NA	Quach_2016	monocyte	monocyte_R848	monocyte_R848
rs74846768	8	34146220	chr8_34146220_C_G	SNP	1.66258e-05	5.393	-0.154621	NA	Quach_2016	monocyte	monocyte_Pam3CSK4	monocyte_Pam3CSK4
rs74846768	8	34146220	chr8_34146220_C_G	SNP	6.26539e-05	5.157	-0.162944	NA	Quach_2016	monocyte	monocyte_LPS	monocyte_LPS
rs74846768	8	34146220	chr8_34146220_C_G	SNP	9.93824e-06	6.49	-0.161465	NA	Quach_2016	monocyte	monocyte_naive	monocyte_naive
rs111697748	8	33620578	chr8_33620578_A_G	SNP	6.78654e-05	NA	-0.686687	NA	Schmiedel_2018	Th2	None	Th2_memory
rs112187850	8	33637787	chr8_33637787_G_T	SNP	6.15894e-05	NA	-0.695345	NA	Schmiedel_2018	Th2	None	Th2_memory
rs76857566	8	33819418	chr8_33819418_C_G	SNP	4.39682e-07	5.157	-0.311181	NA	Quach_2016	monocyte	monocyte_LPS	monocyte_LPS
rs76857566	8	33819418	chr8_33819418_C_G	SNP	6.24435e-05	6.49	-0.221048	NA	Quach_2016	monocyte	monocyte_naive	monocyte_naive
rs2044162	8	33593508	chr8_33593508_C_T	SNP	6.48531e-05	16.5208	-0.126151	0.0310813	GTEx_V8	Testis	naive	Testis
rs2044162	8	33593508	chr8_33593508_C_T	SNP	4.30225e-05	3.45595	-0.0824362	0.0200037	GTEx_V8	Whole Blood	naive	Whole_Blood
rs2083492	8	33576809	chr8_33576809_C_G	SNP	1.28765e-05	16.5208	0.130415	0.0293373	GTEx_V8	Testis	naive	Testis
rs2083492	8	33576809	chr8_33576809_C_G	SNP	6.99751e-05	3.45595	0.0771995	0.0192787	GTEx_V8	Whole Blood	naive	Whole_Blood
rs7814884	8	33582999	chr8_33582999_C_T	SNP	6.99751e-05	3.45595	0.0771995	0.0192787	GTEx_V8	Whole Blood	naive	Whole_Blood
rs7814884	8	33582999	chr8_33582999_C_T	SNP	1.28765e-05	16.5208	0.130415	0.0293373	GTEx_V8	Testis	naive	Testis
rs11786137	8	33278521	chr8_33278521_A_G	SNP	6.56364e-05	5.17107	-0.121747	0.0301746	GTEx_V8	Esophagus - Muscularis	naive	Esophagus_Muscularis
rs10954894	8	33278955	chr8_33278955_A_G	SNP	6.56364e-05	5.17107	-0.121747	0.0301746	GTEx_V8	Esophagus - Muscularis	naive	Esophagus_Muscularis
rs9642741	8	33279283	chr8_33279283_T_G	SNP	6.56364e-05	5.17107	-0.121747	0.0301746	GTEx_V8	Esophagus - Muscularis	naive	Esophagus_Muscularis
rs7844346	8	33279511	chr8_33279511_A_G	SNP	6.56364e-05	5.17107	-0.121747	0.0301746	GTEx_V8	Esophagus - Muscularis	naive	Esophagus_Muscularis
rs7830035	8	33280152	chr8_33280152_G_C	SNP	6.56364e-05	5.17107	-0.121747	0.0301746	GTEx_V8	Esophagus - Muscularis	naive	Esophagus_Muscularis
rs11985795	8	33280961	chr8_33280961_A_C	SNP	6.56364e-05	5.17107	-0.121747	0.0301746	GTEx_V8	Esophagus - Muscularis	naive	Esophagus_Muscularis
rs4286908	8	33281292	chr8_33281292_A_G	SNP	6.56364e-05	5.17107	-0.121747	0.0301746	GTEx_V8	Esophagus - Muscularis	naive	Esophagus_Muscularis
rs4618654	8	33281293	chr8_33281293_G_A	SNP	6.56364e-05	5.17107	-0.121747	0.0301746	GTEx_V8	Esophagus - Muscularis	naive	Esophagus_Muscularis
rs10954897	8	33281691	chr8_33281691_G_A	SNP	6.56364e-05	5.17107	-0.121747	0.0301746	GTEx_V8	Esophagus - Muscularis	naive	Esophagus_Muscularis
rs4733153	8	33307802	chr8_33307802_C_T	SNP	6.23624e-05	5.17107	-0.114263	0.0282322	GTEx_V8	Esophagus - Muscularis	naive	Esophagus_Muscularis
rs4609155	8	33323891	chr8_33323891_T_C	SNP	6.63428e-05	5.17107	-0.114803	0.028472	GTEx_V8	Esophagus - Muscularis	naive	Esophagus_Muscularis
rs183421796	8	33422460	chr8_33422460_G_A	SNP	6.41788e-05	4.161	-0.379515	NA	Quach_2016	monocyte	monocyte_R848	monocyte_R848
rs146949217	8	33425597	chr8_33425597_G_A	SNP	6.18425e-05	4.161	-0.378751	NA	Quach_2016	monocyte	monocyte_R848	monocyte_R848
rs10111551	8	33484999	chr8_33484999_A_G	SNP	6.36955e-05	4.161	0.132944	NA	Quach_2016	monocyte	monocyte_R848	monocyte_R848
rs28374213	8	33487872	chr8_33487872_T_C	SNP	6.38589e-05	4.161	0.13262	NA	Quach_2016	monocyte	monocyte_R848	monocyte_R848
rs28731104	8	32618748	chr8_32618748_C_T	SNP	6.78673e-05	5.214	-0.536458	NA	Nedelec_2016	macrophage	macrophage_Listeria	macrophage_Listeria
rs114280462	8	33490993	chr8_33490993_G_A	SNP	6.70114e-10	5.393	-0.295556	NA	Quach_2016	monocyte	monocyte_Pam3CSK4	monocyte_Pam3CSK4
rs114280462	8	33490993	chr8_33490993_G_A	SNP	2.28047e-14	4.161	-0.418712	NA	Quach_2016	monocyte	monocyte_R848	monocyte_R848
rs114280462	8	33490993	chr8_33490993_G_A	SNP	7.21917e-15	6.49	-0.364657	NA	Quach_2016	monocyte	monocyte_naive	monocyte_naive
rs114280462	8	33490993	chr8_33490993_G_A	SNP	7.03664e-06	5.214	-0.42855	NA	Nedelec_2016	macrophage	macrophage_Listeria	macrophage_Listeria
rs114280462	8	33490993	chr8_33490993_G_A	SNP	6.22524e-05	1.639	-0.2939	NA	Quach_2016	monocyte	monocyte_IAV	monocyte_IAV
rs114280462	8	33490993	chr8_33490993_G_A	SNP	1.17074e-10	5.157	-0.378171	NA	Quach_2016	monocyte	monocyte_LPS	monocyte_LPS
rs79712681	8	33108378	chr8_33108378_A_G	SNP	6.76277e-05	11.1374	-0.720633	0.174631	GTEx_V8	Cells - EBV-transformed lymphocytes	naive	Cells_EBV-transformed_lymphocytes
rs150093548	8	33527793	chr8_33527793_G_A	SNP	6.87887e-05	8.04	0.672807	NA	Schwartzentruber_2018	sensory_neuron	None	sensory_neuron
rs10539366	8	33457901	chr8_33457901_TATA_T	INDEL	5.94347e-06	16.5208	0.14131	0.0305787	GTEx_V8	Testis	naive	Testis
rs10539366	8	33457901	chr8_33457901_TATA_T	INDEL	1.19816e-10	3.45595	0.131034	0.0199891	GTEx_V8	Whole Blood	naive	Whole_Blood
rs10539366	8	33457901	chr8_33457901_TATA_T	INDEL	5.56934e-05	3.89796	0.0855795	0.0210899	GTEx_V8	Muscle - Skeletal	naive	Muscle_Skeletal
rs10539366	8	33457901	chr8_33457901_TATA_T	INDEL	1.18082e-06	6.48569	0.198388	0.0400401	GTEx_V8	Artery - Aorta	naive	Artery_Aorta
rs7827920	8	33457975	chr8_33457975_T_C	SNP	1.33629e-10	3.45595	0.130306	0.0199311	GTEx_V8	Whole Blood	naive	Whole_Blood
rs7827920	8	33457975	chr8_33457975_T_C	SNP	2.35575e-06	6.48569	0.192665	0.0400692	GTEx_V8	Artery - Aorta	naive	Artery_Aorta
rs7827920	8	33457975	chr8_33457975_T_C	SNP	5.94347e-06	16.5208	0.14131	0.0305787	GTEx_V8	Testis	naive	Testis
rs7827920	8	33457975	chr8_33457975_T_C	SNP	5.56934e-05	3.89796	0.0855795	0.0210899	GTEx_V8	Muscle - Skeletal	naive	Muscle_Skeletal
rs10112664	8	33459357	chr8_33459357_G_A	SNP	5.94347e-06	16.5208	0.14131	0.0305787	GTEx_V8	Testis	naive	Testis
rs10112664	8	33459357	chr8_33459357_G_A	SNP	5.56934e-05	3.89796	0.0855795	0.0210899	GTEx_V8	Muscle - Skeletal	naive	Muscle_Skeletal
rs10112664	8	33459357	chr8_33459357_G_A	SNP	1.19816e-10	3.45595	0.131034	0.0199891	GTEx_V8	Whole Blood	naive	Whole_Blood
rs10112664	8	33459357	chr8_33459357_G_A	SNP	1.18082e-06	6.48569	0.198388	0.0400401	GTEx_V8	Artery - Aorta	naive	Artery_Aorta
rs10112798	8	33459501	chr8_33459501_G_A	SNP	1.18082e-06	6.48569	0.198388	0.0400401	GTEx_V8	Artery - Aorta	naive	Artery_Aorta
rs10112798	8	33459501	chr8_33459501_G_A	SNP	5.56934e-05	3.89796	0.0855795	0.0210899	GTEx_V8	Muscle - Skeletal	naive	Muscle_Skeletal
rs10112798	8	33459501	chr8_33459501_G_A	SNP	5.94347e-06	16.5208	0.14131	0.0305787	GTEx_V8	Testis	naive	Testis
rs10112798	8	33459501	chr8_33459501_G_A	SNP	1.19816e-10	3.45595	0.131034	0.0199891	GTEx_V8	Whole Blood	naive	Whole_Blood
rs10103271	8	33459596	chr8_33459596_T_A	SNP	5.94347e-06	16.5208	0.14131	0.0305787	GTEx_V8	Testis	naive	Testis
rs10103271	8	33459596	chr8_33459596_T_A	SNP	5.56934e-05	3.89796	0.0855795	0.0210899	GTEx_V8	Muscle - Skeletal	naive	Muscle_Skeletal
rs10103271	8	33459596	chr8_33459596_T_A	SNP	1.19816e-10	3.45595	0.131034	0.0199891	GTEx_V8	Whole Blood	naive	Whole_Blood
rs10103271	8	33459596	chr8_33459596_T_A	SNP	1.18082e-06	6.48569	0.198388	0.0400401	GTEx_V8	Artery - Aorta	naive	Artery_Aorta
rs6468171	8	33498556	chr8_33498556_A_G	SNP	3.52348e-10	3.45595	0.127562	0.0199914	GTEx_V8	Whole Blood	naive	Whole_Blood
rs6468171	8	33498556	chr8_33498556_A_G	SNP	2.77217e-10	16.5208	0.192213	0.0292991	GTEx_V8	Testis	naive	Testis
rs6468171	8	33498556	chr8_33498556_A_G	SNP	4.01799e-05	5.17107	0.119075	0.0286698	GTEx_V8	Esophagus - Muscularis	naive	Esophagus_Muscularis
rs6468171	8	33498556	chr8_33498556_A_G	SNP	5.40518e-05	3.89796	0.0849708	0.020903	GTEx_V8	Muscle - Skeletal	naive	Muscle_Skeletal
rs10095596	8	33126971	chr8_33126971_A_G	SNP	5.21908e-05	8.46971	-0.292331	0.0715005	GTEx_V8	Cells - Cultured fibroblasts	naive	Cells_Cultured_fibroblasts
rs16880375	8	33127303	chr8_33127303_C_G	SNP	5.21908e-05	8.46971	-0.292331	0.0715005	GTEx_V8	Cells - Cultured fibroblasts	naive	Cells_Cultured_fibroblasts
rs56382528	8	33130327	chr8_33130327_T_C	SNP	5.21908e-05	8.46971	-0.292331	0.0715005	GTEx_V8	Cells - Cultured fibroblasts	naive	Cells_Cultured_fibroblasts
rs10111537	8	33139955	chr8_33139955_C_T	SNP	5.21908e-05	8.46971	-0.292331	0.0715005	GTEx_V8	Cells - Cultured fibroblasts	naive	Cells_Cultured_fibroblasts
rs10098428	8	33141849	chr8_33141849_C_A	SNP	5.21908e-05	8.46971	-0.292331	0.0715005	GTEx_V8	Cells - Cultured fibroblasts	naive	Cells_Cultured_fibroblasts
rs28625052	8	33142159	chr8_33142159_A_G	SNP	5.21908e-05	8.46971	-0.292331	0.0715005	GTEx_V8	Cells - Cultured fibroblasts	naive	Cells_Cultured_fibroblasts
rs56874600	8	33144379	chr8_33144379_A_C	SNP	5.21908e-05	8.46971	-0.292331	0.0715005	GTEx_V8	Cells - Cultured fibroblasts	naive	Cells_Cultured_fibroblasts
rs10096708	8	33154292	chr8_33154292_G_A	SNP	5.21908e-05	8.46971	-0.292331	0.0715005	GTEx_V8	Cells - Cultured fibroblasts	naive	Cells_Cultured_fibroblasts
rs6468143	8	33156472	chr8_33156472_A_G	SNP	5.21908e-05	8.46971	-0.292331	0.0715005	GTEx_V8	Cells - Cultured fibroblasts	naive	Cells_Cultured_fibroblasts
rs10111816	8	33157796	chr8_33157796_G_A	SNP	5.21908e-05	8.46971	-0.292331	0.0715005	GTEx_V8	Cells - Cultured fibroblasts	naive	Cells_Cultured_fibroblasts
rs10088188	8	33181969	chr8_33181969_G_A	SNP	5.21908e-05	8.46971	-0.292331	0.0715005	GTEx_V8	Cells - Cultured fibroblasts	naive	Cells_Cultured_fibroblasts
rs10104635	8	33186395	chr8_33186395_G_C	SNP	5.21908e-05	8.46971	-0.292331	0.0715005	GTEx_V8	Cells - Cultured fibroblasts	naive	Cells_Cultured_fibroblasts
rs12707707	8	32545609	chr8_32545609_T_C	SNP	5.59148e-05	6.48569	-0.706193	0.172881	GTEx_V8	Artery - Aorta	naive	Artery_Aorta
rs10104857	8	32561134	chr8_32561134_G_T	SNP	5.59148e-05	6.48569	-0.706193	0.172881	GTEx_V8	Artery - Aorta	naive	Artery_Aorta
rs2732305	8	33444990	chr8_33444990_A_G	SNP	4.71838e-05	5.17107	0.123385	0.0299854	GTEx_V8	Esophagus - Muscularis	naive	Esophagus_Muscularis
rs2732305	8	33444990	chr8_33444990_A_G	SNP	5.12444e-05	6.48569	0.176337	0.0429447	GTEx_V8	Artery - Aorta	naive	Artery_Aorta
rs2732305	8	33444990	chr8_33444990_A_G	SNP	3.89715e-05	3.89796	0.0915649	0.022103	GTEx_V8	Muscle - Skeletal	naive	Muscle_Skeletal
rs2732305	8	33444990	chr8_33444990_A_G	SNP	2.143e-10	3.45595	0.134127	0.0207572	GTEx_V8	Whole Blood	naive	Whole_Blood
rs2732305	8	33444990	chr8_33444990_A_G	SNP	4.957e-10	16.5208	0.195293	0.0302349	GTEx_V8	Testis	naive	Testis
rs6995454	8	33445975	chr8_33445975_A_G	SNP	5.12444e-05	6.48569	0.176337	0.0429447	GTEx_V8	Artery - Aorta	naive	Artery_Aorta
rs6995454	8	33445975	chr8_33445975_A_G	SNP	4.71838e-05	5.17107	0.123385	0.0299854	GTEx_V8	Esophagus - Muscularis	naive	Esophagus_Muscularis
rs6995454	8	33445975	chr8_33445975_A_G	SNP	4.957e-10	16.5208	0.195293	0.0302349	GTEx_V8	Testis	naive	Testis
rs6995454	8	33445975	chr8_33445975_A_G	SNP	3.89715e-05	3.89796	0.0915649	0.022103	GTEx_V8	Muscle - Skeletal	naive	Muscle_Skeletal
rs6995454	8	33445975	chr8_33445975_A_G	SNP	1.32271e-10	3.45595	0.135363	0.0206995	GTEx_V8	Whole Blood	naive	Whole_Blood
rs2732285	8	33447224	chr8_33447224_A_C	SNP	1.32271e-10	3.45595	0.135363	0.0206995	GTEx_V8	Whole Blood	naive	Whole_Blood
rs2732285	8	33447224	chr8_33447224_A_C	SNP	5.12444e-05	6.48569	0.176337	0.0429447	GTEx_V8	Artery - Aorta	naive	Artery_Aorta
rs2732285	8	33447224	chr8_33447224_A_C	SNP	3.89715e-05	3.89796	0.0915649	0.022103	GTEx_V8	Muscle - Skeletal	naive	Muscle_Skeletal
rs2732285	8	33447224	chr8_33447224_A_C	SNP	4.71838e-05	5.17107	0.123385	0.0299854	GTEx_V8	Esophagus - Muscularis	naive	Esophagus_Muscularis
rs2732285	8	33447224	chr8_33447224_A_C	SNP	4.957e-10	16.5208	0.195293	0.0302349	GTEx_V8	Testis	naive	Testis
rs2732311	8	33452465	chr8_33452465_C_G	SNP	3.89715e-05	3.89796	0.0915649	0.022103	GTEx_V8	Muscle - Skeletal	naive	Muscle_Skeletal
rs2732311	8	33452465	chr8_33452465_C_G	SNP	1.32271e-10	3.45595	0.135363	0.0206995	GTEx_V8	Whole Blood	naive	Whole_Blood
rs2732311	8	33452465	chr8_33452465_C_G	SNP	4.71838e-05	5.17107	0.123385	0.0299854	GTEx_V8	Esophagus - Muscularis	naive	Esophagus_Muscularis
rs2732311	8	33452465	chr8_33452465_C_G	SNP	4.957e-10	16.5208	0.195293	0.0302349	GTEx_V8	Testis	naive	Testis
rs2732311	8	33452465	chr8_33452465_C_G	SNP	5.12444e-05	6.48569	0.176337	0.0429447	GTEx_V8	Artery - Aorta	naive	Artery_Aorta
rs2732314	8	33455524	chr8_33455524_A_G	SNP	3.89715e-05	3.89796	0.0915649	0.022103	GTEx_V8	Muscle - Skeletal	naive	Muscle_Skeletal
rs2732314	8	33455524	chr8_33455524_A_G	SNP	4.957e-10	16.5208	0.195293	0.0302349	GTEx_V8	Testis	naive	Testis
rs2732314	8	33455524	chr8_33455524_A_G	SNP	4.71838e-05	5.17107	0.123385	0.0299854	GTEx_V8	Esophagus - Muscularis	naive	Esophagus_Muscularis
rs2732314	8	33455524	chr8_33455524_A_G	SNP	1.32271e-10	3.45595	0.135363	0.0206995	GTEx_V8	Whole Blood	naive	Whole_Blood
rs2732314	8	33455524	chr8_33455524_A_G	SNP	5.12444e-05	6.48569	0.176337	0.0429447	GTEx_V8	Artery - Aorta	naive	Artery_Aorta
rs2676385	8	33456117	chr8_33456117_T_C	SNP	5.59922e-05	5.17107	0.12004	0.0294688	GTEx_V8	Esophagus - Muscularis	naive	Esophagus_Muscularis
rs2676385	8	33456117	chr8_33456117_T_C	SNP	4.81808e-11	3.45595	0.135716	0.0202572	GTEx_V8	Whole Blood	naive	Whole_Blood
rs2676385	8	33456117	chr8_33456117_T_C	SNP	8.3076e-06	3.89796	0.0957116	0.021298	GTEx_V8	Muscle - Skeletal	naive	Muscle_Skeletal
rs2676385	8	33456117	chr8_33456117_T_C	SNP	5.63324e-05	6.48569	0.169588	0.0415347	GTEx_V8	Artery - Aorta	naive	Artery_Aorta
rs2676385	8	33456117	chr8_33456117_T_C	SNP	2.39302e-09	16.5208	0.185913	0.0300858	GTEx_V8	Testis	naive	Testis
rs10105554	8	33530099	chr8_33530099_T_C	SNP	4.55657e-08	16.5208	0.171703	0.0304978	GTEx_V8	Testis	naive	Testis
rs10105554	8	33530099	chr8_33530099_T_C	SNP	4.98507e-10	3.45595	0.12758	0.0201743	GTEx_V8	Whole Blood	naive	Whole_Blood
rs10105554	8	33530099	chr8_33530099_T_C	SNP	3.24789e-06	3.89796	0.0994788	0.0211825	GTEx_V8	Muscle - Skeletal	naive	Muscle_Skeletal
rs10105554	8	33530099	chr8_33530099_T_C	SNP	5.30081e-05	6.48569	0.169344	0.0413248	GTEx_V8	Artery - Aorta	naive	Artery_Aorta
rs7845224	8	33552439	chr8_33552439_C_T	SNP	4.28785e-10	3.45595	0.126391	0.0199082	GTEx_V8	Whole Blood	naive	Whole_Blood
rs7845224	8	33552439	chr8_33552439_C_T	SNP	4.43628e-05	6.52893	0.104615	0.0253945	GTEx_V8	Thyroid	naive	Thyroid
rs7845224	8	33552439	chr8_33552439_C_T	SNP	5.56839e-05	6.48569	0.162657	0.0398095	GTEx_V8	Artery - Aorta	naive	Artery_Aorta
rs7845224	8	33552439	chr8_33552439_C_T	SNP	1.76076e-06	16.5208	0.147323	0.0301403	GTEx_V8	Testis	naive	Testis
rs6982159	8	33434951	chr8_33434951_G_T	SNP	5.43033e-05	6.52893	0.0999981	0.0245625	GTEx_V8	Thyroid	naive	Thyroid
rs6982159	8	33434951	chr8_33434951_G_T	SNP	3.60258e-06	5.17107	0.132066	0.0281004	GTEx_V8	Esophagus - Muscularis	naive	Esophagus_Muscularis
rs6982159	8	33434951	chr8_33434951_G_T	SNP	2.16964e-05	3.89796	0.0880831	0.0205866	GTEx_V8	Muscle - Skeletal	naive	Muscle_Skeletal
rs6982159	8	33434951	chr8_33434951_G_T	SNP	5.46643e-07	16.5208	0.151401	0.0294887	GTEx_V8	Testis	naive	Testis
rs6982159	8	33434951	chr8_33434951_G_T	SNP	3.68744e-06	6.48569	0.188019	0.0399075	GTEx_V8	Artery - Aorta	naive	Artery_Aorta
rs6982159	8	33434951	chr8_33434951_G_T	SNP	3.0703e-12	3.45595	0.142019	0.0199429	GTEx_V8	Whole Blood	naive	Whole_Blood
rs883008	8	33436749	chr8_33436749_C_T	SNP	1.95746e-05	3.89796	0.0886848	0.0206139	GTEx_V8	Muscle - Skeletal	naive	Muscle_Skeletal
rs883008	8	33436749	chr8_33436749_C_T	SNP	3.59245e-06	6.48569	0.188093	0.0398749	GTEx_V8	Artery - Aorta	naive	Artery_Aorta
rs883008	8	33436749	chr8_33436749_C_T	SNP	3.60258e-06	5.17107	0.132066	0.0281004	GTEx_V8	Esophagus - Muscularis	naive	Esophagus_Muscularis
rs883008	8	33436749	chr8_33436749_C_T	SNP	5.46643e-07	16.5208	0.151401	0.0294887	GTEx_V8	Testis	naive	Testis
rs883008	8	33436749	chr8_33436749_C_T	SNP	5.04649e-05	6.52893	0.100578	0.0245985	GTEx_V8	Thyroid	naive	Thyroid
rs883008	8	33436749	chr8_33436749_C_T	SNP	3.0703e-12	3.45595	0.142019	0.0199429	GTEx_V8	Whole Blood	naive	Whole_Blood
rs7822946	8	33442509	chr8_33442509_G_C	SNP	1.11821e-06	6.48569	0.201938	0.040663	GTEx_V8	Artery - Aorta	naive	Artery_Aorta
rs7822946	8	33442509	chr8_33442509_G_C	SNP	5.84049e-05	6.52893	0.102113	0.0251905	GTEx_V8	Thyroid	naive	Thyroid
rs7822946	8	33442509	chr8_33442509_G_C	SNP	7.2363e-11	3.45595	0.13198	0.01989	GTEx_V8	Whole Blood	naive	Whole_Blood
rs7822946	8	33442509	chr8_33442509_G_C	SNP	6.84537e-06	3.89796	0.0945858	0.020851	GTEx_V8	Muscle - Skeletal	naive	Muscle_Skeletal
rs7822946	8	33442509	chr8_33442509_G_C	SNP	2.87931e-05	16.5208	0.130295	0.0306117	GTEx_V8	Testis	naive	Testis
rs12682046	8	33506075	chr8_33506075_G_A	SNP	4.09703e-08	6.48569	0.221975	0.0394685	GTEx_V8	Artery - Aorta	naive	Artery_Aorta
rs12682046	8	33506075	chr8_33506075_G_A	SNP	5.40705e-12	3.45595	0.141001	0.020039	GTEx_V8	Whole Blood	naive	Whole_Blood
rs12682046	8	33506075	chr8_33506075_G_A	SNP	2.08338e-08	16.5208	0.173395	0.0300013	GTEx_V8	Testis	naive	Testis
rs12682046	8	33506075	chr8_33506075_G_A	SNP	2.27201e-05	3.89796	0.0882249	0.0206708	GTEx_V8	Muscle - Skeletal	naive	Muscle_Skeletal
rs12682046	8	33506075	chr8_33506075_G_A	SNP	5.77594e-05	6.52893	0.10196	0.0251362	GTEx_V8	Thyroid	naive	Thyroid
rs747490852	8	33498096	chr8_33498096_CAAAAAAA_C	INDEL	5.23213e-05	5.157	-0.0946945	NA	Quach_2016	monocyte	monocyte_LPS	monocyte_LPS
rs375639888	8	33498096	chr8_33498096_CAAAAAAA_C	INDEL	5.23213e-05	5.157	-0.0946945	NA	Quach_2016	monocyte	monocyte_LPS	monocyte_LPS
rs141246688	8	33540786	chr8_33540786_C_G	SNP	2.4584e-05	6.49	-0.237543	NA	Quach_2016	monocyte	monocyte_naive	monocyte_naive
rs141246688	8	33540786	chr8_33540786_C_G	SNP	5.93542e-05	5.157	-0.266853	NA	Quach_2016	monocyte	monocyte_LPS	monocyte_LPS
rs16881534	8	34138664	chr8_34138664_G_C	SNP	1.1149e-05	5.393	-0.157806	NA	Quach_2016	monocyte	monocyte_Pam3CSK4	monocyte_Pam3CSK4
rs16881534	8	34138664	chr8_34138664_G_C	SNP	5.42191e-05	5.157	-0.164423	NA	Quach_2016	monocyte	monocyte_LPS	monocyte_LPS
rs16881534	8	34138664	chr8_34138664_G_C	SNP	7.50105e-07	4.161	-0.210715	NA	Quach_2016	monocyte	monocyte_R848	monocyte_R848
rs16881534	8	34138664	chr8_34138664_G_C	SNP	6.50972e-06	6.49	-0.164809	NA	Quach_2016	monocyte	monocyte_naive	monocyte_naive
rs117057710	8	33685746	chr8_33685746_G_A	SNP	5.52114e-05	NA	-0.705387	NA	Schmiedel_2018	Th2	None	Th2_memory
rs113544315	8	33695220	chr8_33695220_C_G	SNP	5.42368e-05	NA	-0.707586	NA	Schmiedel_2018	Th2	None	Th2_memory
rs113693715	8	32868275	chr8_32868275_G_A	SNP	5.65171e-05	2.82273	1.1856	0.285069	GTEx_V8	Brain - Frontal Cortex (BA9)	naive	Brain_Frontal_Cortex_BA9
rs10087924	8	32735729	chr8_32735729_A_G	SNP	5.59166e-05	5.48239	0.390101	0.0937349	GTEx_V8	Brain - Cerebellar Hemisphere	naive	Brain_Cerebellar_Hemisphere
rs11998314	8	33401229	chr8_33401229_G_A	SNP	5.57505e-05	16.5208	-0.130677	0.0319026	GTEx_V8	Testis	naive	Testis
rs75981233	8	33182880	chr8_33182880_G_A	SNP	5.29763e-05	7.304	-0.319746	NA	Alasoo_2018	macrophage	Salmonella	macrophage_Salmonella
rs6468147	8	33240287	chr8_33240287_C_T	SNP	5.00016e-05	5.17107	-0.126706	0.0308976	GTEx_V8	Esophagus - Muscularis	naive	Esophagus_Muscularis
rs10216343	8	33249114	chr8_33249114_T_C	SNP	5.56687e-05	5.17107	-0.120999	0.0296939	GTEx_V8	Esophagus - Muscularis	naive	Esophagus_Muscularis
rs6468154	8	33287385	chr8_33287385_C_T	SNP	5.55583e-05	5.17107	-0.115618	0.0283699	GTEx_V8	Esophagus - Muscularis	naive	Esophagus_Muscularis
rs7001959	8	33288549	chr8_33288549_T_C	SNP	5.63844e-05	5.17107	-0.114891	0.0282165	GTEx_V8	Esophagus - Muscularis	naive	Esophagus_Muscularis
rs9692766	8	33289089	chr8_33289089_C_A	SNP	5.63844e-05	5.17107	-0.114891	0.0282165	GTEx_V8	Esophagus - Muscularis	naive	Esophagus_Muscularis
rs11991893	8	33289298	chr8_33289298_G_C	SNP	5.55583e-05	5.17107	-0.115618	0.0283699	GTEx_V8	Esophagus - Muscularis	naive	Esophagus_Muscularis
rs28515204	8	33289566	chr8_33289566_G_T	SNP	5.63844e-05	5.17107	-0.114891	0.0282165	GTEx_V8	Esophagus - Muscularis	naive	Esophagus_Muscularis
rs12677799	8	33289779	chr8_33289779_T_C	SNP	5.63844e-05	5.17107	-0.114891	0.0282165	GTEx_V8	Esophagus - Muscularis	naive	Esophagus_Muscularis
rs142262427	8	33290297	chr8_33290297_T_TA	INDEL	5.63844e-05	5.17107	-0.114891	0.0282165	GTEx_V8	Esophagus - Muscularis	naive	Esophagus_Muscularis
rs58384906	8	33290302	chr8_33290302_C_A	SNP	5.63844e-05	5.17107	-0.114891	0.0282165	GTEx_V8	Esophagus - Muscularis	naive	Esophagus_Muscularis
rs5890723	8	33290945	chr8_33290945_TG_T	INDEL	5.35593e-05	5.17107	-0.115327	0.0282372	GTEx_V8	Esophagus - Muscularis	naive	Esophagus_Muscularis
rs36212006	8	33291036	chr8_33291036_AATAGGGAT_A	INDEL	5.28679e-05	5.17107	-0.115564	0.0282733	GTEx_V8	Esophagus - Muscularis	naive	Esophagus_Muscularis
rs4478532	8	33291478	chr8_33291478_C_T	SNP	5.63844e-05	5.17107	-0.114891	0.0282165	GTEx_V8	Esophagus - Muscularis	naive	Esophagus_Muscularis
rs12675885	8	33291814	chr8_33291814_T_G	SNP	5.63844e-05	5.17107	-0.114891	0.0282165	GTEx_V8	Esophagus - Muscularis	naive	Esophagus_Muscularis
rs12675894	8	33291879	chr8_33291879_T_A	SNP	5.63844e-05	5.17107	-0.114891	0.0282165	GTEx_V8	Esophagus - Muscularis	naive	Esophagus_Muscularis
rs12675911	8	33291946	chr8_33291946_T_G	SNP	5.63844e-05	5.17107	-0.114891	0.0282165	GTEx_V8	Esophagus - Muscularis	naive	Esophagus_Muscularis
rs4446691	8	33292229	chr8_33292229_C_T	SNP	5.63844e-05	5.17107	-0.114891	0.0282165	GTEx_V8	Esophagus - Muscularis	naive	Esophagus_Muscularis
rs4363155	8	33292267	chr8_33292267_C_G	SNP	5.63844e-05	5.17107	-0.114891	0.0282165	GTEx_V8	Esophagus - Muscularis	naive	Esophagus_Muscularis
rs4294150	8	33292311	chr8_33292311_A_C	SNP	5.63844e-05	5.17107	-0.114891	0.0282165	GTEx_V8	Esophagus - Muscularis	naive	Esophagus_Muscularis
rs4445182	8	33292388	chr8_33292388_C_G	SNP	5.63844e-05	5.17107	-0.114891	0.0282165	GTEx_V8	Esophagus - Muscularis	naive	Esophagus_Muscularis
rs4554428	8	33292449	chr8_33292449_A_T	SNP	5.63844e-05	5.17107	-0.114891	0.0282165	GTEx_V8	Esophagus - Muscularis	naive	Esophagus_Muscularis
rs4269496	8	33292952	chr8_33292952_G_C	SNP	5.63844e-05	5.17107	-0.114891	0.0282165	GTEx_V8	Esophagus - Muscularis	naive	Esophagus_Muscularis
rs5890725	8	33293031	chr8_33293031_CTGA_C	INDEL	5.63844e-05	5.17107	-0.114891	0.0282165	GTEx_V8	Esophagus - Muscularis	naive	Esophagus_Muscularis
rs5014862	8	33293140	chr8_33293140_A_G	SNP	5.63844e-05	5.17107	-0.114891	0.0282165	GTEx_V8	Esophagus - Muscularis	naive	Esophagus_Muscularis
rs5014861	8	33293141	chr8_33293141_A_C	SNP	5.63844e-05	5.17107	-0.114891	0.0282165	GTEx_V8	Esophagus - Muscularis	naive	Esophagus_Muscularis
rs6468155	8	33293318	chr8_33293318_A_G	SNP	5.63844e-05	5.17107	-0.114891	0.0282165	GTEx_V8	Esophagus - Muscularis	naive	Esophagus_Muscularis
rs7462644	8	33293326	chr8_33293326_T_G	SNP	5.63844e-05	5.17107	-0.114891	0.0282165	GTEx_V8	Esophagus - Muscularis	naive	Esophagus_Muscularis
rs12056922	8	33293469	chr8_33293469_C_G	SNP	5.63844e-05	5.17107	-0.114891	0.0282165	GTEx_V8	Esophagus - Muscularis	naive	Esophagus_Muscularis
rs6996141	8	33293580	chr8_33293580_A_G	SNP	5.63844e-05	5.17107	-0.114891	0.0282165	GTEx_V8	Esophagus - Muscularis	naive	Esophagus_Muscularis
rs7000332	8	33293765	chr8_33293765_A_C	SNP	5.63844e-05	5.17107	-0.114891	0.0282165	GTEx_V8	Esophagus - Muscularis	naive	Esophagus_Muscularis
rs7000478	8	33293812	chr8_33293812_A_G	SNP	5.63844e-05	5.17107	-0.114891	0.0282165	GTEx_V8	Esophagus - Muscularis	naive	Esophagus_Muscularis
rs7017822	8	33293922	chr8_33293922_G_C	SNP	5.63844e-05	5.17107	-0.114891	0.0282165	GTEx_V8	Esophagus - Muscularis	naive	Esophagus_Muscularis
rs7017823	8	33293925	chr8_33293925_G_A	SNP	5.63844e-05	5.17107	-0.114891	0.0282165	GTEx_V8	Esophagus - Muscularis	naive	Esophagus_Muscularis
rs10755890	8	33294292	chr8_33294292_A_C	SNP	5.63844e-05	5.17107	-0.114891	0.0282165	GTEx_V8	Esophagus - Muscularis	naive	Esophagus_Muscularis
rs10954900	8	33294480	chr8_33294480_C_T	SNP	5.63844e-05	5.17107	-0.114891	0.0282165	GTEx_V8	Esophagus - Muscularis	naive	Esophagus_Muscularis
rs10954901	8	33294591	chr8_33294591_C_T	SNP	5.63844e-05	5.17107	-0.114891	0.0282165	GTEx_V8	Esophagus - Muscularis	naive	Esophagus_Muscularis
rs13258257	8	33294712	chr8_33294712_C_G	SNP	5.63844e-05	5.17107	-0.114891	0.0282165	GTEx_V8	Esophagus - Muscularis	naive	Esophagus_Muscularis
rs67839644	8	33294985	chr8_33294985_C_G	SNP	5.63844e-05	5.17107	-0.114891	0.0282165	GTEx_V8	Esophagus - Muscularis	naive	Esophagus_Muscularis
rs4273816	8	33295983	chr8_33295983_T_G	SNP	5.63844e-05	5.17107	-0.114891	0.0282165	GTEx_V8	Esophagus - Muscularis	naive	Esophagus_Muscularis
rs4292646	8	33296083	chr8_33296083_G_A	SNP	5.63844e-05	5.17107	-0.114891	0.0282165	GTEx_V8	Esophagus - Muscularis	naive	Esophagus_Muscularis
rs11991201	8	33296598	chr8_33296598_T_C	SNP	5.63844e-05	5.17107	-0.114891	0.0282165	GTEx_V8	Esophagus - Muscularis	naive	Esophagus_Muscularis
rs11987579	8	33296833	chr8_33296833_C_T	SNP	5.63844e-05	5.17107	-0.114891	0.0282165	GTEx_V8	Esophagus - Muscularis	naive	Esophagus_Muscularis
rs11994489	8	33296836	chr8_33296836_G_A	SNP	5.63844e-05	5.17107	-0.114891	0.0282165	GTEx_V8	Esophagus - Muscularis	naive	Esophagus_Muscularis
rs12546232	8	33296889	chr8_33296889_T_C	SNP	5.63844e-05	5.17107	-0.114891	0.0282165	GTEx_V8	Esophagus - Muscularis	naive	Esophagus_Muscularis
rs4288335	8	33297384	chr8_33297384_T_C	SNP	5.63844e-05	5.17107	-0.114891	0.0282165	GTEx_V8	Esophagus - Muscularis	naive	Esophagus_Muscularis
rs4487713	8	33297413	chr8_33297413_C_T	SNP	5.63844e-05	5.17107	-0.114891	0.0282165	GTEx_V8	Esophagus - Muscularis	naive	Esophagus_Muscularis
rs5890726	8	33297486	chr8_33297486_G_GA	INDEL	5.63844e-05	5.17107	-0.114891	0.0282165	GTEx_V8	Esophagus - Muscularis	naive	Esophagus_Muscularis
rs1533470	8	33428852	chr8_33428852_T_C	SNP	1.03599e-05	3.89796	0.0941757	0.0211859	GTEx_V8	Muscle - Skeletal	naive	Muscle_Skeletal
rs1533470	8	33428852	chr8_33428852_T_C	SNP	1.47337e-09	16.5208	0.18235	0.0290989	GTEx_V8	Testis	naive	Testis
rs1533470	8	33428852	chr8_33428852_T_C	SNP	9.24233e-06	6.48569	0.187377	0.0415703	GTEx_V8	Artery - Aorta	naive	Artery_Aorta
rs1533470	8	33428852	chr8_33428852_T_C	SNP	5.19995e-05	5.17107	0.118476	0.0289574	GTEx_V8	Esophagus - Muscularis	naive	Esophagus_Muscularis
rs1533470	8	33428852	chr8_33428852_T_C	SNP	2.81591e-10	3.45595	0.131415	0.0204779	GTEx_V8	Whole Blood	naive	Whole_Blood
rs6985239	8	33474396	chr8_33474396_A_G	SNP	5.24929e-05	4.161	0.145885	NA	Quach_2016	monocyte	monocyte_R848	monocyte_R848
rs28566854	8	33481443	chr8_33481443_T_A	SNP	5.24929e-05	4.161	0.145885	NA	Quach_2016	monocyte	monocyte_R848	monocyte_R848
rs10113793	8	33482492	chr8_33482492_C_T	SNP	5.27556e-05	4.161	0.145921	NA	Quach_2016	monocyte	monocyte_R848	monocyte_R848
rs7816830	8	33483254	chr8_33483254_C_T	SNP	5.24929e-05	4.161	0.145885	NA	Quach_2016	monocyte	monocyte_R848	monocyte_R848
rs7815973	8	33483390	chr8_33483390_G_C	SNP	5.24929e-05	4.161	0.145885	NA	Quach_2016	monocyte	monocyte_R848	monocyte_R848
rs112905687	8	33547819	chr8_33547819_C_A	SNP	1.29523e-06	6.49	-0.282061	NA	Quach_2016	monocyte	monocyte_naive	monocyte_naive
rs112905687	8	33547819	chr8_33547819_C_A	SNP	2.72839e-05	5.393	-0.238486	NA	Quach_2016	monocyte	monocyte_Pam3CSK4	monocyte_Pam3CSK4
rs112905687	8	33547819	chr8_33547819_C_A	SNP	8.13292e-07	4.161	-0.33537	NA	Quach_2016	monocyte	monocyte_R848	monocyte_R848
rs112905687	8	33547819	chr8_33547819_C_A	SNP	5.92399e-05	1.639	-0.350086	NA	Quach_2016	monocyte	monocyte_IAV	monocyte_IAV
rs113221170	8	33554905	chr8_33554905_C_A	SNP	5.88567e-05	1.639	-0.350173	NA	Quach_2016	monocyte	monocyte_IAV	monocyte_IAV
rs113221170	8	33554905	chr8_33554905_C_A	SNP	8.18863e-07	4.161	-0.335242	NA	Quach_2016	monocyte	monocyte_R848	monocyte_R848
rs113221170	8	33554905	chr8_33554905_C_A	SNP	2.75814e-05	5.393	-0.238318	NA	Quach_2016	monocyte	monocyte_Pam3CSK4	monocyte_Pam3CSK4
rs113221170	8	33554905	chr8_33554905_C_A	SNP	1.30559e-06	6.49	-0.281941	NA	Quach_2016	monocyte	monocyte_naive	monocyte_naive
rs181837788	8	33527962	chr8_33527962_G_A	SNP	5.52894e-05	8.04	0.681544	NA	Schwartzentruber_2018	sensory_neuron	None	sensory_neuron
rs2348613	8	33437006	chr8_33437006_G_A	SNP	9.36771e-06	5.17107	0.132804	0.0295789	GTEx_V8	Esophagus - Muscularis	naive	Esophagus_Muscularis
rs2348613	8	33437006	chr8_33437006_G_A	SNP	4.01242e-05	3.89796	0.090435	0.0218665	GTEx_V8	Muscle - Skeletal	naive	Muscle_Skeletal
rs2348613	8	33437006	chr8_33437006_G_A	SNP	2.5591e-10	3.45595	0.133287	0.0207194	GTEx_V8	Whole Blood	naive	Whole_Blood
rs2348613	8	33437006	chr8_33437006_G_A	SNP	3.94162e-10	16.5208	0.192161	0.0295667	GTEx_V8	Testis	naive	Testis
rs16880409	8	33145256	chr8_33145256_T_G	SNP	4.25157e-05	8.46971	-0.297054	0.0717906	GTEx_V8	Cells - Cultured fibroblasts	naive	Cells_Cultured_fibroblasts
rs7812691	8	33146527	chr8_33146527_G_A	SNP	4.25157e-05	8.46971	-0.297054	0.0717906	GTEx_V8	Cells - Cultured fibroblasts	naive	Cells_Cultured_fibroblasts
rs2459518	8	33422276	chr8_33422276_T_C	SNP	5.66204e-10	3.45595	0.130428	0.0206935	GTEx_V8	Whole Blood	naive	Whole_Blood
rs2459518	8	33422276	chr8_33422276_T_C	SNP	1.85801e-05	5.17107	0.128364	0.0296161	GTEx_V8	Esophagus - Muscularis	naive	Esophagus_Muscularis
rs2459518	8	33422276	chr8_33422276_T_C	SNP	4.26921e-05	6.48569	0.178779	0.0430751	GTEx_V8	Artery - Aorta	naive	Artery_Aorta
rs2459518	8	33422276	chr8_33422276_T_C	SNP	8.58046e-10	16.5208	0.188775	0.0296691	GTEx_V8	Testis	naive	Testis
rs2732284	8	33447373	chr8_33447373_T_C	SNP	4.16306e-05	6.48569	0.172525	0.0415075	GTEx_V8	Artery - Aorta	naive	Artery_Aorta
rs2732284	8	33447373	chr8_33447373_T_C	SNP	4.60149e-06	3.89796	0.0986624	0.0213458	GTEx_V8	Muscle - Skeletal	naive	Muscle_Skeletal
rs2732284	8	33447373	chr8_33447373_T_C	SNP	1.58204e-09	16.5208	0.187641	0.0300042	GTEx_V8	Testis	naive	Testis
rs2732284	8	33447373	chr8_33447373_T_C	SNP	2.96717e-05	5.17107	0.124416	0.0294461	GTEx_V8	Esophagus - Muscularis	naive	Esophagus_Muscularis
rs2732284	8	33447373	chr8_33447373_T_C	SNP	2.8102e-11	3.45595	0.13766	0.0202921	GTEx_V8	Whole Blood	naive	Whole_Blood
rs2676387	8	33449346	chr8_33449346_A_G	SNP	1.58204e-09	16.5208	0.187641	0.0300042	GTEx_V8	Testis	naive	Testis
rs2676387	8	33449346	chr8_33449346_A_G	SNP	2.96717e-05	5.17107	0.124416	0.0294461	GTEx_V8	Esophagus - Muscularis	naive	Esophagus_Muscularis
rs2676387	8	33449346	chr8_33449346_A_G	SNP	2.8102e-11	3.45595	0.13766	0.0202921	GTEx_V8	Whole Blood	naive	Whole_Blood
rs2676387	8	33449346	chr8_33449346_A_G	SNP	4.60149e-06	3.89796	0.0986624	0.0213458	GTEx_V8	Muscle - Skeletal	naive	Muscle_Skeletal
rs2676387	8	33449346	chr8_33449346_A_G	SNP	4.16306e-05	6.48569	0.172525	0.0415075	GTEx_V8	Artery - Aorta	naive	Artery_Aorta
rs7812958	8	33549823	chr8_33549823_T_G	SNP	1.41515e-10	3.45595	0.130166	0.0199379	GTEx_V8	Whole Blood	naive	Whole_Blood
rs7812958	8	33549823	chr8_33549823_T_G	SNP	4.17341e-05	6.48569	0.164561	0.0395971	GTEx_V8	Artery - Aorta	naive	Artery_Aorta
rs7812958	8	33549823	chr8_33549823_T_G	SNP	1.3932e-06	16.5208	0.150338	0.0304455	GTEx_V8	Testis	naive	Testis
rs7812958	8	33549823	chr8_33549823_T_G	SNP	1.41812e-05	6.52893	0.110903	0.0252965	GTEx_V8	Thyroid	naive	Thyroid
rs9297206	8	33550078	chr8_33550078_A_C	SNP	1.41812e-05	6.52893	0.110903	0.0252965	GTEx_V8	Thyroid	naive	Thyroid
rs9297206	8	33550078	chr8_33550078_A_C	SNP	1.41515e-10	3.45595	0.130166	0.0199379	GTEx_V8	Whole Blood	naive	Whole_Blood
rs9297206	8	33550078	chr8_33550078_A_C	SNP	1.3932e-06	16.5208	0.150338	0.0304455	GTEx_V8	Testis	naive	Testis
rs9297206	8	33550078	chr8_33550078_A_C	SNP	4.17341e-05	6.48569	0.164561	0.0395971	GTEx_V8	Artery - Aorta	naive	Artery_Aorta
rs55894413	8	33566249	chr8_33566249_A_C	SNP	2.98465e-06	16.5208	0.143566	0.0300749	GTEx_V8	Testis	naive	Testis
rs55894413	8	33566249	chr8_33566249_A_C	SNP	4.37693e-05	6.48569	0.165657	0.0399715	GTEx_V8	Artery - Aorta	naive	Artery_Aorta
rs55894413	8	33566249	chr8_33566249_A_C	SNP	1.25006e-07	3.45595	0.104266	0.0194873	GTEx_V8	Whole Blood	naive	Whole_Blood
rs7815023	8	33574307	chr8_33574307_A_G	SNP	4.31826e-05	6.48569	0.166071	0.0400398	GTEx_V8	Artery - Aorta	naive	Artery_Aorta
rs7815023	8	33574307	chr8_33574307_A_G	SNP	4.67893e-06	16.5208	0.139728	0.0298911	GTEx_V8	Testis	naive	Testis
rs7815023	8	33574307	chr8_33574307_A_G	SNP	6.62602e-07	3.45595	0.097469	0.0193937	GTEx_V8	Whole Blood	naive	Whole_Blood
rs12545740	8	33597782	chr8_33597782_A_C	SNP	4.28886e-05	6.48569	-0.163978	0.0395196	GTEx_V8	Artery - Aorta	naive	Artery_Aorta
rs12545740	8	33597782	chr8_33597782_A_C	SNP	3.25968e-05	3.45595	-0.0806158	0.0192569	GTEx_V8	Whole Blood	naive	Whole_Blood
rs28558391	8	33438597	chr8_33438597_G_A	SNP	1.22656e-06	6.48569	0.200128	0.0404562	GTEx_V8	Artery - Aorta	naive	Artery_Aorta
rs28558391	8	33438597	chr8_33438597_G_A	SNP	4.06375e-05	6.52893	0.103019	0.0248812	GTEx_V8	Thyroid	naive	Thyroid
rs28558391	8	33438597	chr8_33438597_G_A	SNP	2.08238e-05	3.89796	0.0894304	0.0208557	GTEx_V8	Muscle - Skeletal	naive	Muscle_Skeletal
rs28558391	8	33438597	chr8_33438597_G_A	SNP	7.84495e-06	16.5208	0.138217	0.0303195	GTEx_V8	Testis	naive	Testis
rs28558391	8	33438597	chr8_33438597_G_A	SNP	8.18293e-11	3.45595	0.131483	0.0198734	GTEx_V8	Whole Blood	naive	Whole_Blood
rs71925849	8	33537948	chr8_33537948_AAG_A	INDEL	4.01155e-05	5.393	-0.0834827	NA	Quach_2016	monocyte	monocyte_Pam3CSK4	monocyte_Pam3CSK4
rs71925849	8	33537948	chr8_33537948_AAG_A	INDEL	3.19465e-05	5.157	-0.0985705	NA	Quach_2016	monocyte	monocyte_LPS	monocyte_LPS
rs559363144	8	33537948	chr8_33537948_AAG_A	INDEL	4.01155e-05	5.393	-0.0834827	NA	Quach_2016	monocyte	monocyte_Pam3CSK4	monocyte_Pam3CSK4
rs559363144	8	33537948	chr8_33537948_AAG_A	INDEL	3.19465e-05	5.157	-0.0985705	NA	Quach_2016	monocyte	monocyte_LPS	monocyte_LPS
rs757852534	8	33538362	chr8_33538362_CTTT_C	INDEL	4.54594e-05	5.393	-0.0811128	NA	Quach_2016	monocyte	monocyte_Pam3CSK4	monocyte_Pam3CSK4
rs757852534	8	33538362	chr8_33538362_CTTT_C	INDEL	3.90936e-05	5.157	-0.0942674	NA	Quach_2016	monocyte	monocyte_LPS	monocyte_LPS
rs201334884	8	33538362	chr8_33538362_CTTT_C	INDEL	4.54594e-05	5.393	-0.0811128	NA	Quach_2016	monocyte	monocyte_Pam3CSK4	monocyte_Pam3CSK4
rs201334884	8	33538362	chr8_33538362_CTTT_C	INDEL	3.90936e-05	5.157	-0.0942674	NA	Quach_2016	monocyte	monocyte_LPS	monocyte_LPS
rs114355002	8	33548059	chr8_33548059_A_C	SNP	1.48835e-05	4.161	-0.267003	NA	Quach_2016	monocyte	monocyte_R848	monocyte_R848
rs114355002	8	33548059	chr8_33548059_A_C	SNP	2.72272e-05	5.157	-0.257469	NA	Quach_2016	monocyte	monocyte_LPS	monocyte_LPS
rs114355002	8	33548059	chr8_33548059_A_C	SNP	1.10393e-06	6.49	-0.255064	NA	Quach_2016	monocyte	monocyte_naive	monocyte_naive
rs114355002	8	33548059	chr8_33548059_A_C	SNP	4.65962e-05	5.393	-0.208793	NA	Quach_2016	monocyte	monocyte_Pam3CSK4	monocyte_Pam3CSK4
rs115446470	8	33485956	chr8_33485956_G_A	SNP	4.44421e-05	4.161	-0.422108	NA	Quach_2016	monocyte	monocyte_R848	monocyte_R848
rs115446470	8	33485956	chr8_33485956_G_A	SNP	4.15607e-05	6.49	-0.362603	NA	Quach_2016	monocyte	monocyte_naive	monocyte_naive
rs114595591	8	33814023	chr8_33814023_C_A	SNP	3.3536e-07	5.157	-0.314187	NA	Quach_2016	monocyte	monocyte_LPS	monocyte_LPS
rs114595591	8	33814023	chr8_33814023_C_A	SNP	4.65032e-05	6.49	-0.224745	NA	Quach_2016	monocyte	monocyte_naive	monocyte_naive
rs4374945	8	33195660	chr8_33195660_G_A	SNP	4.33489e-05	5.17107	-0.11838	0.0286275	GTEx_V8	Esophagus - Muscularis	naive	Esophagus_Muscularis
rs12677005	8	33197929	chr8_33197929_C_T	SNP	4.55511e-05	5.17107	-0.118066	0.0286338	GTEx_V8	Esophagus - Muscularis	naive	Esophagus_Muscularis
rs199693518	8	33240955	chr8_33240955_A_G	SNP	4.74133e-05	5.17107	-0.131819	0.0320442	GTEx_V8	Esophagus - Muscularis	naive	Esophagus_Muscularis
rs7824639	8	33254017	chr8_33254017_C_T	SNP	4.57586e-05	5.17107	-0.123342	0.0299215	GTEx_V8	Esophagus - Muscularis	naive	Esophagus_Muscularis
rs4400344	8	33281756	chr8_33281756_A_G	SNP	4.79153e-05	5.17107	-0.124458	0.0302736	GTEx_V8	Esophagus - Muscularis	naive	Esophagus_Muscularis
rs4288334	8	33282546	chr8_33282546_C_T	SNP	4.79153e-05	5.17107	-0.124458	0.0302736	GTEx_V8	Esophagus - Muscularis	naive	Esophagus_Muscularis
rs12541879	8	33283366	chr8_33283366_G_A	SNP	4.79153e-05	5.17107	-0.124458	0.0302736	GTEx_V8	Esophagus - Muscularis	naive	Esophagus_Muscularis
rs12550108	8	33283415	chr8_33283415_T_C	SNP	4.79153e-05	5.17107	-0.124458	0.0302736	GTEx_V8	Esophagus - Muscularis	naive	Esophagus_Muscularis
rs10808336	8	33283655	chr8_33283655_A_T	SNP	4.79153e-05	5.17107	-0.124458	0.0302736	GTEx_V8	Esophagus - Muscularis	naive	Esophagus_Muscularis
rs4427132	8	33286412	chr8_33286412_A_G	SNP	4.05136e-05	5.17107	-0.115477	0.0278166	GTEx_V8	Esophagus - Muscularis	naive	Esophagus_Muscularis
rs7002287	8	33289006	chr8_33289006_A_G	SNP	4.69952e-05	5.17107	-0.116708	0.0283563	GTEx_V8	Esophagus - Muscularis	naive	Esophagus_Muscularis
rs11993728	8	33296661	chr8_33296661_G_A	SNP	4.79859e-05	5.17107	-0.116564	0.0283557	GTEx_V8	Esophagus - Muscularis	naive	Esophagus_Muscularis
rs10283112	8	33298063	chr8_33298063_G_T	SNP	4.61304e-05	5.17107	-0.116603	0.0282999	GTEx_V8	Esophagus - Muscularis	naive	Esophagus_Muscularis
rs7841518	8	33506102	chr8_33506102_G_C	SNP	4.43757e-11	3.45595	0.135879	0.0202425	GTEx_V8	Whole Blood	naive	Whole_Blood
rs7841518	8	33506102	chr8_33506102_G_C	SNP	6.70186e-13	16.5208	0.218589	0.0289337	GTEx_V8	Testis	naive	Testis
rs7841518	8	33506102	chr8_33506102_G_C	SNP	1.563e-05	3.89796	0.092475	0.0212429	GTEx_V8	Muscle - Skeletal	naive	Muscle_Skeletal
rs7841518	8	33506102	chr8_33506102_G_C	SNP	1.18452e-05	6.48569	0.183001	0.0411131	GTEx_V8	Artery - Aorta	naive	Artery_Aorta
rs7841518	8	33506102	chr8_33506102_G_C	SNP	4.23635e-05	5.17107	0.119065	0.028755	GTEx_V8	Esophagus - Muscularis	naive	Esophagus_Muscularis
rs3098657	8	33512476	chr8_33512476_A_G	SNP	4.23635e-05	5.17107	0.119065	0.028755	GTEx_V8	Esophagus - Muscularis	naive	Esophagus_Muscularis
rs3098657	8	33512476	chr8_33512476_A_G	SNP	1.563e-05	3.89796	0.092475	0.0212429	GTEx_V8	Muscle - Skeletal	naive	Muscle_Skeletal
rs3098657	8	33512476	chr8_33512476_A_G	SNP	1.18452e-05	6.48569	0.183001	0.0411131	GTEx_V8	Artery - Aorta	naive	Artery_Aorta
rs3098657	8	33512476	chr8_33512476_A_G	SNP	6.70186e-13	16.5208	0.218589	0.0289337	GTEx_V8	Testis	naive	Testis
rs3098657	8	33512476	chr8_33512476_A_G	SNP	4.43757e-11	3.45595	0.135879	0.0202425	GTEx_V8	Whole Blood	naive	Whole_Blood
rs2581898	8	33513632	chr8_33513632_A_G	SNP	4.23635e-05	5.17107	0.119065	0.028755	GTEx_V8	Esophagus - Muscularis	naive	Esophagus_Muscularis
rs2581898	8	33513632	chr8_33513632_A_G	SNP	6.70186e-13	16.5208	0.218589	0.0289337	GTEx_V8	Testis	naive	Testis
rs2581898	8	33513632	chr8_33513632_A_G	SNP	1.563e-05	3.89796	0.092475	0.0212429	GTEx_V8	Muscle - Skeletal	naive	Muscle_Skeletal
rs2581898	8	33513632	chr8_33513632_A_G	SNP	1.18452e-05	6.48569	0.183001	0.0411131	GTEx_V8	Artery - Aorta	naive	Artery_Aorta
rs2581898	8	33513632	chr8_33513632_A_G	SNP	4.43757e-11	3.45595	0.135879	0.0202425	GTEx_V8	Whole Blood	naive	Whole_Blood
rs2083494	8	33514027	chr8_33514027_A_T	SNP	4.43757e-11	3.45595	0.135879	0.0202425	GTEx_V8	Whole Blood	naive	Whole_Blood
rs2083494	8	33514027	chr8_33514027_A_T	SNP	1.18452e-05	6.48569	0.183001	0.0411131	GTEx_V8	Artery - Aorta	naive	Artery_Aorta
rs2083494	8	33514027	chr8_33514027_A_T	SNP	4.23635e-05	5.17107	0.119065	0.028755	GTEx_V8	Esophagus - Muscularis	naive	Esophagus_Muscularis
rs2083494	8	33514027	chr8_33514027_A_T	SNP	1.563e-05	3.89796	0.092475	0.0212429	GTEx_V8	Muscle - Skeletal	naive	Muscle_Skeletal
rs2083494	8	33514027	chr8_33514027_A_T	SNP	6.70186e-13	16.5208	0.218589	0.0289337	GTEx_V8	Testis	naive	Testis
rs2581900	8	33514705	chr8_33514705_C_A	SNP	4.43757e-11	3.45595	0.135879	0.0202425	GTEx_V8	Whole Blood	naive	Whole_Blood
rs2581900	8	33514705	chr8_33514705_C_A	SNP	1.563e-05	3.89796	0.092475	0.0212429	GTEx_V8	Muscle - Skeletal	naive	Muscle_Skeletal
rs2581900	8	33514705	chr8_33514705_C_A	SNP	1.18452e-05	6.48569	0.183001	0.0411131	GTEx_V8	Artery - Aorta	naive	Artery_Aorta
rs2581900	8	33514705	chr8_33514705_C_A	SNP	6.70186e-13	16.5208	0.218589	0.0289337	GTEx_V8	Testis	naive	Testis
rs2581900	8	33514705	chr8_33514705_C_A	SNP	4.23635e-05	5.17107	0.119065	0.028755	GTEx_V8	Esophagus - Muscularis	naive	Esophagus_Muscularis
rs11293355	8	33514934	chr8_33514934_TG_T	INDEL	3.72189e-11	16.5208	0.200045	0.0289831	GTEx_V8	Testis	naive	Testis
rs11293355	8	33514934	chr8_33514934_TG_T	INDEL	9.99372e-06	6.48569	0.181676	0.0404643	GTEx_V8	Artery - Aorta	naive	Artery_Aorta
rs11293355	8	33514934	chr8_33514934_TG_T	INDEL	1.82083e-11	3.45595	0.136766	0.0199627	GTEx_V8	Whole Blood	naive	Whole_Blood
rs11293355	8	33514934	chr8_33514934_TG_T	INDEL	4.01091e-05	5.17107	0.117828	0.0283667	GTEx_V8	Esophagus - Muscularis	naive	Esophagus_Muscularis
rs11293355	8	33514934	chr8_33514934_TG_T	INDEL	5.19585e-07	3.89796	0.104847	0.0206755	GTEx_V8	Muscle - Skeletal	naive	Muscle_Skeletal
rs7825716	8	33515414	chr8_33515414_G_A	SNP	5.49283e-11	3.45595	0.135256	0.0202509	GTEx_V8	Whole Blood	naive	Whole_Blood
rs7825716	8	33515414	chr8_33515414_G_A	SNP	4.23635e-05	5.17107	0.119065	0.028755	GTEx_V8	Esophagus - Muscularis	naive	Esophagus_Muscularis
rs7825716	8	33515414	chr8_33515414_G_A	SNP	1.18452e-05	6.48569	0.183001	0.0411131	GTEx_V8	Artery - Aorta	naive	Artery_Aorta
rs7825716	8	33515414	chr8_33515414_G_A	SNP	6.70186e-13	16.5208	0.218589	0.0289337	GTEx_V8	Testis	naive	Testis
rs7825716	8	33515414	chr8_33515414_G_A	SNP	1.563e-05	3.89796	0.092475	0.0212429	GTEx_V8	Muscle - Skeletal	naive	Muscle_Skeletal
rs28756709	8	33516639	chr8_33516639_A_G	SNP	1.82083e-11	3.45595	0.136766	0.0199627	GTEx_V8	Whole Blood	naive	Whole_Blood
rs28756709	8	33516639	chr8_33516639_A_G	SNP	4.01091e-05	5.17107	0.117828	0.0283667	GTEx_V8	Esophagus - Muscularis	naive	Esophagus_Muscularis
rs28756709	8	33516639	chr8_33516639_A_G	SNP	9.99372e-06	6.48569	0.181676	0.0404643	GTEx_V8	Artery - Aorta	naive	Artery_Aorta
rs28756709	8	33516639	chr8_33516639_A_G	SNP	3.72189e-11	16.5208	0.200045	0.0289831	GTEx_V8	Testis	naive	Testis
rs28756709	8	33516639	chr8_33516639_A_G	SNP	5.19585e-07	3.89796	0.104847	0.0206755	GTEx_V8	Muscle - Skeletal	naive	Muscle_Skeletal
rs2165320	8	33518504	chr8_33518504_A_G	SNP	5.19585e-07	3.89796	0.104847	0.0206755	GTEx_V8	Muscle - Skeletal	naive	Muscle_Skeletal
rs2165320	8	33518504	chr8_33518504_A_G	SNP	4.01091e-05	5.17107	0.117828	0.0283667	GTEx_V8	Esophagus - Muscularis	naive	Esophagus_Muscularis
rs2165320	8	33518504	chr8_33518504_A_G	SNP	9.99372e-06	6.48569	0.181676	0.0404643	GTEx_V8	Artery - Aorta	naive	Artery_Aorta
rs2165320	8	33518504	chr8_33518504_A_G	SNP	1.82083e-11	3.45595	0.136766	0.0199627	GTEx_V8	Whole Blood	naive	Whole_Blood
rs2165320	8	33518504	chr8_33518504_A_G	SNP	3.72189e-11	16.5208	0.200045	0.0289831	GTEx_V8	Testis	naive	Testis
rs4320507	8	33521506	chr8_33521506_T_C	SNP	4.01091e-05	5.17107	0.117828	0.0283667	GTEx_V8	Esophagus - Muscularis	naive	Esophagus_Muscularis
rs4320507	8	33521506	chr8_33521506_T_C	SNP	3.72189e-11	16.5208	0.200045	0.0289831	GTEx_V8	Testis	naive	Testis
rs4320507	8	33521506	chr8_33521506_T_C	SNP	9.99372e-06	6.48569	0.181676	0.0404643	GTEx_V8	Artery - Aorta	naive	Artery_Aorta
rs4320507	8	33521506	chr8_33521506_T_C	SNP	5.19585e-07	3.89796	0.104847	0.0206755	GTEx_V8	Muscle - Skeletal	naive	Muscle_Skeletal
rs4320507	8	33521506	chr8_33521506_T_C	SNP	1.82083e-11	3.45595	0.136766	0.0199627	GTEx_V8	Whole Blood	naive	Whole_Blood
rs13279332	8	33522159	chr8_33522159_C_T	SNP	3.72189e-11	16.5208	0.200045	0.0289831	GTEx_V8	Testis	naive	Testis
rs13279332	8	33522159	chr8_33522159_C_T	SNP	4.01091e-05	5.17107	0.117828	0.0283667	GTEx_V8	Esophagus - Muscularis	naive	Esophagus_Muscularis
rs13279332	8	33522159	chr8_33522159_C_T	SNP	1.82083e-11	3.45595	0.136766	0.0199627	GTEx_V8	Whole Blood	naive	Whole_Blood
rs13279332	8	33522159	chr8_33522159_C_T	SNP	9.99372e-06	6.48569	0.181676	0.0404643	GTEx_V8	Artery - Aorta	naive	Artery_Aorta
rs13279332	8	33522159	chr8_33522159_C_T	SNP	5.19585e-07	3.89796	0.104847	0.0206755	GTEx_V8	Muscle - Skeletal	naive	Muscle_Skeletal
rs34040457	8	33523721	chr8_33523721_G_A	SNP	3.72189e-11	16.5208	0.200045	0.0289831	GTEx_V8	Testis	naive	Testis
rs34040457	8	33523721	chr8_33523721_G_A	SNP	4.01091e-05	5.17107	0.117828	0.0283667	GTEx_V8	Esophagus - Muscularis	naive	Esophagus_Muscularis
rs34040457	8	33523721	chr8_33523721_G_A	SNP	1.82083e-11	3.45595	0.136766	0.0199627	GTEx_V8	Whole Blood	naive	Whole_Blood
rs34040457	8	33523721	chr8_33523721_G_A	SNP	9.99372e-06	6.48569	0.181676	0.0404643	GTEx_V8	Artery - Aorta	naive	Artery_Aorta
rs34040457	8	33523721	chr8_33523721_G_A	SNP	5.19585e-07	3.89796	0.104847	0.0206755	GTEx_V8	Muscle - Skeletal	naive	Muscle_Skeletal
rs33934162	8	33525039	chr8_33525039_CCA_C	INDEL	3.72189e-11	16.5208	0.200045	0.0289831	GTEx_V8	Testis	naive	Testis
rs33934162	8	33525039	chr8_33525039_CCA_C	INDEL	4.01091e-05	5.17107	0.117828	0.0283667	GTEx_V8	Esophagus - Muscularis	naive	Esophagus_Muscularis
rs33934162	8	33525039	chr8_33525039_CCA_C	INDEL	9.99372e-06	6.48569	0.181676	0.0404643	GTEx_V8	Artery - Aorta	naive	Artery_Aorta
rs33934162	8	33525039	chr8_33525039_CCA_C	INDEL	1.82083e-11	3.45595	0.136766	0.0199627	GTEx_V8	Whole Blood	naive	Whole_Blood
rs33934162	8	33525039	chr8_33525039_CCA_C	INDEL	5.19585e-07	3.89796	0.104847	0.0206755	GTEx_V8	Muscle - Skeletal	naive	Muscle_Skeletal
rs7017142	8	33459552	chr8_33459552_G_A	SNP	4.56122e-05	4.161	0.151816	NA	Quach_2016	monocyte	monocyte_R848	monocyte_R848
rs6983403	8	33459880	chr8_33459880_G_A	SNP	4.54841e-05	4.161	0.151839	NA	Quach_2016	monocyte	monocyte_R848	monocyte_R848
rs201268853	8	33468254	chr8_33468254_AAAAG_A	INDEL	4.64263e-05	4.161	0.150136	NA	Quach_2016	monocyte	monocyte_R848	monocyte_R848
rs377563664	8	33468254	chr8_33468254_AAAAG_A	INDEL	4.64263e-05	4.161	0.150136	NA	Quach_2016	monocyte	monocyte_R848	monocyte_R848
rs149109260	8	33476527	chr8_33476527_A_G	SNP	4.26465e-05	4.161	-0.421068	NA	Quach_2016	monocyte	monocyte_R848	monocyte_R848
rs149109260	8	33476527	chr8_33476527_A_G	SNP	3.83149e-05	6.49	-0.362482	NA	Quach_2016	monocyte	monocyte_naive	monocyte_naive
rs574922719	8	33477695	chr8_33477695_G_GA	INDEL	3.93561e-10	4.161	-0.269938	NA	Quach_2016	monocyte	monocyte_R848	monocyte_R848
rs574922719	8	33477695	chr8_33477695_G_GA	INDEL	1.3257e-05	5.157	-0.187833	NA	Quach_2016	monocyte	monocyte_LPS	monocyte_LPS
rs574922719	8	33477695	chr8_33477695_G_GA	INDEL	3.60678e-09	6.49	-0.218832	NA	Quach_2016	monocyte	monocyte_naive	monocyte_naive
rs574922719	8	33477695	chr8_33477695_G_GA	INDEL	4.05706e-05	5.214	-0.237384	NA	Nedelec_2016	macrophage	macrophage_Listeria	macrophage_Listeria
rs574922719	8	33477695	chr8_33477695_G_GA	INDEL	3.09885e-05	5.393	-0.155013	NA	Quach_2016	monocyte	monocyte_Pam3CSK4	monocyte_Pam3CSK4
rs116117020	8	33522109	chr8_33522109_C_T	SNP	3.29722e-07	1.639	-0.332617	NA	Quach_2016	monocyte	monocyte_IAV	monocyte_IAV
rs116117020	8	33522109	chr8_33522109_C_T	SNP	1.21592e-12	5.393	-0.293358	NA	Quach_2016	monocyte	monocyte_Pam3CSK4	monocyte_Pam3CSK4
rs116117020	8	33522109	chr8_33522109_C_T	SNP	1.79962e-18	4.161	-0.422748	NA	Quach_2016	monocyte	monocyte_R848	monocyte_R848
rs116117020	8	33522109	chr8_33522109_C_T	SNP	9.43444e-10	5.157	-0.315511	NA	Quach_2016	monocyte	monocyte_LPS	monocyte_LPS
rs116117020	8	33522109	chr8_33522109_C_T	SNP	2.14582e-18	6.49	-0.361567	NA	Quach_2016	monocyte	monocyte_naive	monocyte_naive
rs116117020	8	33522109	chr8_33522109_C_T	SNP	4.0599e-05	5.214	-0.321418	NA	Nedelec_2016	macrophage	macrophage_Listeria	macrophage_Listeria
rs79757211	8	33523423	chr8_33523423_C_T	SNP	3.32218e-07	1.639	-0.331906	NA	Quach_2016	monocyte	monocyte_IAV	monocyte_IAV
rs79757211	8	33523423	chr8_33523423_C_T	SNP	2.05957e-18	6.49	-0.361045	NA	Quach_2016	monocyte	monocyte_naive	monocyte_naive
rs79757211	8	33523423	chr8_33523423_C_T	SNP	1.76211e-18	4.161	-0.422047	NA	Quach_2016	monocyte	monocyte_R848	monocyte_R848
rs79757211	8	33523423	chr8_33523423_C_T	SNP	4.0505e-05	5.214	-0.32153	NA	Nedelec_2016	macrophage	macrophage_Listeria	macrophage_Listeria
rs79757211	8	33523423	chr8_33523423_C_T	SNP	1.17045e-12	5.393	-0.292998	NA	Quach_2016	monocyte	monocyte_Pam3CSK4	monocyte_Pam3CSK4
rs79757211	8	33523423	chr8_33523423_C_T	SNP	9.17009e-10	5.157	-0.315002	NA	Quach_2016	monocyte	monocyte_LPS	monocyte_LPS
rs34583065	8	33426922	chr8_33426922_T_C	SNP	3.35546e-05	3.89796	0.0869706	0.0208175	GTEx_V8	Muscle - Skeletal	naive	Muscle_Skeletal
rs34583065	8	33426922	chr8_33426922_T_C	SNP	2.77409e-10	3.45595	0.128869	0.0200736	GTEx_V8	Whole Blood	naive	Whole_Blood
rs34583065	8	33426922	chr8_33426922_T_C	SNP	4.48343e-07	6.48569	0.210225	0.0407847	GTEx_V8	Artery - Aorta	naive	Artery_Aorta
rs34583065	8	33426922	chr8_33426922_T_C	SNP	2.69786e-05	16.5208	0.128653	0.0301162	GTEx_V8	Testis	naive	Testis
rs7017466	8	33429652	chr8_33429652_G_A	SNP	3.15494e-05	3.89796	0.0870275	0.0207596	GTEx_V8	Muscle - Skeletal	naive	Muscle_Skeletal
rs7017466	8	33429652	chr8_33429652_G_A	SNP	3.78934e-10	3.45595	0.127732	0.0200554	GTEx_V8	Whole Blood	naive	Whole_Blood
rs7017466	8	33429652	chr8_33429652_G_A	SNP	2.56031e-05	16.5208	0.128125	0.0299053	GTEx_V8	Testis	naive	Testis
rs7017466	8	33429652	chr8_33429652_G_A	SNP	3.31466e-07	6.48569	0.212888	0.0408177	GTEx_V8	Artery - Aorta	naive	Artery_Aorta
rs2009327	8	33436311	chr8_33436311_T_C	SNP	3.29386e-05	3.89796	0.0914253	0.0218611	GTEx_V8	Muscle - Skeletal	naive	Muscle_Skeletal
rs2009327	8	33436311	chr8_33436311_T_C	SNP	4.23609e-06	5.17107	0.136764	0.0293188	GTEx_V8	Esophagus - Muscularis	naive	Esophagus_Muscularis
rs2009327	8	33436311	chr8_33436311_T_C	SNP	3.02294e-10	3.45595	0.13185	0.0205827	GTEx_V8	Whole Blood	naive	Whole_Blood
rs2009327	8	33436311	chr8_33436311_T_C	SNP	3.94162e-10	16.5208	0.192161	0.0295667	GTEx_V8	Testis	naive	Testis
rs6983751	8	33465336	chr8_33465336_C_T	SNP	3.41052e-06	16.5208	0.14439	0.0304337	GTEx_V8	Testis	naive	Testis
rs6983751	8	33465336	chr8_33465336_C_T	SNP	8.62162e-07	6.48569	0.201724	0.0401816	GTEx_V8	Artery - Aorta	naive	Artery_Aorta
rs6983751	8	33465336	chr8_33465336_C_T	SNP	9.38719e-11	3.45595	0.131682	0.0199694	GTEx_V8	Whole Blood	naive	Whole_Blood
rs6983751	8	33465336	chr8_33465336_C_T	SNP	3.41208e-05	3.89796	0.0880197	0.0210884	GTEx_V8	Muscle - Skeletal	naive	Muscle_Skeletal
rs7018447	8	33467537	chr8_33467537_T_G	SNP	3.71109e-05	3.89796	0.0857496	0.0206419	GTEx_V8	Muscle - Skeletal	naive	Muscle_Skeletal
rs7018447	8	33467537	chr8_33467537_T_G	SNP	2.70759e-11	3.45595	0.134879	0.0198653	GTEx_V8	Whole Blood	naive	Whole_Blood
rs7018447	8	33467537	chr8_33467537_T_G	SNP	1.41052e-07	6.48569	0.212644	0.0394851	GTEx_V8	Artery - Aorta	naive	Artery_Aorta
rs7018447	8	33467537	chr8_33467537_T_G	SNP	1.31682e-07	16.5208	0.16243	0.0299556	GTEx_V8	Testis	naive	Testis
rs7018447	8	33467537	chr8_33467537_T_G	SNP	1.4173e-05	6.52893	0.109594	0.0249971	GTEx_V8	Thyroid	naive	Thyroid
rs6993806	8	33467653	chr8_33467653_G_A	SNP	3.71109e-05	3.89796	0.0857496	0.0206419	GTEx_V8	Muscle - Skeletal	naive	Muscle_Skeletal
rs6993806	8	33467653	chr8_33467653_G_A	SNP	1.41052e-07	6.48569	0.212644	0.0394851	GTEx_V8	Artery - Aorta	naive	Artery_Aorta
rs6993806	8	33467653	chr8_33467653_G_A	SNP	2.70759e-11	3.45595	0.134879	0.0198653	GTEx_V8	Whole Blood	naive	Whole_Blood
rs6993806	8	33467653	chr8_33467653_G_A	SNP	1.4173e-05	6.52893	0.109594	0.0249971	GTEx_V8	Thyroid	naive	Thyroid
rs6993806	8	33467653	chr8_33467653_G_A	SNP	1.31682e-07	16.5208	0.16243	0.0299556	GTEx_V8	Testis	naive	Testis
rs62510528	8	33470044	chr8_33470044_C_T	SNP	1.31682e-07	16.5208	0.16243	0.0299556	GTEx_V8	Testis	naive	Testis
rs62510528	8	33470044	chr8_33470044_C_T	SNP	3.71109e-05	3.89796	0.0857496	0.0206419	GTEx_V8	Muscle - Skeletal	naive	Muscle_Skeletal
rs62510528	8	33470044	chr8_33470044_C_T	SNP	2.70759e-11	3.45595	0.134879	0.0198653	GTEx_V8	Whole Blood	naive	Whole_Blood
rs62510528	8	33470044	chr8_33470044_C_T	SNP	1.41052e-07	6.48569	0.212644	0.0394851	GTEx_V8	Artery - Aorta	naive	Artery_Aorta
rs62510528	8	33470044	chr8_33470044_C_T	SNP	1.4173e-05	6.52893	0.109594	0.0249971	GTEx_V8	Thyroid	naive	Thyroid
rs10097936	8	33473052	chr8_33473052_G_A	SNP	2.69909e-11	3.45595	0.13525	0.0199185	GTEx_V8	Whole Blood	naive	Whole_Blood
rs10097936	8	33473052	chr8_33473052_G_A	SNP	2.4377e-05	6.52893	0.106829	0.025076	GTEx_V8	Thyroid	naive	Thyroid
rs10097936	8	33473052	chr8_33473052_G_A	SNP	3.44103e-05	3.89796	0.0861638	0.0206535	GTEx_V8	Muscle - Skeletal	naive	Muscle_Skeletal
rs10097936	8	33473052	chr8_33473052_G_A	SNP	2.29111e-07	6.48569	0.209496	0.0396058	GTEx_V8	Artery - Aorta	naive	Artery_Aorta
rs10097936	8	33473052	chr8_33473052_G_A	SNP	1.20714e-07	16.5208	0.163055	0.0299755	GTEx_V8	Testis	naive	Testis
rs188211705	8	34020161	chr8_34020161_G_A	SNP	3.50082e-05	3.89796	-0.334141	0.0801711	GTEx_V8	Muscle - Skeletal	naive	Muscle_Skeletal
rs112168801	8	33115967	chr8_33115967_A_AAAAT	INDEL	3.55317e-05	8.46971	-0.337858	0.0808176	GTEx_V8	Cells - Cultured fibroblasts	naive	Cells_Cultured_fibroblasts
rs113603558	8	33390605	chr8_33390605_A_G	SNP	3.43895e-05	8.46971	0.389697	0.0930455	GTEx_V8	Cells - Cultured fibroblasts	naive	Cells_Cultured_fibroblasts
rs61034493	8	33395503	chr8_33395503_T_C	SNP	3.43895e-05	8.46971	0.389697	0.0930455	GTEx_V8	Cells - Cultured fibroblasts	naive	Cells_Cultured_fibroblasts
rs60954211	8	33425760	chr8_33425760_CA_C	INDEL	4.13531e-08	5.17107	0.153334	0.0274068	GTEx_V8	Esophagus - Muscularis	naive	Esophagus_Muscularis
rs60954211	8	33425760	chr8_33425760_CA_C	INDEL	1.5426e-11	16.5208	0.195279	0.0277048	GTEx_V8	Testis	naive	Testis
rs60954211	8	33425760	chr8_33425760_CA_C	INDEL	2.89144e-12	3.45595	0.141583	0.0198566	GTEx_V8	Whole Blood	naive	Whole_Blood
rs60954211	8	33425760	chr8_33425760_CA_C	INDEL	3.63621e-05	6.48569	0.166669	0.0397873	GTEx_V8	Artery - Aorta	naive	Artery_Aorta
rs60954211	8	33425760	chr8_33425760_CA_C	INDEL	2.10285e-05	3.89796	0.0889774	0.0207609	GTEx_V8	Muscle - Skeletal	naive	Muscle_Skeletal
rs11356110	8	33561108	chr8_33561108_TC_T	INDEL	3.67155e-05	6.48569	0.164389	0.0392649	GTEx_V8	Artery - Aorta	naive	Artery_Aorta
rs11356110	8	33561108	chr8_33561108_TC_T	INDEL	6.22814e-06	16.5208	0.13786	0.0298999	GTEx_V8	Testis	naive	Testis
rs11356110	8	33561108	chr8_33561108_TC_T	INDEL	4.12402e-08	3.45595	0.107835	0.0194042	GTEx_V8	Whole Blood	naive	Whole_Blood
rs6468175	8	33563735	chr8_33563735_C_T	SNP	3.13166e-06	16.5208	0.142472	0.0299116	GTEx_V8	Testis	naive	Testis
rs6468175	8	33563735	chr8_33563735_C_T	SNP	1.05559e-07	3.45595	0.104196	0.0193586	GTEx_V8	Whole Blood	naive	Whole_Blood
rs6468175	8	33563735	chr8_33563735_C_T	SNP	3.93611e-05	6.48569	0.1643	0.0394008	GTEx_V8	Artery - Aorta	naive	Artery_Aorta
rs6468176	8	33563737	chr8_33563737_C_A	SNP	1.05559e-07	3.45595	0.104196	0.0193586	GTEx_V8	Whole Blood	naive	Whole_Blood
rs6468176	8	33563737	chr8_33563737_C_A	SNP	3.93611e-05	6.48569	0.1643	0.0394008	GTEx_V8	Artery - Aorta	naive	Artery_Aorta
rs6468176	8	33563737	chr8_33563737_C_A	SNP	3.13166e-06	16.5208	0.142472	0.0299116	GTEx_V8	Testis	naive	Testis
rs7010369	8	33565935	chr8_33565935_T_C	SNP	3.13166e-06	16.5208	0.142472	0.0299116	GTEx_V8	Testis	naive	Testis
rs7010369	8	33565935	chr8_33565935_T_C	SNP	3.27217e-05	6.48569	0.167126	0.0396579	GTEx_V8	Artery - Aorta	naive	Artery_Aorta
rs7010369	8	33565935	chr8_33565935_T_C	SNP	6.9176e-08	3.45595	0.106051	0.0194174	GTEx_V8	Whole Blood	naive	Whole_Blood
rs10112135	8	33567171	chr8_33567171_T_C	SNP	6.77395e-08	3.45595	0.106265	0.0194427	GTEx_V8	Whole Blood	naive	Whole_Blood
rs10112135	8	33567171	chr8_33567171_T_C	SNP	3.27217e-05	6.48569	0.167126	0.0396579	GTEx_V8	Artery - Aorta	naive	Artery_Aorta
rs10112135	8	33567171	chr8_33567171_T_C	SNP	3.68215e-06	16.5208	0.141497	0.0299303	GTEx_V8	Testis	naive	Testis
rs76451868	8	34225069	chr8_34225069_A_AT	INDEL	3.81769e-05	7.40841	-0.243535	0.0585616	GTEx_V8	Nerve - Tibial	naive	Nerve_Tibial
rs7835367	8	34225657	chr8_34225657_T_C	SNP	3.09631e-05	7.40841	-0.248524	0.0590595	GTEx_V8	Nerve - Tibial	naive	Nerve_Tibial
rs2468547	8	33497769	chr8_33497769_G_A	SNP	3.56211e-08	6.48569	0.221021	0.0391145	GTEx_V8	Artery - Aorta	naive	Artery_Aorta
rs2468547	8	33497769	chr8_33497769_G_A	SNP	3.9098e-12	3.45595	0.142021	0.020045	GTEx_V8	Whole Blood	naive	Whole_Blood
rs2468547	8	33497769	chr8_33497769_G_A	SNP	2.08338e-08	16.5208	0.173395	0.0300013	GTEx_V8	Testis	naive	Testis
rs2468547	8	33497769	chr8_33497769_G_A	SNP	3.23688e-05	6.52893	0.105568	0.0251705	GTEx_V8	Thyroid	naive	Thyroid
rs2468547	8	33497769	chr8_33497769_G_A	SNP	2.01995e-05	3.89796	0.0887601	0.0206659	GTEx_V8	Muscle - Skeletal	naive	Muscle_Skeletal
rs2676421	8	33504221	chr8_33504221_T_G	SNP	2.01995e-05	3.89796	0.0887601	0.0206659	GTEx_V8	Muscle - Skeletal	naive	Muscle_Skeletal
rs2676421	8	33504221	chr8_33504221_T_G	SNP	3.23688e-05	6.52893	0.105568	0.0251705	GTEx_V8	Thyroid	naive	Thyroid
rs2676421	8	33504221	chr8_33504221_T_G	SNP	3.9098e-12	3.45595	0.142021	0.020045	GTEx_V8	Whole Blood	naive	Whole_Blood
rs2676421	8	33504221	chr8_33504221_T_G	SNP	2.08338e-08	16.5208	0.173395	0.0300013	GTEx_V8	Testis	naive	Testis
rs2676421	8	33504221	chr8_33504221_T_G	SNP	3.56211e-08	6.48569	0.221021	0.0391145	GTEx_V8	Artery - Aorta	naive	Artery_Aorta
rs2676424	8	33504882	chr8_33504882_G_A	SNP	2.01995e-05	3.89796	0.0887601	0.0206659	GTEx_V8	Muscle - Skeletal	naive	Muscle_Skeletal
rs2676424	8	33504882	chr8_33504882_G_A	SNP	3.9098e-12	3.45595	0.142021	0.020045	GTEx_V8	Whole Blood	naive	Whole_Blood
rs2676424	8	33504882	chr8_33504882_G_A	SNP	3.56211e-08	6.48569	0.221021	0.0391145	GTEx_V8	Artery - Aorta	naive	Artery_Aorta
rs2676424	8	33504882	chr8_33504882_G_A	SNP	3.23688e-05	6.52893	0.105568	0.0251705	GTEx_V8	Thyroid	naive	Thyroid
rs2676424	8	33504882	chr8_33504882_G_A	SNP	2.08338e-08	16.5208	0.173395	0.0300013	GTEx_V8	Testis	naive	Testis
rs10954915	8	33506637	chr8_33506637_C_T	SNP	3.9098e-12	3.45595	0.142021	0.020045	GTEx_V8	Whole Blood	naive	Whole_Blood
rs10954915	8	33506637	chr8_33506637_C_T	SNP	2.01995e-05	3.89796	0.0887601	0.0206659	GTEx_V8	Muscle - Skeletal	naive	Muscle_Skeletal
rs10954915	8	33506637	chr8_33506637_C_T	SNP	3.56211e-08	6.48569	0.221021	0.0391145	GTEx_V8	Artery - Aorta	naive	Artery_Aorta
rs10954915	8	33506637	chr8_33506637_C_T	SNP	3.23688e-05	6.52893	0.105568	0.0251705	GTEx_V8	Thyroid	naive	Thyroid
rs10954915	8	33506637	chr8_33506637_C_T	SNP	2.08338e-08	16.5208	0.173395	0.0300013	GTEx_V8	Testis	naive	Testis
rs2304748	8	33512426	chr8_33512426_T_C	SNP	2.08338e-08	16.5208	0.173395	0.0300013	GTEx_V8	Testis	naive	Testis
rs2304748	8	33512426	chr8_33512426_T_C	SNP	3.9098e-12	3.45595	0.142021	0.020045	GTEx_V8	Whole Blood	naive	Whole_Blood
rs2304748	8	33512426	chr8_33512426_T_C	SNP	3.23688e-05	6.52893	0.105568	0.0251705	GTEx_V8	Thyroid	naive	Thyroid
rs2304748	8	33512426	chr8_33512426_T_C	SNP	2.01995e-05	3.89796	0.0887601	0.0206659	GTEx_V8	Muscle - Skeletal	naive	Muscle_Skeletal
rs2304748	8	33512426	chr8_33512426_T_C	SNP	3.56211e-08	6.48569	0.221021	0.0391145	GTEx_V8	Artery - Aorta	naive	Artery_Aorta
rs2732288	8	33513239	chr8_33513239_G_A	SNP	2.08338e-08	16.5208	0.173395	0.0300013	GTEx_V8	Testis	naive	Testis
rs2732288	8	33513239	chr8_33513239_G_A	SNP	3.56211e-08	6.48569	0.221021	0.0391145	GTEx_V8	Artery - Aorta	naive	Artery_Aorta
rs2732288	8	33513239	chr8_33513239_G_A	SNP	3.9098e-12	3.45595	0.142021	0.020045	GTEx_V8	Whole Blood	naive	Whole_Blood
rs2732288	8	33513239	chr8_33513239_G_A	SNP	2.01995e-05	3.89796	0.0887601	0.0206659	GTEx_V8	Muscle - Skeletal	naive	Muscle_Skeletal
rs2732288	8	33513239	chr8_33513239_G_A	SNP	3.23688e-05	6.52893	0.105568	0.0251705	GTEx_V8	Thyroid	naive	Thyroid
rs2581897	8	33513628	chr8_33513628_T_G	SNP	3.56211e-08	6.48569	0.221021	0.0391145	GTEx_V8	Artery - Aorta	naive	Artery_Aorta
rs2581897	8	33513628	chr8_33513628_T_G	SNP	3.23688e-05	6.52893	0.105568	0.0251705	GTEx_V8	Thyroid	naive	Thyroid
rs2581897	8	33513628	chr8_33513628_T_G	SNP	2.08338e-08	16.5208	0.173395	0.0300013	GTEx_V8	Testis	naive	Testis
rs2581897	8	33513628	chr8_33513628_T_G	SNP	2.01995e-05	3.89796	0.0887601	0.0206659	GTEx_V8	Muscle - Skeletal	naive	Muscle_Skeletal
rs2581897	8	33513628	chr8_33513628_T_G	SNP	3.9098e-12	3.45595	0.142021	0.020045	GTEx_V8	Whole Blood	naive	Whole_Blood
rs2676435	8	33415147	chr8_33415147_A_G	SNP	3.26189e-05	5.83421	0.106789	0.0254772	GTEx_V8	Artery - Tibial	naive	Artery_Tibial
rs538359724	8	33963677	chr8_33963677_G_C	SNP	9.70294e-07	5.157	-0.405832	NA	Quach_2016	monocyte	monocyte_LPS	monocyte_LPS
rs538359724	8	33963677	chr8_33963677_G_C	SNP	4.11361e-06	6.49	-0.351439	NA	Quach_2016	monocyte	monocyte_naive	monocyte_naive
rs538359724	8	33963677	chr8_33963677_G_C	SNP	3.97591e-05	5.393	-0.329061	NA	Quach_2016	monocyte	monocyte_Pam3CSK4	monocyte_Pam3CSK4
rs185618112	8	34061461	chr8_34061461_A_T	SNP	3.11681e-05	5.393	-0.334281	NA	Quach_2016	monocyte	monocyte_Pam3CSK4	monocyte_Pam3CSK4
rs185618112	8	34061461	chr8_34061461_A_T	SNP	3.64561e-06	6.49	-0.354078	NA	Quach_2016	monocyte	monocyte_naive	monocyte_naive
rs185618112	8	34061461	chr8_34061461_A_T	SNP	8.69399e-07	5.157	-0.408433	NA	Quach_2016	monocyte	monocyte_LPS	monocyte_LPS
rs180784947	8	34065254	chr8_34065254_G_A	SNP	3.10641e-05	5.393	-0.334258	NA	Quach_2016	monocyte	monocyte_Pam3CSK4	monocyte_Pam3CSK4
rs180784947	8	34065254	chr8_34065254_G_A	SNP	8.68311e-07	5.157	-0.408366	NA	Quach_2016	monocyte	monocyte_LPS	monocyte_LPS
rs180784947	8	34065254	chr8_34065254_G_A	SNP	3.62512e-06	6.49	-0.354088	NA	Quach_2016	monocyte	monocyte_naive	monocyte_naive
rs185977979	8	34097540	chr8_34097540_C_T	SNP	3.45651e-05	5.393	-0.327368	NA	Quach_2016	monocyte	monocyte_Pam3CSK4	monocyte_Pam3CSK4
rs185977979	8	34097540	chr8_34097540_C_T	SNP	3.74796e-06	6.49	-0.349075	NA	Quach_2016	monocyte	monocyte_naive	monocyte_naive
rs185977979	8	34097540	chr8_34097540_C_T	SNP	8.31151e-07	5.157	-0.407874	NA	Quach_2016	monocyte	monocyte_LPS	monocyte_LPS
rs2676431	8	33419089	chr8_33419089_G_A	SNP	4.64381e-06	3.45595	0.0971728	0.0210215	GTEx_V8	Whole Blood	naive	Whole_Blood
rs2676431	8	33419089	chr8_33419089_G_A	SNP	3.62496e-05	16.5208	0.131066	0.0311983	GTEx_V8	Testis	naive	Testis
rs10101757	8	33426240	chr8_33426240_C_G	SNP	2.80029e-10	3.45595	0.129291	0.020144	GTEx_V8	Whole Blood	naive	Whole_Blood
rs10101757	8	33426240	chr8_33426240_C_G	SNP	2.91281e-05	3.89796	0.0876393	0.0208133	GTEx_V8	Muscle - Skeletal	naive	Muscle_Skeletal
rs10101757	8	33426240	chr8_33426240_C_G	SNP	3.01566e-05	16.5208	0.128137	0.0301832	GTEx_V8	Testis	naive	Testis
rs10101757	8	33426240	chr8_33426240_C_G	SNP	8.74798e-07	6.48569	0.206244	0.0411067	GTEx_V8	Artery - Aorta	naive	Artery_Aorta
rs146952039	8	33645491	chr8_33645491_T_TAGTC	INDEL	3.67109e-05	5.18118	0.269662	0.0646477	GTEx_V8	Esophagus - Mucosa	naive	Esophagus_Mucosa
rs6997069	8	33573636	chr8_33573636_C_A	SNP	3.40088e-05	3.45595	0.0790469	0.018927	GTEx_V8	Whole Blood	naive	Whole_Blood
rs6997069	8	33573636	chr8_33573636_C_A	SNP	6.75051e-06	16.5208	0.132468	0.0288438	GTEx_V8	Testis	naive	Testis
rs6996294	8	33580408	chr8_33580408_C_T	SNP	2.36406e-06	16.5208	0.142167	0.0294686	GTEx_V8	Testis	naive	Testis
rs6996294	8	33580408	chr8_33580408_C_T	SNP	3.66294e-05	3.45595	0.0806864	0.0194004	GTEx_V8	Whole Blood	naive	Whole_Blood
rs976049	8	33581609	chr8_33581609_T_C	SNP	3.66294e-05	3.45595	0.0806864	0.0194004	GTEx_V8	Whole Blood	naive	Whole_Blood
rs976049	8	33581609	chr8_33581609_T_C	SNP	2.36406e-06	16.5208	0.142167	0.0294686	GTEx_V8	Testis	naive	Testis
rs28772954	8	33583912	chr8_33583912_G_A	SNP	3.66294e-05	3.45595	0.0806864	0.0194004	GTEx_V8	Whole Blood	naive	Whole_Blood
rs28772954	8	33583912	chr8_33583912_G_A	SNP	2.36406e-06	16.5208	0.142167	0.0294686	GTEx_V8	Testis	naive	Testis
rs7841456	8	33584207	chr8_33584207_T_C	SNP	3.66294e-05	3.45595	0.0806864	0.0194004	GTEx_V8	Whole Blood	naive	Whole_Blood
rs7841456	8	33584207	chr8_33584207_T_C	SNP	2.36406e-06	16.5208	0.142167	0.0294686	GTEx_V8	Testis	naive	Testis
rs7819198	8	33584208	chr8_33584208_G_A	SNP	2.36406e-06	16.5208	0.142167	0.0294686	GTEx_V8	Testis	naive	Testis
rs7819198	8	33584208	chr8_33584208_G_A	SNP	3.66294e-05	3.45595	0.0806864	0.0194004	GTEx_V8	Whole Blood	naive	Whole_Blood
rs4371966	8	33206146	chr8_33206146_A_G	SNP	3.61336e-05	5.17107	-0.121673	0.029118	GTEx_V8	Esophagus - Muscularis	naive	Esophagus_Muscularis
rs10283135	8	33298205	chr8_33298205_C_G	SNP	3.99803e-05	5.17107	-0.117063	0.0281773	GTEx_V8	Esophagus - Muscularis	naive	Esophagus_Muscularis
rs11988745	8	33298454	chr8_33298454_C_T	SNP	3.99803e-05	5.17107	-0.117063	0.0281773	GTEx_V8	Esophagus - Muscularis	naive	Esophagus_Muscularis
rs10954902	8	33298659	chr8_33298659_G_A	SNP	3.10663e-05	5.17107	-0.118236	0.0280554	GTEx_V8	Esophagus - Muscularis	naive	Esophagus_Muscularis
rs111673394	8	33298984	chr8_33298984_G_GACAGCCCCAAA	INDEL	3.99803e-05	5.17107	-0.117063	0.0281773	GTEx_V8	Esophagus - Muscularis	naive	Esophagus_Muscularis
rs6468157	8	33299144	chr8_33299144_T_C	SNP	3.99803e-05	5.17107	-0.117063	0.0281773	GTEx_V8	Esophagus - Muscularis	naive	Esophagus_Muscularis
rs6468159	8	33299235	chr8_33299235_G_T	SNP	3.99803e-05	5.17107	-0.117063	0.0281773	GTEx_V8	Esophagus - Muscularis	naive	Esophagus_Muscularis
rs6468160	8	33299317	chr8_33299317_G_T	SNP	3.99803e-05	5.17107	-0.117063	0.0281773	GTEx_V8	Esophagus - Muscularis	naive	Esophagus_Muscularis
rs6468162	8	33299455	chr8_33299455_G_A	SNP	3.99803e-05	5.17107	-0.117063	0.0281773	GTEx_V8	Esophagus - Muscularis	naive	Esophagus_Muscularis
rs6468164	8	33299728	chr8_33299728_T_C	SNP	3.99803e-05	5.17107	-0.117063	0.0281773	GTEx_V8	Esophagus - Muscularis	naive	Esophagus_Muscularis
rs4367490	8	33299913	chr8_33299913_A_G	SNP	3.99803e-05	5.17107	-0.117063	0.0281773	GTEx_V8	Esophagus - Muscularis	naive	Esophagus_Muscularis
rs4445185	8	33299969	chr8_33299969_T_C	SNP	3.99803e-05	5.17107	-0.117063	0.0281773	GTEx_V8	Esophagus - Muscularis	naive	Esophagus_Muscularis
rs4361722	8	33299983	chr8_33299983_T_A	SNP	3.99803e-05	5.17107	-0.117063	0.0281773	GTEx_V8	Esophagus - Muscularis	naive	Esophagus_Muscularis
rs6995230	8	33300211	chr8_33300211_A_C	SNP	3.99803e-05	5.17107	-0.117063	0.0281773	GTEx_V8	Esophagus - Muscularis	naive	Esophagus_Muscularis
rs10100976	8	33302901	chr8_33302901_C_T	SNP	3.95853e-05	5.17107	-0.117773	0.0283319	GTEx_V8	Esophagus - Muscularis	naive	Esophagus_Muscularis
rs7000842	8	33303555	chr8_33303555_G_A	SNP	3.99803e-05	5.17107	-0.117063	0.0281773	GTEx_V8	Esophagus - Muscularis	naive	Esophagus_Muscularis
rs7006147	8	33303901	chr8_33303901_C_A	SNP	3.32201e-05	5.17107	-0.117403	0.0279628	GTEx_V8	Esophagus - Muscularis	naive	Esophagus_Muscularis
rs4493868	8	33305514	chr8_33305514_A_C	SNP	3.99803e-05	5.17107	-0.117063	0.0281773	GTEx_V8	Esophagus - Muscularis	naive	Esophagus_Muscularis
rs4551299	8	33305531	chr8_33305531_A_G	SNP	3.99803e-05	5.17107	-0.117063	0.0281773	GTEx_V8	Esophagus - Muscularis	naive	Esophagus_Muscularis
rs75354034	8	33306301	chr8_33306301_G_T	SNP	3.99803e-05	5.17107	-0.117063	0.0281773	GTEx_V8	Esophagus - Muscularis	naive	Esophagus_Muscularis
rs79824752	8	33306617	chr8_33306617_T_G	SNP	3.20321e-05	5.17107	-0.1183	0.0281188	GTEx_V8	Esophagus - Muscularis	naive	Esophagus_Muscularis
rs13255180	8	33306942	chr8_33306942_C_T	SNP	3.20321e-05	5.17107	-0.1183	0.0281188	GTEx_V8	Esophagus - Muscularis	naive	Esophagus_Muscularis
rs36142441	8	33307097	chr8_33307097_T_TA	INDEL	3.31491e-05	5.17107	-0.118556	0.0282339	GTEx_V8	Esophagus - Muscularis	naive	Esophagus_Muscularis
rs4273815	8	33310889	chr8_33310889_T_C	SNP	3.05247e-05	5.17107	-0.119439	0.0283129	GTEx_V8	Esophagus - Muscularis	naive	Esophagus_Muscularis
rs6468167	8	33311075	chr8_33311075_G_A	SNP	3.05247e-05	5.17107	-0.119439	0.0283129	GTEx_V8	Esophagus - Muscularis	naive	Esophagus_Muscularis
rs3923524	8	33311457	chr8_33311457_G_A	SNP	3.05247e-05	5.17107	-0.119439	0.0283129	GTEx_V8	Esophagus - Muscularis	naive	Esophagus_Muscularis
rs10105302	8	33312012	chr8_33312012_T_C	SNP	3.05247e-05	5.17107	-0.119439	0.0283129	GTEx_V8	Esophagus - Muscularis	naive	Esophagus_Muscularis
rs10105428	8	33312124	chr8_33312124_T_C	SNP	3.81203e-05	5.17107	-0.116725	0.0280192	GTEx_V8	Esophagus - Muscularis	naive	Esophagus_Muscularis
rs72642202	8	33312605	chr8_33312605_G_A	SNP	3.05247e-05	5.17107	-0.119439	0.0283129	GTEx_V8	Esophagus - Muscularis	naive	Esophagus_Muscularis
rs62510480	8	33427359	chr8_33427359_T_C	SNP	3.72325e-05	5.17107	0.120219	0.0288192	GTEx_V8	Esophagus - Muscularis	naive	Esophagus_Muscularis
rs62510480	8	33427359	chr8_33427359_T_C	SNP	8.73738e-11	3.45595	0.134734	0.020397	GTEx_V8	Whole Blood	naive	Whole_Blood
rs62510480	8	33427359	chr8_33427359_T_C	SNP	1.64637e-05	6.48569	0.183972	0.042046	GTEx_V8	Artery - Aorta	naive	Artery_Aorta
rs62510480	8	33427359	chr8_33427359_T_C	SNP	1.20485e-05	3.89796	0.0933573	0.0211616	GTEx_V8	Muscle - Skeletal	naive	Muscle_Skeletal
rs62510480	8	33427359	chr8_33427359_T_C	SNP	2.32632e-09	16.5208	0.180341	0.02916	GTEx_V8	Testis	naive	Testis
rs2468544	8	33429616	chr8_33429616_C_G	SNP	2.12674e-10	3.45595	0.131822	0.0203966	GTEx_V8	Whole Blood	naive	Whole_Blood
rs2468544	8	33429616	chr8_33429616_C_G	SNP	9.24233e-06	6.48569	0.187377	0.0415703	GTEx_V8	Artery - Aorta	naive	Artery_Aorta
rs2468544	8	33429616	chr8_33429616_C_G	SNP	3.16669e-05	5.17107	0.12138	0.0288322	GTEx_V8	Esophagus - Muscularis	naive	Esophagus_Muscularis
rs2468544	8	33429616	chr8_33429616_C_G	SNP	1.34332e-05	3.89796	0.0927423	0.0211388	GTEx_V8	Muscle - Skeletal	naive	Muscle_Skeletal
rs2468544	8	33429616	chr8_33429616_C_G	SNP	1.49099e-09	16.5208	0.181011	0.0288951	GTEx_V8	Testis	naive	Testis
rs1568119	8	33385679	chr8_33385679_C_T	SNP	1.87313e-05	6.49	-0.150433	NA	Quach_2016	monocyte	monocyte_naive	monocyte_naive
rs1568119	8	33385679	chr8_33385679_C_T	SNP	3.67555e-05	4.161	-0.172163	NA	Quach_2016	monocyte	monocyte_R848	monocyte_R848
rs10954909	8	33387377	chr8_33387377_G_A	SNP	3.55163e-05	4.161	-0.185472	NA	Quach_2016	monocyte	monocyte_R848	monocyte_R848
rs10954909	8	33387377	chr8_33387377_G_A	SNP	8.15868e-06	6.49	-0.167962	NA	Quach_2016	monocyte	monocyte_naive	monocyte_naive
rs2732315	8	33455811	chr8_33455811_G_A	SNP	1.44638e-11	3.45595	0.140176	0.0203551	GTEx_V8	Whole Blood	naive	Whole_Blood
rs2732315	8	33455811	chr8_33455811_G_A	SNP	2.41975e-05	5.17107	0.125878	0.0294588	GTEx_V8	Esophagus - Muscularis	naive	Esophagus_Muscularis
rs2732315	8	33455811	chr8_33455811_G_A	SNP	2.62856e-05	6.48569	0.179013	0.041961	GTEx_V8	Artery - Aorta	naive	Artery_Aorta
rs2732315	8	33455811	chr8_33455811_G_A	SNP	1.58204e-09	16.5208	0.187641	0.0300042	GTEx_V8	Testis	naive	Testis
rs2732315	8	33455811	chr8_33455811_G_A	SNP	9.96837e-07	3.89796	0.106137	0.0214826	GTEx_V8	Muscle - Skeletal	naive	Muscle_Skeletal
rs2732315	8	33455811	chr8_33455811_G_A	SNP	3.73773e-05	4.161	0.108578	NA	Quach_2016	monocyte	monocyte_R848	monocyte_R848
rs551054812	8	33526096	chr8_33526096_A_AAAAT	INDEL	1.22735e-14	6.49	-0.338452	NA	Quach_2016	monocyte	monocyte_naive	monocyte_naive
rs551054812	8	33526096	chr8_33526096_A_AAAAT	INDEL	3.58286e-05	1.639	-0.283306	NA	Quach_2016	monocyte	monocyte_IAV	monocyte_IAV
rs551054812	8	33526096	chr8_33526096_A_AAAAT	INDEL	7.08948e-17	4.161	-0.42227	NA	Quach_2016	monocyte	monocyte_R848	monocyte_R848
rs551054812	8	33526096	chr8_33526096_A_AAAAT	INDEL	6.35136e-09	5.157	-0.307761	NA	Quach_2016	monocyte	monocyte_LPS	monocyte_LPS
rs551054812	8	33526096	chr8_33526096_A_AAAAT	INDEL	2.11027e-10	5.393	-0.276423	NA	Quach_2016	monocyte	monocyte_Pam3CSK4	monocyte_Pam3CSK4
rs551054812	8	33526096	chr8_33526096_A_AAAAT	INDEL	1.11946e-05	5.214	-0.338924	NA	Nedelec_2016	macrophage	macrophage_Listeria	macrophage_Listeria
rs112496425	8	33551523	chr8_33551523_C_G	SNP	1.05506e-06	4.161	-0.331502	NA	Quach_2016	monocyte	monocyte_R848	monocyte_R848
rs112496425	8	33551523	chr8_33551523_C_G	SNP	2.70895e-05	5.393	-0.238587	NA	Quach_2016	monocyte	monocyte_Pam3CSK4	monocyte_Pam3CSK4
rs112496425	8	33551523	chr8_33551523_C_G	SNP	3.87403e-05	1.639	-0.357699	NA	Quach_2016	monocyte	monocyte_IAV	monocyte_IAV
rs112496425	8	33551523	chr8_33551523_C_G	SNP	1.31902e-06	6.49	-0.281341	NA	Quach_2016	monocyte	monocyte_naive	monocyte_naive
rs16880851	8	33389044	chr8_33389044_G_A	SNP	3.96988e-05	11.1374	-0.755105	0.177053	GTEx_V8	Cells - EBV-transformed lymphocytes	naive	Cells_EBV-transformed_lymphocytes
rs200031776	8	33654829	chr8_33654829_AC_A	INDEL	3.9387e-05	1.75973	-2.99243	0.691527	GTEx_V8	Brain - Substantia nigra	naive	Brain_Substantia_nigra
rs144557696	8	33674276	chr8_33674276_C_T	SNP	3.9387e-05	1.75973	-2.99243	0.691527	GTEx_V8	Brain - Substantia nigra	naive	Brain_Substantia_nigra
rs781622256	8	33989731	chr8_33989731_A_ATGCC	INDEL	3.9387e-05	1.75973	-2.99243	0.691527	GTEx_V8	Brain - Substantia nigra	naive	Brain_Substantia_nigra
rs28622140	8	33420485	chr8_33420485_T_C	SNP	5.36924e-07	16.5208	0.150101	0.0292145	GTEx_V8	Testis	naive	Testis
rs28622140	8	33420485	chr8_33420485_T_C	SNP	2.14146e-05	3.89796	0.0878046	0.0205072	GTEx_V8	Muscle - Skeletal	naive	Muscle_Skeletal
rs28622140	8	33420485	chr8_33420485_T_C	SNP	2.30342e-06	6.48569	0.191275	0.0397404	GTEx_V8	Artery - Aorta	naive	Artery_Aorta
rs28622140	8	33420485	chr8_33420485_T_C	SNP	2.99679e-05	6.52893	0.10278	0.0244008	GTEx_V8	Thyroid	naive	Thyroid
rs28622140	8	33420485	chr8_33420485_T_C	SNP	2.1186e-07	5.17107	0.14696	0.0278241	GTEx_V8	Esophagus - Muscularis	naive	Esophagus_Muscularis
rs28622140	8	33420485	chr8_33420485_T_C	SNP	1.39074e-11	3.45595	0.136411	0.0197911	GTEx_V8	Whole Blood	naive	Whole_Blood
rs7000238	8	33429653	chr8_33429653_A_G	SNP	3.84387e-10	3.45595	0.128121	0.020124	GTEx_V8	Whole Blood	naive	Whole_Blood
rs7000238	8	33429653	chr8_33429653_A_G	SNP	6.45446e-07	6.48569	0.209069	0.0411548	GTEx_V8	Artery - Aorta	naive	Artery_Aorta
rs7000238	8	33429653	chr8_33429653_A_G	SNP	2.73903e-05	3.89796	0.087691	0.0207553	GTEx_V8	Muscle - Skeletal	naive	Muscle_Skeletal
rs7000238	8	33429653	chr8_33429653_A_G	SNP	2.84537e-05	16.5208	0.127687	0.0299791	GTEx_V8	Testis	naive	Testis
rs74932911	8	33430191	chr8_33430191_AAGAC_A	INDEL	2.56031e-05	16.5208	0.128125	0.0299053	GTEx_V8	Testis	naive	Testis
rs74932911	8	33430191	chr8_33430191_AAGAC_A	INDEL	2.17157e-05	3.89796	0.0884894	0.0206825	GTEx_V8	Muscle - Skeletal	naive	Muscle_Skeletal
rs74932911	8	33430191	chr8_33430191_AAGAC_A	INDEL	1.63939e-10	3.45595	0.129842	0.0199605	GTEx_V8	Whole Blood	naive	Whole_Blood
rs74932911	8	33430191	chr8_33430191_AAGAC_A	INDEL	2.64199e-07	6.48569	0.212643	0.040418	GTEx_V8	Artery - Aorta	naive	Artery_Aorta
rs12155581	8	33430284	chr8_33430284_C_T	SNP	2.84537e-05	16.5208	0.127687	0.0299791	GTEx_V8	Testis	naive	Testis
rs12155581	8	33430284	chr8_33430284_C_T	SNP	1.60698e-10	3.45595	0.130857	0.0201065	GTEx_V8	Whole Blood	naive	Whole_Blood
rs12155581	8	33430284	chr8_33430284_C_T	SNP	6.81401e-07	6.48569	0.208249	0.0410836	GTEx_V8	Artery - Aorta	naive	Artery_Aorta
rs12155581	8	33430284	chr8_33430284_C_T	SNP	2.76774e-05	3.89796	0.0876447	0.0207562	GTEx_V8	Muscle - Skeletal	naive	Muscle_Skeletal
rs10097332	8	33462905	chr8_33462905_T_C	SNP	9.67422e-07	6.48569	0.20039	0.040107	GTEx_V8	Artery - Aorta	naive	Artery_Aorta
rs10097332	8	33462905	chr8_33462905_T_C	SNP	4.14414e-06	16.5208	0.14379	0.030584	GTEx_V8	Testis	naive	Testis
rs10097332	8	33462905	chr8_33462905_T_C	SNP	2.61446e-05	3.89796	0.0891989	0.0210585	GTEx_V8	Muscle - Skeletal	naive	Muscle_Skeletal
rs10097332	8	33462905	chr8_33462905_T_C	SNP	6.75086e-11	3.45595	0.13275	0.0199729	GTEx_V8	Whole Blood	naive	Whole_Blood
rs10094851	8	33463294	chr8_33463294_A_G	SNP	6.75086e-11	3.45595	0.13275	0.0199729	GTEx_V8	Whole Blood	naive	Whole_Blood
rs10094851	8	33463294	chr8_33463294_A_G	SNP	2.61446e-05	3.89796	0.0891989	0.0210585	GTEx_V8	Muscle - Skeletal	naive	Muscle_Skeletal
rs10094851	8	33463294	chr8_33463294_A_G	SNP	4.14414e-06	16.5208	0.14379	0.030584	GTEx_V8	Testis	naive	Testis
rs10094851	8	33463294	chr8_33463294_A_G	SNP	9.67422e-07	6.48569	0.20039	0.040107	GTEx_V8	Artery - Aorta	naive	Artery_Aorta
rs1113663	8	33465609	chr8_33465609_C_T	SNP	1.41052e-07	6.48569	0.212644	0.0394851	GTEx_V8	Artery - Aorta	naive	Artery_Aorta
rs1113663	8	33465609	chr8_33465609_C_T	SNP	1.31682e-07	16.5208	0.16243	0.0299556	GTEx_V8	Testis	naive	Testis
rs1113663	8	33465609	chr8_33465609_C_T	SNP	1.4173e-05	6.52893	0.109594	0.0249971	GTEx_V8	Thyroid	naive	Thyroid
rs1113663	8	33465609	chr8_33465609_C_T	SNP	2.38825e-05	3.89796	0.0874861	0.0205529	GTEx_V8	Muscle - Skeletal	naive	Muscle_Skeletal
rs1113663	8	33465609	chr8_33465609_C_T	SNP	1.16031e-11	3.45595	0.136957	0.0197906	GTEx_V8	Whole Blood	naive	Whole_Blood
rs6150536	8	33484315	chr8_33484315_C_CTCCTGACCTCAGGTAAT	INDEL	5.78574e-11	3.45595	0.134851	0.020215	GTEx_V8	Whole Blood	naive	Whole_Blood
rs6150536	8	33484315	chr8_33484315_C_CTCCTGACCTCAGGTAAT	INDEL	1.19166e-12	16.5208	0.216677	0.0290315	GTEx_V8	Testis	naive	Testis
rs6150536	8	33484315	chr8_33484315_C_CTCCTGACCTCAGGTAAT	INDEL	2.56876e-05	6.48569	0.176715	0.0413698	GTEx_V8	Artery - Aorta	naive	Artery_Aorta
rs6150536	8	33484315	chr8_33484315_C_CTCCTGACCTCAGGTAAT	INDEL	8.74106e-06	5.17107	0.129584	0.0287624	GTEx_V8	Esophagus - Muscularis	naive	Esophagus_Muscularis
rs6150536	8	33484315	chr8_33484315_C_CTCCTGACCTCAGGTAAT	INDEL	2.3564e-05	3.89796	0.0905716	0.0212624	GTEx_V8	Muscle - Skeletal	naive	Muscle_Skeletal
rs2676394	8	33484977	chr8_33484977_T_A	SNP	5.78574e-11	3.45595	0.134851	0.020215	GTEx_V8	Whole Blood	naive	Whole_Blood
rs2676394	8	33484977	chr8_33484977_T_A	SNP	1.19166e-12	16.5208	0.216677	0.0290315	GTEx_V8	Testis	naive	Testis
rs2676394	8	33484977	chr8_33484977_T_A	SNP	8.74106e-06	5.17107	0.129584	0.0287624	GTEx_V8	Esophagus - Muscularis	naive	Esophagus_Muscularis
rs2676394	8	33484977	chr8_33484977_T_A	SNP	2.3564e-05	3.89796	0.0905716	0.0212624	GTEx_V8	Muscle - Skeletal	naive	Muscle_Skeletal
rs2676394	8	33484977	chr8_33484977_T_A	SNP	2.56876e-05	6.48569	0.176715	0.0413698	GTEx_V8	Artery - Aorta	naive	Artery_Aorta
rs2732274	8	33490389	chr8_33490389_T_G	SNP	1.19166e-12	16.5208	0.216677	0.0290315	GTEx_V8	Testis	naive	Testis
rs2732274	8	33490389	chr8_33490389_T_G	SNP	2.3564e-05	3.89796	0.0905716	0.0212624	GTEx_V8	Muscle - Skeletal	naive	Muscle_Skeletal
rs2732274	8	33490389	chr8_33490389_T_G	SNP	2.56876e-05	6.48569	0.176715	0.0413698	GTEx_V8	Artery - Aorta	naive	Artery_Aorta
rs2732274	8	33490389	chr8_33490389_T_G	SNP	8.74106e-06	5.17107	0.129584	0.0287624	GTEx_V8	Esophagus - Muscularis	naive	Esophagus_Muscularis
rs2732274	8	33490389	chr8_33490389_T_G	SNP	5.78574e-11	3.45595	0.134851	0.020215	GTEx_V8	Whole Blood	naive	Whole_Blood
rs7835866	8	33508161	chr8_33508161_A_G	SNP	1.05977e-07	6.48569	0.214718	0.0394605	GTEx_V8	Artery - Aorta	naive	Artery_Aorta
rs7835866	8	33508161	chr8_33508161_A_G	SNP	2.49476e-05	3.89796	0.0878	0.0206755	GTEx_V8	Muscle - Skeletal	naive	Muscle_Skeletal
rs7835866	8	33508161	chr8_33508161_A_G	SNP	7.05003e-06	6.52893	0.113832	0.0250741	GTEx_V8	Thyroid	naive	Thyroid
rs7835866	8	33508161	chr8_33508161_A_G	SNP	8.38108e-12	3.45595	0.139584	0.0200266	GTEx_V8	Whole Blood	naive	Whole_Blood
rs7835866	8	33508161	chr8_33508161_A_G	SNP	9.66237e-07	16.5208	0.151544	0.0302157	GTEx_V8	Testis	naive	Testis
rs16880426	8	33150586	chr8_33150586_G_A	SNP	2.87305e-05	8.46971	-0.31105	0.0735235	GTEx_V8	Cells - Cultured fibroblasts	naive	Cells_Cultured_fibroblasts
rs13252274	8	33425662	chr8_33425662_T_C	SNP	3.47709e-10	3.45595	0.131554	0.0206101	GTEx_V8	Whole Blood	naive	Whole_Blood
rs13252274	8	33425662	chr8_33425662_T_C	SNP	2.90224e-05	6.48569	0.181421	0.0427605	GTEx_V8	Artery - Aorta	naive	Artery_Aorta
rs13252274	8	33425662	chr8_33425662_T_C	SNP	8.92521e-06	5.17107	0.131765	0.0292768	GTEx_V8	Esophagus - Muscularis	naive	Esophagus_Muscularis
rs13252274	8	33425662	chr8_33425662_T_C	SNP	7.48509e-10	16.5208	0.186635	0.0292221	GTEx_V8	Testis	naive	Testis
rs10087736	8	33425998	chr8_33425998_A_G	SNP	2.90224e-05	6.48569	0.181421	0.0427605	GTEx_V8	Artery - Aorta	naive	Artery_Aorta
rs10087736	8	33425998	chr8_33425998_A_G	SNP	8.92521e-06	5.17107	0.131765	0.0292768	GTEx_V8	Esophagus - Muscularis	naive	Esophagus_Muscularis
rs10087736	8	33425998	chr8_33425998_A_G	SNP	7.48509e-10	16.5208	0.186635	0.0292221	GTEx_V8	Testis	naive	Testis
rs10087736	8	33425998	chr8_33425998_A_G	SNP	4.58374e-10	3.45595	0.130721	0.0206259	GTEx_V8	Whole Blood	naive	Whole_Blood
rs2459516	8	33426489	chr8_33426489_T_C	SNP	8.92521e-06	5.17107	0.131765	0.0292768	GTEx_V8	Esophagus - Muscularis	naive	Esophagus_Muscularis
rs2459516	8	33426489	chr8_33426489_T_C	SNP	3.47709e-10	3.45595	0.131554	0.0206101	GTEx_V8	Whole Blood	naive	Whole_Blood
rs2459516	8	33426489	chr8_33426489_T_C	SNP	7.48509e-10	16.5208	0.186635	0.0292221	GTEx_V8	Testis	naive	Testis
rs2459516	8	33426489	chr8_33426489_T_C	SNP	2.90224e-05	6.48569	0.181421	0.0427605	GTEx_V8	Artery - Aorta	naive	Artery_Aorta
rs2676395	8	33485791	chr8_33485791_T_C	SNP	1.19166e-12	16.5208	0.216677	0.0290315	GTEx_V8	Testis	naive	Testis
rs2676395	8	33485791	chr8_33485791_T_C	SNP	2.49955e-05	6.48569	0.177049	0.0413856	GTEx_V8	Artery - Aorta	naive	Artery_Aorta
rs2676395	8	33485791	chr8_33485791_T_C	SNP	7.77164e-06	5.17107	0.130416	0.0287798	GTEx_V8	Esophagus - Muscularis	naive	Esophagus_Muscularis
rs2676395	8	33485791	chr8_33485791_T_C	SNP	5.63419e-11	3.45595	0.134923	0.0202132	GTEx_V8	Whole Blood	naive	Whole_Blood
rs2676395	8	33485791	chr8_33485791_T_C	SNP	1.88738e-05	3.89796	0.0916752	0.0212679	GTEx_V8	Muscle - Skeletal	naive	Muscle_Skeletal
rs1829189	8	33492778	chr8_33492778_A_G	SNP	6.26255e-11	16.5208	0.198121	0.0290727	GTEx_V8	Testis	naive	Testis
rs1829189	8	33492778	chr8_33492778_A_G	SNP	2.63119e-11	3.45595	0.135187	0.0198976	GTEx_V8	Whole Blood	naive	Whole_Blood
rs1829189	8	33492778	chr8_33492778_A_G	SNP	9.27108e-06	5.17107	0.12691	0.0282516	GTEx_V8	Esophagus - Muscularis	naive	Esophagus_Muscularis
rs1829189	8	33492778	chr8_33492778_A_G	SNP	8.82993e-07	3.89796	0.102506	0.0206452	GTEx_V8	Muscle - Skeletal	naive	Muscle_Skeletal
rs1829189	8	33492778	chr8_33492778_A_G	SNP	2.37174e-05	6.48569	0.173868	0.0405249	GTEx_V8	Artery - Aorta	naive	Artery_Aorta
rs7848	8	33501212	chr8_33501212_C_T	SNP	7.77164e-06	5.17107	0.130416	0.0287798	GTEx_V8	Esophagus - Muscularis	naive	Esophagus_Muscularis
rs7848	8	33501212	chr8_33501212_C_T	SNP	2.49955e-05	6.48569	0.177049	0.0413856	GTEx_V8	Artery - Aorta	naive	Artery_Aorta
rs7848	8	33501212	chr8_33501212_C_T	SNP	1.88738e-05	3.89796	0.0916752	0.0212679	GTEx_V8	Muscle - Skeletal	naive	Muscle_Skeletal
rs7848	8	33501212	chr8_33501212_C_T	SNP	5.63419e-11	3.45595	0.134923	0.0202132	GTEx_V8	Whole Blood	naive	Whole_Blood
rs7848	8	33501212	chr8_33501212_C_T	SNP	1.19166e-12	16.5208	0.216677	0.0290315	GTEx_V8	Testis	naive	Testis
rs62511919	8	33531999	chr8_33531999_G_A	SNP	1.75499e-08	3.45595	0.113132	0.0198047	GTEx_V8	Whole Blood	naive	Whole_Blood
rs62511919	8	33531999	chr8_33531999_G_A	SNP	3.34413e-08	16.5208	0.165361	0.0290644	GTEx_V8	Testis	naive	Testis
rs62511919	8	33531999	chr8_33531999_G_A	SNP	2.49629e-05	6.48569	0.167341	0.0391136	GTEx_V8	Artery - Aorta	naive	Artery_Aorta
rs3735951	8	33558704	chr8_33558704_C_T	SNP	2.46356e-05	6.48569	0.170737	0.0398783	GTEx_V8	Artery - Aorta	naive	Artery_Aorta
rs3735951	8	33558704	chr8_33558704_C_T	SNP	9.37804e-10	3.45595	0.122801	0.0197459	GTEx_V8	Whole Blood	naive	Whole_Blood
rs3735951	8	33558704	chr8_33558704_C_T	SNP	1.13617e-07	16.5208	0.161633	0.0296487	GTEx_V8	Testis	naive	Testis
rs9297208	8	33559528	chr8_33559528_A_G	SNP	6.35347e-10	3.45595	0.123816	0.0197039	GTEx_V8	Whole Blood	naive	Whole_Blood
rs9297208	8	33559528	chr8_33559528_A_G	SNP	1.13617e-07	16.5208	0.161633	0.0296487	GTEx_V8	Testis	naive	Testis
rs9297208	8	33559528	chr8_33559528_A_G	SNP	2.45566e-05	6.48569	0.170025	0.039705	GTEx_V8	Artery - Aorta	naive	Artery_Aorta
rs9297209	8	33559740	chr8_33559740_T_C	SNP	2.45566e-05	6.48569	0.170025	0.039705	GTEx_V8	Artery - Aorta	naive	Artery_Aorta
rs9297209	8	33559740	chr8_33559740_T_C	SNP	1.13617e-07	16.5208	0.161633	0.0296487	GTEx_V8	Testis	naive	Testis
rs9297209	8	33559740	chr8_33559740_T_C	SNP	6.35347e-10	3.45595	0.123816	0.0197039	GTEx_V8	Whole Blood	naive	Whole_Blood
rs62510527	8	33469884	chr8_33469884_C_T	SNP	2.77942e-05	6.52893	0.106435	0.0251636	GTEx_V8	Thyroid	naive	Thyroid
rs62510527	8	33469884	chr8_33469884_C_T	SNP	2.49558e-07	16.5208	0.15958	0.0301413	GTEx_V8	Testis	naive	Testis
rs62510527	8	33469884	chr8_33469884_C_T	SNP	7.30844e-10	3.45595	0.124281	0.0198513	GTEx_V8	Whole Blood	naive	Whole_Blood
rs62510527	8	33469884	chr8_33469884_C_T	SNP	1.18128e-06	6.48569	0.196794	0.0397191	GTEx_V8	Artery - Aorta	naive	Artery_Aorta
rs367804039	8	32680965	chr8_32680965_TAAC_T	INDEL	2.9657e-05	NA	-0.296953	NA	Schmiedel_2018	CD8_T-cell	None	CD8_T-cell_naive
rs71993419	8	32680965	chr8_32680965_TAAC_T	INDEL	2.9657e-05	NA	-0.296953	NA	Schmiedel_2018	CD8_T-cell	None	CD8_T-cell_naive
rs572786096	8	34137189	chr8_34137189_G_A	SNP	2.60101e-06	6.49	-0.356745	NA	Quach_2016	monocyte	monocyte_naive	monocyte_naive
rs572786096	8	34137189	chr8_34137189_G_A	SNP	5.84961e-07	5.157	-0.411662	NA	Quach_2016	monocyte	monocyte_LPS	monocyte_LPS
rs572786096	8	34137189	chr8_34137189_G_A	SNP	2.25993e-05	5.393	-0.337316	NA	Quach_2016	monocyte	monocyte_Pam3CSK4	monocyte_Pam3CSK4
rs566144519	8	34166200	chr8_34166200_T_C	SNP	2.11682e-05	5.393	-0.339841	NA	Quach_2016	monocyte	monocyte_Pam3CSK4	monocyte_Pam3CSK4
rs566144519	8	34166200	chr8_34166200_T_C	SNP	5.76913e-07	5.157	-0.41332	NA	Quach_2016	monocyte	monocyte_LPS	monocyte_LPS
rs566144519	8	34166200	chr8_34166200_T_C	SNP	2.61276e-06	6.49	-0.357943	NA	Quach_2016	monocyte	monocyte_naive	monocyte_naive
rs188362201	8	34190517	chr8_34190517_T_A	SNP	6.15755e-07	5.157	-0.414051	NA	Quach_2016	monocyte	monocyte_LPS	monocyte_LPS
rs188362201	8	34190517	chr8_34190517_T_A	SNP	2.73349e-06	6.49	-0.358749	NA	Quach_2016	monocyte	monocyte_naive	monocyte_naive
rs188362201	8	34190517	chr8_34190517_T_A	SNP	2.11929e-05	5.393	-0.341432	NA	Quach_2016	monocyte	monocyte_Pam3CSK4	monocyte_Pam3CSK4
rs111824396	8	33680857	chr8_33680857_G_C	SNP	2.45453e-05	5.157	-0.387934	NA	Quach_2016	monocyte	monocyte_LPS	monocyte_LPS
rs73613912	8	33740293	chr8_33740293_A_G	SNP	1.27792e-06	5.157	-0.271565	NA	Quach_2016	monocyte	monocyte_LPS	monocyte_LPS
rs73613912	8	33740293	chr8_33740293_A_G	SNP	2.61055e-05	6.49	-0.201661	NA	Quach_2016	monocyte	monocyte_naive	monocyte_naive
rs2056176	8	33420482	chr8_33420482_G_T	SNP	9.31655e-06	6.48569	0.187411	0.0415945	GTEx_V8	Artery - Aorta	naive	Artery_Aorta
rs2056176	8	33420482	chr8_33420482_G_T	SNP	2.91379e-05	16.5208	0.128628	0.0302403	GTEx_V8	Testis	naive	Testis
rs2056176	8	33420482	chr8_33420482_G_T	SNP	6.74152e-09	3.45595	0.118151	0.0200874	GTEx_V8	Whole Blood	naive	Whole_Blood
rs7819202	8	33574558	chr8_33574558_T_C	SNP	7.29947e-06	3.45595	0.0881516	0.0194831	GTEx_V8	Whole Blood	naive	Whole_Blood
rs7819202	8	33574558	chr8_33574558_T_C	SNP	2.4368e-05	16.5208	0.129633	0.0301746	GTEx_V8	Testis	naive	Testis
rs2676433	8	33418889	chr8_33418889_G_A	SNP	2.2541e-05	3.45595	0.0899093	0.021047	GTEx_V8	Whole Blood	naive	Whole_Blood
rs2676433	8	33418889	chr8_33418889_G_A	SNP	1.26374e-06	16.5208	0.152939	0.0308427	GTEx_V8	Testis	naive	Testis
rs11993095	8	33574978	chr8_33574978_A_G	SNP	2.84038e-05	3.45595	0.0816524	0.0193561	GTEx_V8	Whole Blood	naive	Whole_Blood
rs11993095	8	33574978	chr8_33574978_A_G	SNP	2.36406e-06	16.5208	0.142167	0.0294686	GTEx_V8	Testis	naive	Testis
rs10108051	8	33579334	chr8_33579334_A_G	SNP	2.75148e-05	3.45595	0.0821852	0.0194484	GTEx_V8	Whole Blood	naive	Whole_Blood
rs10108051	8	33579334	chr8_33579334_A_G	SNP	3.91471e-06	16.5208	0.140637	0.0298336	GTEx_V8	Testis	naive	Testis
rs4733409	8	33209476	chr8_33209476_T_C	SNP	2.3178e-05	5.17107	-0.132616	0.0309631	GTEx_V8	Esophagus - Muscularis	naive	Esophagus_Muscularis
rs4076692	8	33210813	chr8_33210813_C_T	SNP	2.3178e-05	5.17107	-0.132616	0.0309631	GTEx_V8	Esophagus - Muscularis	naive	Esophagus_Muscularis
rs12544216	8	33226559	chr8_33226559_G_T	SNP	2.2179e-05	5.17107	-0.127829	0.0297743	GTEx_V8	Esophagus - Muscularis	naive	Esophagus_Muscularis
rs4397361	8	33244428	chr8_33244428_T_G	SNP	2.81956e-05	5.17107	-0.125927	0.0297194	GTEx_V8	Esophagus - Muscularis	naive	Esophagus_Muscularis
rs28854535	8	33247607	chr8_33247607_G_C	SNP	2.30602e-05	5.17107	-0.127336	0.0297222	GTEx_V8	Esophagus - Muscularis	naive	Esophagus_Muscularis
rs6990803	8	33248447	chr8_33248447_C_A	SNP	2.30602e-05	5.17107	-0.127336	0.0297222	GTEx_V8	Esophagus - Muscularis	naive	Esophagus_Muscularis
rs6989833	8	33248605	chr8_33248605_G_A	SNP	2.30602e-05	5.17107	-0.127336	0.0297222	GTEx_V8	Esophagus - Muscularis	naive	Esophagus_Muscularis
rs10216849	8	33250762	chr8_33250762_C_T	SNP	2.30602e-05	5.17107	-0.127336	0.0297222	GTEx_V8	Esophagus - Muscularis	naive	Esophagus_Muscularis
rs4733417	8	33251449	chr8_33251449_G_C	SNP	2.30602e-05	5.17107	-0.127336	0.0297222	GTEx_V8	Esophagus - Muscularis	naive	Esophagus_Muscularis
rs10954898	8	33285373	chr8_33285373_C_T	SNP	2.00619e-05	5.17107	-0.127522	0.0295428	GTEx_V8	Esophagus - Muscularis	naive	Esophagus_Muscularis
rs10954899	8	33290094	chr8_33290094_A_G	SNP	2.65693e-05	5.17107	-0.118358	0.0278414	GTEx_V8	Esophagus - Muscularis	naive	Esophagus_Muscularis
rs4486153	8	33298001	chr8_33298001_A_G	SNP	2.60564e-05	5.17107	-0.119379	0.0280515	GTEx_V8	Esophagus - Muscularis	naive	Esophagus_Muscularis
rs6993603	8	33299020	chr8_33299020_T_C	SNP	2.76213e-05	5.17107	-0.118492	0.0279329	GTEx_V8	Esophagus - Muscularis	naive	Esophagus_Muscularis
rs6468163	8	33299479	chr8_33299479_C_T	SNP	2.76213e-05	5.17107	-0.118492	0.0279329	GTEx_V8	Esophagus - Muscularis	naive	Esophagus_Muscularis
rs6995429	8	33300389	chr8_33300389_A_G	SNP	2.76213e-05	5.17107	-0.118492	0.0279329	GTEx_V8	Esophagus - Muscularis	naive	Esophagus_Muscularis
rs10100971	8	33302891	chr8_33302891_C_A	SNP	2.76213e-05	5.17107	-0.118492	0.0279329	GTEx_V8	Esophagus - Muscularis	naive	Esophagus_Muscularis
rs7002160	8	33303624	chr8_33303624_C_T	SNP	2.76213e-05	5.17107	-0.118492	0.0279329	GTEx_V8	Esophagus - Muscularis	naive	Esophagus_Muscularis
rs11989341	8	33304041	chr8_33304041_C_T	SNP	2.76213e-05	5.17107	-0.118492	0.0279329	GTEx_V8	Esophagus - Muscularis	naive	Esophagus_Muscularis
rs11993863	8	33304227	chr8_33304227_T_C	SNP	2.76213e-05	5.17107	-0.118492	0.0279329	GTEx_V8	Esophagus - Muscularis	naive	Esophagus_Muscularis
rs551210014	8	33306582	chr8_33306582_C_CA	INDEL	2.43848e-05	5.17107	-0.119604	0.0280024	GTEx_V8	Esophagus - Muscularis	naive	Esophagus_Muscularis
rs4286909	8	33309046	chr8_33309046_A_T	SNP	2.40497e-05	5.17107	-0.120777	0.0282557	GTEx_V8	Esophagus - Muscularis	naive	Esophagus_Muscularis
rs13250346	8	33309538	chr8_33309538_T_C	SNP	2.4106e-05	5.17107	-0.120815	0.0282683	GTEx_V8	Esophagus - Muscularis	naive	Esophagus_Muscularis
rs5890728	8	33310279	chr8_33310279_A_ACT	INDEL	2.4106e-05	5.17107	-0.120815	0.0282683	GTEx_V8	Esophagus - Muscularis	naive	Esophagus_Muscularis
rs3857881	8	33310341	chr8_33310341_T_A	SNP	2.4106e-05	5.17107	-0.120815	0.0282683	GTEx_V8	Esophagus - Muscularis	naive	Esophagus_Muscularis
rs56784115	8	33312972	chr8_33312972_C_T	SNP	2.93511e-05	5.17107	-0.119707	0.0283145	GTEx_V8	Esophagus - Muscularis	naive	Esophagus_Muscularis
rs61624023	8	33313016	chr8_33313016_G_C	SNP	2.93511e-05	5.17107	-0.119707	0.0283145	GTEx_V8	Esophagus - Muscularis	naive	Esophagus_Muscularis
rs10954904	8	33314070	chr8_33314070_A_G	SNP	2.93511e-05	5.17107	-0.119707	0.0283145	GTEx_V8	Esophagus - Muscularis	naive	Esophagus_Muscularis
rs10110370	8	33314250	chr8_33314250_A_G	SNP	2.93511e-05	5.17107	-0.119707	0.0283145	GTEx_V8	Esophagus - Muscularis	naive	Esophagus_Muscularis
rs11991281	8	33320912	chr8_33320912_T_C	SNP	2.38075e-05	5.17107	-0.121357	0.0283758	GTEx_V8	Esophagus - Muscularis	naive	Esophagus_Muscularis
rs28575355	8	33424525	chr8_33424525_G_A	SNP	3.30235e-10	3.45595	0.129351	0.0202382	GTEx_V8	Whole Blood	naive	Whole_Blood
rs28575355	8	33424525	chr8_33424525_G_A	SNP	2.16992e-05	5.17107	0.123282	0.0286811	GTEx_V8	Esophagus - Muscularis	naive	Esophagus_Muscularis
rs28575355	8	33424525	chr8_33424525_G_A	SNP	9.35589e-06	3.89796	0.094442	0.0211386	GTEx_V8	Muscle - Skeletal	naive	Muscle_Skeletal
rs28575355	8	33424525	chr8_33424525_G_A	SNP	3.89713e-06	6.48569	0.194917	0.0414779	GTEx_V8	Artery - Aorta	naive	Artery_Aorta
rs28575355	8	33424525	chr8_33424525_G_A	SNP	4.031e-09	16.5208	0.178048	0.0292611	GTEx_V8	Testis	naive	Testis
rs111423072	8	33356771	chr8_33356771_C_T	SNP	4.31272e-06	6.49	-0.152127	NA	Quach_2016	monocyte	monocyte_naive	monocyte_naive
rs111423072	8	33356771	chr8_33356771_C_T	SNP	2.3419e-05	4.161	-0.169437	NA	Quach_2016	monocyte	monocyte_R848	monocyte_R848
rs6985220	8	33359921	chr8_33359921_G_A	SNP	4.30046e-06	6.49	-0.151927	NA	Quach_2016	monocyte	monocyte_naive	monocyte_naive
rs6985220	8	33359921	chr8_33359921_G_A	SNP	2.54151e-05	4.161	-0.168473	NA	Quach_2016	monocyte	monocyte_R848	monocyte_R848
rs192022634	8	33379147	chr8_33379147_C_T	SNP	2.82449e-05	4.161	-0.56263	NA	Quach_2016	monocyte	monocyte_R848	monocyte_R848
rs76173329	8	33391621	chr8_33391621_A_T	SNP	2.51625e-05	4.161	-0.186917	NA	Quach_2016	monocyte	monocyte_R848	monocyte_R848
rs76173329	8	33391621	chr8_33391621_A_T	SNP	3.69448e-06	6.49	-0.172211	NA	Quach_2016	monocyte	monocyte_naive	monocyte_naive
rs10954910	8	33393065	chr8_33393065_G_A	SNP	3.23381e-06	6.49	-0.172978	NA	Quach_2016	monocyte	monocyte_naive	monocyte_naive
rs10954910	8	33393065	chr8_33393065_G_A	SNP	2.44749e-05	4.161	-0.186955	NA	Quach_2016	monocyte	monocyte_R848	monocyte_R848
rs16880866	8	33394708	chr8_33394708_A_G	SNP	3.32699e-06	6.49	-0.173254	NA	Quach_2016	monocyte	monocyte_naive	monocyte_naive
rs16880866	8	33394708	chr8_33394708_A_G	SNP	2.44e-05	4.161	-0.187523	NA	Quach_2016	monocyte	monocyte_R848	monocyte_R848
rs34943816	8	33421441	chr8_33421441_C_T	SNP	2.46034e-05	4.161	0.147427	NA	Quach_2016	monocyte	monocyte_R848	monocyte_R848
rs35517253	8	33421592	chr8_33421592_AC_A	INDEL	2.44563e-05	4.161	0.147479	NA	Quach_2016	monocyte	monocyte_R848	monocyte_R848
rs768663097	8	33421592	chr8_33421592_AC_A	INDEL	2.44563e-05	4.161	0.147479	NA	Quach_2016	monocyte	monocyte_R848	monocyte_R848
rs34425031	8	33421944	chr8_33421944_G_GA	INDEL	2.45826e-05	4.161	0.147616	NA	Quach_2016	monocyte	monocyte_R848	monocyte_R848
rs397892085	8	33421944	chr8_33421944_G_GA	INDEL	2.45826e-05	4.161	0.147616	NA	Quach_2016	monocyte	monocyte_R848	monocyte_R848
rs28445693	8	33422500	chr8_33422500_G_A	SNP	2.34095e-05	4.161	0.147877	NA	Quach_2016	monocyte	monocyte_R848	monocyte_R848
rs28715523	8	33422637	chr8_33422637_T_C	SNP	2.32834e-05	4.161	0.147926	NA	Quach_2016	monocyte	monocyte_R848	monocyte_R848
rs112718579	8	33424071	chr8_33424071_G_A	SNP	2.16675e-05	4.161	0.148544	NA	Quach_2016	monocyte	monocyte_R848	monocyte_R848
rs2732260	8	33431749	chr8_33431749_G_A	SNP	2.30272e-05	4.161	0.160352	NA	Quach_2016	monocyte	monocyte_R848	monocyte_R848
rs10565013	8	33438286	chr8_33438286_CAT_C	INDEL	2.13942e-05	4.161	0.162012	NA	Quach_2016	monocyte	monocyte_R848	monocyte_R848
rs57268000	8	33438286	chr8_33438286_CAT_C	INDEL	2.13942e-05	4.161	0.162012	NA	Quach_2016	monocyte	monocyte_R848	monocyte_R848
rs148786438	8	33540024	chr8_33540024_T_C	SNP	2.50167e-05	1.639	-0.399558	NA	Quach_2016	monocyte	monocyte_IAV	monocyte_IAV
rs148786438	8	33540024	chr8_33540024_T_C	SNP	1.78378e-05	5.393	-0.265519	NA	Quach_2016	monocyte	monocyte_Pam3CSK4	monocyte_Pam3CSK4
rs148786438	8	33540024	chr8_33540024_T_C	SNP	2.85755e-07	6.49	-0.324737	NA	Quach_2016	monocyte	monocyte_naive	monocyte_naive
rs148786438	8	33540024	chr8_33540024_T_C	SNP	4.31149e-07	4.161	-0.373957	NA	Quach_2016	monocyte	monocyte_R848	monocyte_R848
rs377587726	8	33565788	chr8_33565788_G_A	SNP	8.85323e-09	6.49	-0.380013	NA	Quach_2016	monocyte	monocyte_naive	monocyte_naive
rs377587726	8	33565788	chr8_33565788_G_A	SNP	2.15843e-05	1.639	-0.423897	NA	Quach_2016	monocyte	monocyte_IAV	monocyte_IAV
rs377587726	8	33565788	chr8_33565788_G_A	SNP	4.45729e-07	4.161	-0.393254	NA	Quach_2016	monocyte	monocyte_R848	monocyte_R848
rs377587726	8	33565788	chr8_33565788_G_A	SNP	1.56855e-05	5.393	-0.281358	NA	Quach_2016	monocyte	monocyte_Pam3CSK4	monocyte_Pam3CSK4
rs191163720	8	33600631	chr8_33600631_C_T	SNP	5.35998e-08	6.49	-0.408207	NA	Quach_2016	monocyte	monocyte_naive	monocyte_naive
rs191163720	8	33600631	chr8_33600631_C_T	SNP	2.12701e-05	1.639	-0.479784	NA	Quach_2016	monocyte	monocyte_IAV	monocyte_IAV
rs191163720	8	33600631	chr8_33600631_C_T	SNP	5.52777e-06	4.161	-0.40367	NA	Quach_2016	monocyte	monocyte_R848	monocyte_R848
rs146919150	8	33600921	chr8_33600921_G_A	SNP	5.55114e-06	4.161	-0.403593	NA	Quach_2016	monocyte	monocyte_R848	monocyte_R848
rs146919150	8	33600921	chr8_33600921_G_A	SNP	2.13581e-05	1.639	-0.479677	NA	Quach_2016	monocyte	monocyte_IAV	monocyte_IAV
rs146919150	8	33600921	chr8_33600921_G_A	SNP	5.38494e-08	6.49	-0.408144	NA	Quach_2016	monocyte	monocyte_naive	monocyte_naive
rs143698697	8	33601261	chr8_33601261_A_G	SNP	5.33144e-08	6.49	-0.408297	NA	Quach_2016	monocyte	monocyte_naive	monocyte_naive
rs143698697	8	33601261	chr8_33601261_A_G	SNP	5.48092e-06	4.161	-0.403859	NA	Quach_2016	monocyte	monocyte_R848	monocyte_R848
rs143698697	8	33601261	chr8_33601261_A_G	SNP	2.129e-05	1.639	-0.479789	NA	Quach_2016	monocyte	monocyte_IAV	monocyte_IAV
rs66632350	8	33447685	chr8_33447685_AAGG_A	INDEL	7.99655e-11	3.45595	0.132312	0.0199877	GTEx_V8	Whole Blood	naive	Whole_Blood
rs66632350	8	33447685	chr8_33447685_AAGG_A	INDEL	7.51182e-07	6.48569	0.204123	0.0404298	GTEx_V8	Artery - Aorta	naive	Artery_Aorta
rs66632350	8	33447685	chr8_33447685_AAGG_A	INDEL	1.64092e-05	16.5208	0.133759	0.0304754	GTEx_V8	Testis	naive	Testis
rs66632350	8	33447685	chr8_33447685_AAGG_A	INDEL	1.03707e-05	3.89796	0.0928612	0.0208913	GTEx_V8	Muscle - Skeletal	naive	Muscle_Skeletal
rs7826551	8	33449822	chr8_33449822_G_A	SNP	7.99655e-11	3.45595	0.132312	0.0199877	GTEx_V8	Whole Blood	naive	Whole_Blood
rs7826551	8	33449822	chr8_33449822_G_A	SNP	1.64092e-05	16.5208	0.133759	0.0304754	GTEx_V8	Testis	naive	Testis
rs7826551	8	33449822	chr8_33449822_G_A	SNP	7.51182e-07	6.48569	0.204123	0.0404298	GTEx_V8	Artery - Aorta	naive	Artery_Aorta
rs7826551	8	33449822	chr8_33449822_G_A	SNP	1.03707e-05	3.89796	0.0928612	0.0208913	GTEx_V8	Muscle - Skeletal	naive	Muscle_Skeletal
rs16880989	8	33450748	chr8_33450748_A_T	SNP	7.99655e-11	3.45595	0.132312	0.0199877	GTEx_V8	Whole Blood	naive	Whole_Blood
rs16880989	8	33450748	chr8_33450748_A_T	SNP	1.64092e-05	16.5208	0.133759	0.0304754	GTEx_V8	Testis	naive	Testis
rs16880989	8	33450748	chr8_33450748_A_T	SNP	7.51182e-07	6.48569	0.204123	0.0404298	GTEx_V8	Artery - Aorta	naive	Artery_Aorta
rs16880989	8	33450748	chr8_33450748_A_T	SNP	1.03707e-05	3.89796	0.0928612	0.0208913	GTEx_V8	Muscle - Skeletal	naive	Muscle_Skeletal
rs7845722	8	33452475	chr8_33452475_G_A	SNP	7.99655e-11	3.45595	0.132312	0.0199877	GTEx_V8	Whole Blood	naive	Whole_Blood
rs7845722	8	33452475	chr8_33452475_G_A	SNP	7.51182e-07	6.48569	0.204123	0.0404298	GTEx_V8	Artery - Aorta	naive	Artery_Aorta
rs7845722	8	33452475	chr8_33452475_G_A	SNP	1.64092e-05	16.5208	0.133759	0.0304754	GTEx_V8	Testis	naive	Testis
rs7845722	8	33452475	chr8_33452475_G_A	SNP	1.03707e-05	3.89796	0.0928612	0.0208913	GTEx_V8	Muscle - Skeletal	naive	Muscle_Skeletal
rs7009689	8	33453573	chr8_33453573_T_C	SNP	1.03707e-05	3.89796	0.0928612	0.0208913	GTEx_V8	Muscle - Skeletal	naive	Muscle_Skeletal
rs7009689	8	33453573	chr8_33453573_T_C	SNP	7.99655e-11	3.45595	0.132312	0.0199877	GTEx_V8	Whole Blood	naive	Whole_Blood
rs7009689	8	33453573	chr8_33453573_T_C	SNP	7.51182e-07	6.48569	0.204123	0.0404298	GTEx_V8	Artery - Aorta	naive	Artery_Aorta
rs7009689	8	33453573	chr8_33453573_T_C	SNP	1.64092e-05	16.5208	0.133759	0.0304754	GTEx_V8	Testis	naive	Testis
rs10954913	8	33453680	chr8_33453680_T_C	SNP	7.51182e-07	6.48569	0.204123	0.0404298	GTEx_V8	Artery - Aorta	naive	Artery_Aorta
rs10954913	8	33453680	chr8_33453680_T_C	SNP	1.03707e-05	3.89796	0.0928612	0.0208913	GTEx_V8	Muscle - Skeletal	naive	Muscle_Skeletal
rs10954913	8	33453680	chr8_33453680_T_C	SNP	1.64092e-05	16.5208	0.133759	0.0304754	GTEx_V8	Testis	naive	Testis
rs10954913	8	33453680	chr8_33453680_T_C	SNP	7.99655e-11	3.45595	0.132312	0.0199877	GTEx_V8	Whole Blood	naive	Whole_Blood
rs34650474	8	33478888	chr8_33478888_A_AG	INDEL	1.48744e-05	6.52893	0.109455	0.0250279	GTEx_V8	Thyroid	naive	Thyroid
rs34650474	8	33478888	chr8_33478888_A_AG	INDEL	1.27365e-07	16.5208	0.163575	0.0301299	GTEx_V8	Testis	naive	Testis
rs34650474	8	33478888	chr8_33478888_A_AG	INDEL	1.33568e-11	3.45595	0.13718	0.0198847	GTEx_V8	Whole Blood	naive	Whole_Blood
rs34650474	8	33478888	chr8_33478888_A_AG	INDEL	1.24571e-07	6.48569	0.212945	0.039363	GTEx_V8	Artery - Aorta	naive	Artery_Aorta
rs34650474	8	33478888	chr8_33478888_A_AG	INDEL	1.40023e-05	3.89796	0.0902771	0.0206207	GTEx_V8	Muscle - Skeletal	naive	Muscle_Skeletal
rs3931368	8	33478979	chr8_33478979_T_A	SNP	1.24571e-07	6.48569	0.212945	0.039363	GTEx_V8	Artery - Aorta	naive	Artery_Aorta
rs3931368	8	33478979	chr8_33478979_T_A	SNP	1.40023e-05	3.89796	0.0902771	0.0206207	GTEx_V8	Muscle - Skeletal	naive	Muscle_Skeletal
rs3931368	8	33478979	chr8_33478979_T_A	SNP	1.27365e-07	16.5208	0.163575	0.0301299	GTEx_V8	Testis	naive	Testis
rs3931368	8	33478979	chr8_33478979_T_A	SNP	1.33568e-11	3.45595	0.13718	0.0198847	GTEx_V8	Whole Blood	naive	Whole_Blood
rs3931368	8	33478979	chr8_33478979_T_A	SNP	1.48744e-05	6.52893	0.109455	0.0250279	GTEx_V8	Thyroid	naive	Thyroid
rs10102068	8	33480720	chr8_33480720_C_A	SNP	1.48744e-05	6.52893	0.109455	0.0250279	GTEx_V8	Thyroid	naive	Thyroid
rs10102068	8	33480720	chr8_33480720_C_A	SNP	1.37183e-11	3.45595	0.137412	0.0199302	GTEx_V8	Whole Blood	naive	Whole_Blood
rs10102068	8	33480720	chr8_33480720_C_A	SNP	1.2959e-05	3.89796	0.0907768	0.0206529	GTEx_V8	Muscle - Skeletal	naive	Muscle_Skeletal
rs10102068	8	33480720	chr8_33480720_C_A	SNP	1.24571e-07	6.48569	0.212945	0.039363	GTEx_V8	Artery - Aorta	naive	Artery_Aorta
rs10102068	8	33480720	chr8_33480720_C_A	SNP	1.27365e-07	16.5208	0.163575	0.0301299	GTEx_V8	Testis	naive	Testis
rs2037213	8	33484500	chr8_33484500_T_G	SNP	1.92721e-05	6.52893	0.108367	0.0251178	GTEx_V8	Thyroid	naive	Thyroid
rs2037213	8	33484500	chr8_33484500_T_G	SNP	1.22312e-11	3.45595	0.13787	0.0199459	GTEx_V8	Whole Blood	naive	Whole_Blood
rs2037213	8	33484500	chr8_33484500_T_G	SNP	1.70485e-05	3.89796	0.0895397	0.0206618	GTEx_V8	Muscle - Skeletal	naive	Muscle_Skeletal
rs2037213	8	33484500	chr8_33484500_T_G	SNP	5.9615e-08	6.48569	0.216108	0.0389206	GTEx_V8	Artery - Aorta	naive	Artery_Aorta
rs2037213	8	33484500	chr8_33484500_T_G	SNP	4.64458e-07	16.5208	0.155594	0.0301085	GTEx_V8	Testis	naive	Testis
rs3840687	8	33484800	chr8_33484800_T_TC	INDEL	4.64458e-07	16.5208	0.155594	0.0301085	GTEx_V8	Testis	naive	Testis
rs3840687	8	33484800	chr8_33484800_T_TC	INDEL	1.70485e-05	3.89796	0.0895397	0.0206618	GTEx_V8	Muscle - Skeletal	naive	Muscle_Skeletal
rs3840687	8	33484800	chr8_33484800_T_TC	INDEL	5.9615e-08	6.48569	0.216108	0.0389206	GTEx_V8	Artery - Aorta	naive	Artery_Aorta
rs3840687	8	33484800	chr8_33484800_T_TC	INDEL	1.22312e-11	3.45595	0.13787	0.0199459	GTEx_V8	Whole Blood	naive	Whole_Blood
rs3840687	8	33484800	chr8_33484800_T_TC	INDEL	1.92721e-05	6.52893	0.108367	0.0251178	GTEx_V8	Thyroid	naive	Thyroid
rs10097189	8	33484926	chr8_33484926_C_G	SNP	1.70485e-05	3.89796	0.0895397	0.0206618	GTEx_V8	Muscle - Skeletal	naive	Muscle_Skeletal
rs10097189	8	33484926	chr8_33484926_C_G	SNP	5.9615e-08	6.48569	0.216108	0.0389206	GTEx_V8	Artery - Aorta	naive	Artery_Aorta
rs10097189	8	33484926	chr8_33484926_C_G	SNP	1.92721e-05	6.52893	0.108367	0.0251178	GTEx_V8	Thyroid	naive	Thyroid
rs10097189	8	33484926	chr8_33484926_C_G	SNP	4.64458e-07	16.5208	0.155594	0.0301085	GTEx_V8	Testis	naive	Testis
rs10097189	8	33484926	chr8_33484926_C_G	SNP	1.22312e-11	3.45595	0.13787	0.0199459	GTEx_V8	Whole Blood	naive	Whole_Blood
rs6995455	8	33485541	chr8_33485541_G_A	SNP	5.9615e-08	6.48569	0.216108	0.0389206	GTEx_V8	Artery - Aorta	naive	Artery_Aorta
rs6995455	8	33485541	chr8_33485541_G_A	SNP	1.67318e-05	3.89796	0.0895141	0.0206357	GTEx_V8	Muscle - Skeletal	naive	Muscle_Skeletal
rs6995455	8	33485541	chr8_33485541_G_A	SNP	1.46621e-11	3.45595	0.137228	0.0199331	GTEx_V8	Whole Blood	naive	Whole_Blood
rs6995455	8	33485541	chr8_33485541_G_A	SNP	4.64458e-07	16.5208	0.155594	0.0301085	GTEx_V8	Testis	naive	Testis
rs6995455	8	33485541	chr8_33485541_G_A	SNP	1.92721e-05	6.52893	0.108367	0.0251178	GTEx_V8	Thyroid	naive	Thyroid
rs34585419	8	33486501	chr8_33486501_A_G	SNP	4.64458e-07	16.5208	0.155594	0.0301085	GTEx_V8	Testis	naive	Testis
rs34585419	8	33486501	chr8_33486501_A_G	SNP	1.22312e-11	3.45595	0.13787	0.0199459	GTEx_V8	Whole Blood	naive	Whole_Blood
rs34585419	8	33486501	chr8_33486501_A_G	SNP	1.70485e-05	3.89796	0.0895397	0.0206618	GTEx_V8	Muscle - Skeletal	naive	Muscle_Skeletal
rs34585419	8	33486501	chr8_33486501_A_G	SNP	5.9615e-08	6.48569	0.216108	0.0389206	GTEx_V8	Artery - Aorta	naive	Artery_Aorta
rs34585419	8	33486501	chr8_33486501_A_G	SNP	1.92721e-05	6.52893	0.108367	0.0251178	GTEx_V8	Thyroid	naive	Thyroid
rs7832944	8	33495323	chr8_33495323_A_C	SNP	7.20291e-06	6.52893	0.113373	0.024999	GTEx_V8	Thyroid	naive	Thyroid
rs7832944	8	33495323	chr8_33495323_A_C	SNP	4.64458e-07	16.5208	0.155594	0.0301085	GTEx_V8	Testis	naive	Testis
rs7832944	8	33495323	chr8_33495323_A_C	SNP	8.79036e-08	6.48569	0.216295	0.0394867	GTEx_V8	Artery - Aorta	naive	Artery_Aorta
rs7832944	8	33495323	chr8_33495323_A_C	SNP	6.1932e-12	3.45595	0.140355	0.0200055	GTEx_V8	Whole Blood	naive	Whole_Blood
rs7832944	8	33495323	chr8_33495323_A_C	SNP	1.00977e-05	3.89796	0.0918171	0.0206289	GTEx_V8	Muscle - Skeletal	naive	Muscle_Skeletal
rs8685	8	33500752	chr8_33500752_G_A	SNP	6.1932e-12	3.45595	0.140355	0.0200055	GTEx_V8	Whole Blood	naive	Whole_Blood
rs8685	8	33500752	chr8_33500752_G_A	SNP	7.20291e-06	6.52893	0.113373	0.024999	GTEx_V8	Thyroid	naive	Thyroid
rs8685	8	33500752	chr8_33500752_G_A	SNP	8.79036e-08	6.48569	0.216295	0.0394867	GTEx_V8	Artery - Aorta	naive	Artery_Aorta
rs8685	8	33500752	chr8_33500752_G_A	SNP	1.00977e-05	3.89796	0.0918171	0.0206289	GTEx_V8	Muscle - Skeletal	naive	Muscle_Skeletal
rs8685	8	33500752	chr8_33500752_G_A	SNP	4.64458e-07	16.5208	0.155594	0.0301085	GTEx_V8	Testis	naive	Testis
rs10094645	8	33502689	chr8_33502689_G_A	SNP	7.20291e-06	6.52893	0.113373	0.024999	GTEx_V8	Thyroid	naive	Thyroid
rs10094645	8	33502689	chr8_33502689_G_A	SNP	4.64458e-07	16.5208	0.155594	0.0301085	GTEx_V8	Testis	naive	Testis
rs10094645	8	33502689	chr8_33502689_G_A	SNP	8.79036e-08	6.48569	0.216295	0.0394867	GTEx_V8	Artery - Aorta	naive	Artery_Aorta
rs10094645	8	33502689	chr8_33502689_G_A	SNP	1.00977e-05	3.89796	0.0918171	0.0206289	GTEx_V8	Muscle - Skeletal	naive	Muscle_Skeletal
rs10094645	8	33502689	chr8_33502689_G_A	SNP	6.1932e-12	3.45595	0.140355	0.0200055	GTEx_V8	Whole Blood	naive	Whole_Blood
rs13263695	8	33504219	chr8_33504219_T_C	SNP	8.79036e-08	6.48569	0.216295	0.0394867	GTEx_V8	Artery - Aorta	naive	Artery_Aorta
rs13263695	8	33504219	chr8_33504219_T_C	SNP	1.00977e-05	3.89796	0.0918171	0.0206289	GTEx_V8	Muscle - Skeletal	naive	Muscle_Skeletal
rs13263695	8	33504219	chr8_33504219_T_C	SNP	6.1932e-12	3.45595	0.140355	0.0200055	GTEx_V8	Whole Blood	naive	Whole_Blood
rs13263695	8	33504219	chr8_33504219_T_C	SNP	7.20291e-06	6.52893	0.113373	0.024999	GTEx_V8	Thyroid	naive	Thyroid
rs13263695	8	33504219	chr8_33504219_T_C	SNP	4.64458e-07	16.5208	0.155594	0.0301085	GTEx_V8	Testis	naive	Testis
rs10447950	8	33505974	chr8_33505974_G_A	SNP	8.79036e-08	6.48569	0.216295	0.0394867	GTEx_V8	Artery - Aorta	naive	Artery_Aorta
rs10447950	8	33505974	chr8_33505974_G_A	SNP	1.00977e-05	3.89796	0.0918171	0.0206289	GTEx_V8	Muscle - Skeletal	naive	Muscle_Skeletal
rs10447950	8	33505974	chr8_33505974_G_A	SNP	7.20291e-06	6.52893	0.113373	0.024999	GTEx_V8	Thyroid	naive	Thyroid
rs10447950	8	33505974	chr8_33505974_G_A	SNP	4.64458e-07	16.5208	0.155594	0.0301085	GTEx_V8	Testis	naive	Testis
rs10447950	8	33505974	chr8_33505974_G_A	SNP	6.1932e-12	3.45595	0.140355	0.0200055	GTEx_V8	Whole Blood	naive	Whole_Blood
rs10954914	8	33506550	chr8_33506550_C_T	SNP	6.1932e-12	3.45595	0.140355	0.0200055	GTEx_V8	Whole Blood	naive	Whole_Blood
rs10954914	8	33506550	chr8_33506550_C_T	SNP	4.64458e-07	16.5208	0.155594	0.0301085	GTEx_V8	Testis	naive	Testis
rs10954914	8	33506550	chr8_33506550_C_T	SNP	8.79036e-08	6.48569	0.216295	0.0394867	GTEx_V8	Artery - Aorta	naive	Artery_Aorta
rs10954914	8	33506550	chr8_33506550_C_T	SNP	1.00977e-05	3.89796	0.0918171	0.0206289	GTEx_V8	Muscle - Skeletal	naive	Muscle_Skeletal
rs10954914	8	33506550	chr8_33506550_C_T	SNP	7.20291e-06	6.52893	0.113373	0.024999	GTEx_V8	Thyroid	naive	Thyroid
rs7818604	8	33508514	chr8_33508514_C_T	SNP	1.00977e-05	3.89796	0.0918171	0.0206289	GTEx_V8	Muscle - Skeletal	naive	Muscle_Skeletal
rs7818604	8	33508514	chr8_33508514_C_T	SNP	4.64458e-07	16.5208	0.155594	0.0301085	GTEx_V8	Testis	naive	Testis
rs7818604	8	33508514	chr8_33508514_C_T	SNP	6.1932e-12	3.45595	0.140355	0.0200055	GTEx_V8	Whole Blood	naive	Whole_Blood
rs7818604	8	33508514	chr8_33508514_C_T	SNP	8.79036e-08	6.48569	0.216295	0.0394867	GTEx_V8	Artery - Aorta	naive	Artery_Aorta
rs7818604	8	33508514	chr8_33508514_C_T	SNP	7.20291e-06	6.52893	0.113373	0.024999	GTEx_V8	Thyroid	naive	Thyroid
rs7817521	8	33508526	chr8_33508526_G_A	SNP	8.79036e-08	6.48569	0.216295	0.0394867	GTEx_V8	Artery - Aorta	naive	Artery_Aorta
rs7817521	8	33508526	chr8_33508526_G_A	SNP	6.1932e-12	3.45595	0.140355	0.0200055	GTEx_V8	Whole Blood	naive	Whole_Blood
rs7817521	8	33508526	chr8_33508526_G_A	SNP	7.20291e-06	6.52893	0.113373	0.024999	GTEx_V8	Thyroid	naive	Thyroid
rs7817521	8	33508526	chr8_33508526_G_A	SNP	1.00977e-05	3.89796	0.0918171	0.0206289	GTEx_V8	Muscle - Skeletal	naive	Muscle_Skeletal
rs7817521	8	33508526	chr8_33508526_G_A	SNP	4.64458e-07	16.5208	0.155594	0.0301085	GTEx_V8	Testis	naive	Testis
rs10094805	8	33509331	chr8_33509331_C_G	SNP	4.64458e-07	16.5208	0.155594	0.0301085	GTEx_V8	Testis	naive	Testis
rs10094805	8	33509331	chr8_33509331_C_G	SNP	1.69001e-05	3.89796	0.0890457	0.0205384	GTEx_V8	Muscle - Skeletal	naive	Muscle_Skeletal
rs10094805	8	33509331	chr8_33509331_C_G	SNP	7.20291e-06	6.52893	0.113373	0.024999	GTEx_V8	Thyroid	naive	Thyroid
rs10094805	8	33509331	chr8_33509331_C_G	SNP	4.68286e-08	6.48569	0.219939	0.0392841	GTEx_V8	Artery - Aorta	naive	Artery_Aorta
rs10094805	8	33509331	chr8_33509331_C_G	SNP	3.66472e-12	3.45595	0.141418	0.0199326	GTEx_V8	Whole Blood	naive	Whole_Blood
rs12156074	8	33521156	chr8_33521156_G_A	SNP	1.62632e-11	3.45595	0.138111	0.0201079	GTEx_V8	Whole Blood	naive	Whole_Blood
rs12156074	8	33521156	chr8_33521156_G_A	SNP	4.41204e-07	16.5208	0.156307	0.0301847	GTEx_V8	Testis	naive	Testis
rs12156074	8	33521156	chr8_33521156_G_A	SNP	1.51331e-05	3.89796	0.0903013	0.0207089	GTEx_V8	Muscle - Skeletal	naive	Muscle_Skeletal
rs12156074	8	33521156	chr8_33521156_G_A	SNP	2.73606e-07	6.48569	0.209524	0.0398783	GTEx_V8	Artery - Aorta	naive	Artery_Aorta
rs12156074	8	33521156	chr8_33521156_G_A	SNP	1.74646e-05	6.52893	0.109321	0.0252076	GTEx_V8	Thyroid	naive	Thyroid
rs71718617	8	33521415	chr8_33521415_CTCTGCCTCCCGAGTTCAAGCAATTCTCCTGCT_C	INDEL	1.00977e-05	3.89796	0.0918171	0.0206289	GTEx_V8	Muscle - Skeletal	naive	Muscle_Skeletal
rs71718617	8	33521415	chr8_33521415_CTCTGCCTCCCGAGTTCAAGCAATTCTCCTGCT_C	INDEL	6.1932e-12	3.45595	0.140355	0.0200055	GTEx_V8	Whole Blood	naive	Whole_Blood
rs71718617	8	33521415	chr8_33521415_CTCTGCCTCCCGAGTTCAAGCAATTCTCCTGCT_C	INDEL	7.20291e-06	6.52893	0.113373	0.024999	GTEx_V8	Thyroid	naive	Thyroid
rs71718617	8	33521415	chr8_33521415_CTCTGCCTCCCGAGTTCAAGCAATTCTCCTGCT_C	INDEL	8.79036e-08	6.48569	0.216295	0.0394867	GTEx_V8	Artery - Aorta	naive	Artery_Aorta
rs71718617	8	33521415	chr8_33521415_CTCTGCCTCCCGAGTTCAAGCAATTCTCCTGCT_C	INDEL	4.64458e-07	16.5208	0.155594	0.0301085	GTEx_V8	Testis	naive	Testis
rs7836942	8	33523167	chr8_33523167_T_C	SNP	4.64458e-07	16.5208	0.155594	0.0301085	GTEx_V8	Testis	naive	Testis
rs7836942	8	33523167	chr8_33523167_T_C	SNP	1.00977e-05	3.89796	0.0918171	0.0206289	GTEx_V8	Muscle - Skeletal	naive	Muscle_Skeletal
rs7836942	8	33523167	chr8_33523167_T_C	SNP	7.20291e-06	6.52893	0.113373	0.024999	GTEx_V8	Thyroid	naive	Thyroid
rs7836942	8	33523167	chr8_33523167_T_C	SNP	6.1932e-12	3.45595	0.140355	0.0200055	GTEx_V8	Whole Blood	naive	Whole_Blood
rs7836942	8	33523167	chr8_33523167_T_C	SNP	8.79036e-08	6.48569	0.216295	0.0394867	GTEx_V8	Artery - Aorta	naive	Artery_Aorta
rs34826952	8	33524408	chr8_33524408_G_A	SNP	6.1932e-12	3.45595	0.140355	0.0200055	GTEx_V8	Whole Blood	naive	Whole_Blood
rs34826952	8	33524408	chr8_33524408_G_A	SNP	1.00977e-05	3.89796	0.0918171	0.0206289	GTEx_V8	Muscle - Skeletal	naive	Muscle_Skeletal
rs34826952	8	33524408	chr8_33524408_G_A	SNP	4.64458e-07	16.5208	0.155594	0.0301085	GTEx_V8	Testis	naive	Testis
rs34826952	8	33524408	chr8_33524408_G_A	SNP	8.79036e-08	6.48569	0.216295	0.0394867	GTEx_V8	Artery - Aorta	naive	Artery_Aorta
rs34826952	8	33524408	chr8_33524408_G_A	SNP	7.20291e-06	6.52893	0.113373	0.024999	GTEx_V8	Thyroid	naive	Thyroid
rs55917424	8	33111613	chr8_33111613_A_C	SNP	1.08486e-05	8.46971	-0.323156	0.0725488	GTEx_V8	Cells - Cultured fibroblasts	naive	Cells_Cultured_fibroblasts
rs16875695	8	33147598	chr8_33147598_T_C	SNP	1.75801e-05	8.46971	-0.317326	0.0730386	GTEx_V8	Cells - Cultured fibroblasts	naive	Cells_Cultured_fibroblasts
rs16880417	8	33148308	chr8_33148308_G_C	SNP	1.75801e-05	8.46971	-0.317326	0.0730386	GTEx_V8	Cells - Cultured fibroblasts	naive	Cells_Cultured_fibroblasts
rs16880418	8	33148345	chr8_33148345_A_G	SNP	1.75801e-05	8.46971	-0.317326	0.0730386	GTEx_V8	Cells - Cultured fibroblasts	naive	Cells_Cultured_fibroblasts
rs111423755	8	33149236	chr8_33149236_T_G	SNP	1.75801e-05	8.46971	-0.317326	0.0730386	GTEx_V8	Cells - Cultured fibroblasts	naive	Cells_Cultured_fibroblasts
rs112212796	8	33149300	chr8_33149300_G_A	SNP	1.75801e-05	8.46971	-0.317326	0.0730386	GTEx_V8	Cells - Cultured fibroblasts	naive	Cells_Cultured_fibroblasts
rs74473641	8	33150069	chr8_33150069_C_T	SNP	1.75801e-05	8.46971	-0.317326	0.0730386	GTEx_V8	Cells - Cultured fibroblasts	naive	Cells_Cultured_fibroblasts
rs16880434	8	33157196	chr8_33157196_A_G	SNP	1.75801e-05	8.46971	-0.317326	0.0730386	GTEx_V8	Cells - Cultured fibroblasts	naive	Cells_Cultured_fibroblasts
rs77246456	8	33158292	chr8_33158292_C_T	SNP	1.75801e-05	8.46971	-0.317326	0.0730386	GTEx_V8	Cells - Cultured fibroblasts	naive	Cells_Cultured_fibroblasts
rs149688927	8	33379548	chr8_33379548_T_C	SNP	1.82071e-05	8.46971	0.503304	0.11606	GTEx_V8	Cells - Cultured fibroblasts	naive	Cells_Cultured_fibroblasts
rs28403462	8	32529392	chr8_32529392_T_C	SNP	1.61922e-05	6.48569	-0.723137	0.165124	GTEx_V8	Artery - Aorta	naive	Artery_Aorta
rs12386778	8	33526509	chr8_33526509_A_G	SNP	1.81461e-05	6.48569	0.176092	0.0404535	GTEx_V8	Artery - Aorta	naive	Artery_Aorta
rs12386778	8	33526509	chr8_33526509_A_G	SNP	5.69007e-11	16.5208	0.201288	0.0294675	GTEx_V8	Testis	naive	Testis
rs12386778	8	33526509	chr8_33526509_A_G	SNP	1.1034e-06	3.89796	0.101879	0.020707	GTEx_V8	Muscle - Skeletal	naive	Muscle_Skeletal
rs12386778	8	33526509	chr8_33526509_A_G	SNP	4.82336e-10	3.45595	0.128527	0.0203065	GTEx_V8	Whole Blood	naive	Whole_Blood
rs2043967	8	33539514	chr8_33539514_A_G	SNP	9.15985e-07	16.5208	0.150503	0.0299412	GTEx_V8	Testis	naive	Testis
rs2043967	8	33539514	chr8_33539514_A_G	SNP	1.22158e-09	3.45595	0.121998	0.0197576	GTEx_V8	Whole Blood	naive	Whole_Blood
rs2043967	8	33539514	chr8_33539514_A_G	SNP	1.29569e-05	6.48569	0.16907	0.0381593	GTEx_V8	Artery - Aorta	naive	Artery_Aorta
rs7827826	8	33559150	chr8_33559150_A_C	SNP	2.70848e-07	16.5208	0.153035	0.0289957	GTEx_V8	Testis	naive	Testis
rs7827826	8	33559150	chr8_33559150_A_C	SNP	1.50936e-08	3.45595	0.110889	0.0193207	GTEx_V8	Whole Blood	naive	Whole_Blood
rs7827826	8	33559150	chr8_33559150_A_C	SNP	1.60629e-05	6.48569	0.16651	0.0380056	GTEx_V8	Artery - Aorta	naive	Artery_Aorta
rs111902375	8	33497925	chr8_33497925_G_A	SNP	1.96811e-05	6.24478	-0.370806	0.0860914	GTEx_V8	Skin - Sun Exposed (Lower leg)	naive	Skin_Sun_Exposed_Lower_leg
rs142045016	8	33752300	chr8_33752300_A_G	SNP	1.86954e-05	NA	-0.984333	NA	Schmiedel_2018	Tfh	None	Tfh_memory
rs114409713	8	33460125	chr8_33460125_G_A	SNP	5.56927e-11	6.49	-0.557905	NA	Quach_2016	monocyte	monocyte_naive	monocyte_naive
rs114409713	8	33460125	chr8_33460125_G_A	SNP	1.05618e-05	5.393	-0.373814	NA	Quach_2016	monocyte	monocyte_Pam3CSK4	monocyte_Pam3CSK4
rs114409713	8	33460125	chr8_33460125_G_A	SNP	3.4428e-10	5.157	-0.646577	NA	Quach_2016	monocyte	monocyte_LPS	monocyte_LPS
rs114409713	8	33460125	chr8_33460125_G_A	SNP	1.28979e-09	4.161	-0.607388	NA	Quach_2016	monocyte	monocyte_R848	monocyte_R848
rs145074663	8	33514969	chr8_33514969_C_G	SNP	4.57466e-06	1.639	-0.480028	NA	Quach_2016	monocyte	monocyte_IAV	monocyte_IAV
rs145074663	8	33514969	chr8_33514969_C_G	SNP	2.50211e-07	4.161	-0.422676	NA	Quach_2016	monocyte	monocyte_R848	monocyte_R848
rs145074663	8	33514969	chr8_33514969_C_G	SNP	1.03435e-05	5.393	-0.302331	NA	Quach_2016	monocyte	monocyte_Pam3CSK4	monocyte_Pam3CSK4
rs145074663	8	33514969	chr8_33514969_C_G	SNP	2.22828e-09	6.49	-0.414861	NA	Quach_2016	monocyte	monocyte_naive	monocyte_naive
rs114528299	8	33533829	chr8_33533829_C_A	SNP	3.81832e-07	4.161	-0.393039	NA	Quach_2016	monocyte	monocyte_R848	monocyte_R848
rs114528299	8	33533829	chr8_33533829_C_A	SNP	6.61794e-09	6.49	-0.380662	NA	Quach_2016	monocyte	monocyte_naive	monocyte_naive
rs114528299	8	33533829	chr8_33533829_C_A	SNP	1.71634e-05	1.639	-0.426168	NA	Quach_2016	monocyte	monocyte_IAV	monocyte_IAV
rs114528299	8	33533829	chr8_33533829_C_A	SNP	1.27668e-05	5.393	-0.282441	NA	Quach_2016	monocyte	monocyte_Pam3CSK4	monocyte_Pam3CSK4
rs142957381	8	33534558	chr8_33534558_C_T	SNP	3.56808e-07	4.161	-0.393187	NA	Quach_2016	monocyte	monocyte_R848	monocyte_R848
rs142957381	8	33534558	chr8_33534558_C_T	SNP	8.99484e-09	6.49	-0.376792	NA	Quach_2016	monocyte	monocyte_naive	monocyte_naive
rs142957381	8	33534558	chr8_33534558_C_T	SNP	1.24383e-05	5.393	-0.282227	NA	Quach_2016	monocyte	monocyte_Pam3CSK4	monocyte_Pam3CSK4
rs142957381	8	33534558	chr8_33534558_C_T	SNP	1.68437e-05	1.639	-0.42571	NA	Quach_2016	monocyte	monocyte_IAV	monocyte_IAV
rs190256071	8	33534851	chr8_33534851_G_A	SNP	1.67809e-05	1.639	-0.425085	NA	Quach_2016	monocyte	monocyte_IAV	monocyte_IAV
rs190256071	8	33534851	chr8_33534851_G_A	SNP	1.14239e-08	6.49	-0.37373	NA	Quach_2016	monocyte	monocyte_naive	monocyte_naive
rs190256071	8	33534851	chr8_33534851_G_A	SNP	3.44449e-07	4.161	-0.393022	NA	Quach_2016	monocyte	monocyte_R848	monocyte_R848
rs190256071	8	33534851	chr8_33534851_G_A	SNP	1.23407e-05	5.393	-0.281868	NA	Quach_2016	monocyte	monocyte_Pam3CSK4	monocyte_Pam3CSK4
rs115190202	8	33535172	chr8_33535172_G_A	SNP	1.64654e-05	1.639	-0.424675	NA	Quach_2016	monocyte	monocyte_IAV	monocyte_IAV
rs115190202	8	33535172	chr8_33535172_G_A	SNP	1.44272e-08	6.49	-0.370622	NA	Quach_2016	monocyte	monocyte_naive	monocyte_naive
rs115190202	8	33535172	chr8_33535172_G_A	SNP	1.25688e-05	5.393	-0.28109	NA	Quach_2016	monocyte	monocyte_Pam3CSK4	monocyte_Pam3CSK4
rs115190202	8	33535172	chr8_33535172_G_A	SNP	3.2996e-07	4.161	-0.392863	NA	Quach_2016	monocyte	monocyte_R848	monocyte_R848
rs1440532	8	33539766	chr8_33539766_A_C	SNP	1.85397e-05	5.157	-0.0955269	NA	Quach_2016	monocyte	monocyte_LPS	monocyte_LPS
rs1440532	8	33539766	chr8_33539766_A_C	SNP	3.6082e-08	3.45595	0.110344	0.0197686	GTEx_V8	Whole Blood	naive	Whole_Blood
rs1440532	8	33539766	chr8_33539766_A_C	SNP	2.0553e-06	16.5208	0.14407	0.029677	GTEx_V8	Testis	naive	Testis
rs7838030	8	33540150	chr8_33540150_C_T	SNP	2.0553e-06	16.5208	0.14407	0.029677	GTEx_V8	Testis	naive	Testis
rs7838030	8	33540150	chr8_33540150_C_T	SNP	1.89176e-05	5.157	-0.0954379	NA	Quach_2016	monocyte	monocyte_LPS	monocyte_LPS
rs7838030	8	33540150	chr8_33540150_C_T	SNP	3.6082e-08	3.45595	0.110344	0.0197686	GTEx_V8	Whole Blood	naive	Whole_Blood
rs9297204	8	33540597	chr8_33540597_G_A	SNP	2.0553e-06	16.5208	0.14407	0.029677	GTEx_V8	Testis	naive	Testis
rs9297204	8	33540597	chr8_33540597_G_A	SNP	3.6082e-08	3.45595	0.110344	0.0197686	GTEx_V8	Whole Blood	naive	Whole_Blood
rs9297204	8	33540597	chr8_33540597_G_A	SNP	1.88289e-05	5.157	-0.0954584	NA	Quach_2016	monocyte	monocyte_LPS	monocyte_LPS
rs28440934	8	33540901	chr8_33540901_A_G	SNP	1.82222e-05	5.157	-0.0956035	NA	Quach_2016	monocyte	monocyte_LPS	monocyte_LPS
rs191594854	8	33606121	chr8_33606121_C_T	SNP	1.14059e-05	6.49	-0.392106	NA	Quach_2016	monocyte	monocyte_naive	monocyte_naive
rs1440530	8	33556976	chr8_33556976_T_C	SNP	1.30838e-05	16.5208	0.12719	0.0286356	GTEx_V8	Testis	naive	Testis
rs1440530	8	33556976	chr8_33556976_T_C	SNP	1.7204e-06	3.45595	0.0943003	0.0195166	GTEx_V8	Whole Blood	naive	Whole_Blood
rs6984125	8	33560677	chr8_33560677_C_T	SNP	8.57054e-08	3.45595	0.104379	0.0192524	GTEx_V8	Whole Blood	naive	Whole_Blood
rs6984125	8	33560677	chr8_33560677_C_T	SNP	1.42601e-05	16.5208	0.132157	0.0298879	GTEx_V8	Testis	naive	Testis
rs10095990	8	33562784	chr8_33562784_T_G	SNP	1.76241e-05	16.5208	0.129969	0.0297248	GTEx_V8	Testis	naive	Testis
rs10095990	8	33562784	chr8_33562784_T_G	SNP	2.79959e-07	3.45595	0.0996759	0.0191845	GTEx_V8	Whole Blood	naive	Whole_Blood
rs754436	8	33563879	chr8_33563879_C_T	SNP	1.76241e-05	16.5208	0.129969	0.0297248	GTEx_V8	Testis	naive	Testis
rs754436	8	33563879	chr8_33563879_C_T	SNP	2.79959e-07	3.45595	0.0996759	0.0191845	GTEx_V8	Whole Blood	naive	Whole_Blood
rs72184063	8	33564391	chr8_33564391_GATTA_G	INDEL	1.76241e-05	16.5208	0.129969	0.0297248	GTEx_V8	Testis	naive	Testis
rs72184063	8	33564391	chr8_33564391_GATTA_G	INDEL	3.6297e-07	3.45595	0.098669	0.0191778	GTEx_V8	Whole Blood	naive	Whole_Blood
rs3735952	8	33567028	chr8_33567028_T_G	SNP	1.76241e-05	16.5208	0.129969	0.0297248	GTEx_V8	Testis	naive	Testis
rs3735952	8	33567028	chr8_33567028_T_G	SNP	1.88824e-07	3.45595	0.10142	0.0192385	GTEx_V8	Whole Blood	naive	Whole_Blood
rs6468178	8	33574852	chr8_33574852_A_G	SNP	1.40921e-05	16.5208	0.134607	0.0304231	GTEx_V8	Testis	naive	Testis
rs6468178	8	33574852	chr8_33574852_A_G	SNP	4.66288e-06	3.45595	0.0908365	0.0196545	GTEx_V8	Whole Blood	naive	Whole_Blood
rs4131223	8	33209781	chr8_33209781_A_C	SNP	1.87851e-05	5.17107	-0.133978	0.0309295	GTEx_V8	Esophagus - Muscularis	naive	Esophagus_Muscularis
rs4131222	8	33209789	chr8_33209789_T_C	SNP	1.87851e-05	5.17107	-0.133978	0.0309295	GTEx_V8	Esophagus - Muscularis	naive	Esophagus_Muscularis
rs59266330	8	33220180	chr8_33220180_G_A	SNP	1.30682e-05	5.17107	-0.136429	0.0309029	GTEx_V8	Esophagus - Muscularis	naive	Esophagus_Muscularis
rs12335211	8	33222057	chr8_33222057_T_A	SNP	1.30682e-05	5.17107	-0.136429	0.0309029	GTEx_V8	Esophagus - Muscularis	naive	Esophagus_Muscularis
rs55789057	8	33224251	chr8_33224251_C_G	SNP	1.13686e-05	5.17107	-0.13692	0.0307942	GTEx_V8	Esophagus - Muscularis	naive	Esophagus_Muscularis
rs60116661	8	33240952	chr8_33240952_C_T	SNP	1.29866e-05	5.17107	-0.133654	0.0302647	GTEx_V8	Esophagus - Muscularis	naive	Esophagus_Muscularis
rs7001977	8	33288585	chr8_33288585_T_C	SNP	1.67213e-05	5.17107	-0.119906	0.0275109	GTEx_V8	Esophagus - Muscularis	naive	Esophagus_Muscularis
rs4236730	8	33290868	chr8_33290868_G_A	SNP	1.67213e-05	5.17107	-0.119906	0.0275109	GTEx_V8	Esophagus - Muscularis	naive	Esophagus_Muscularis
rs12677308	8	33291917	chr8_33291917_G_A	SNP	1.94838e-05	5.17107	-0.11926	0.0275854	GTEx_V8	Esophagus - Muscularis	naive	Esophagus_Muscularis
rs140219608	8	33293600	chr8_33293600_GC_G	INDEL	1.67213e-05	5.17107	-0.119906	0.0275109	GTEx_V8	Esophagus - Muscularis	naive	Esophagus_Muscularis
rs34474709	8	33294801	chr8_33294801_C_A	SNP	1.67213e-05	5.17107	-0.119906	0.0275109	GTEx_V8	Esophagus - Muscularis	naive	Esophagus_Muscularis
rs4563852	8	33295603	chr8_33295603_A_G	SNP	1.67213e-05	5.17107	-0.119906	0.0275109	GTEx_V8	Esophagus - Muscularis	naive	Esophagus_Muscularis
rs12543176	8	33296950	chr8_33296950_C_A	SNP	1.67213e-05	5.17107	-0.119906	0.0275109	GTEx_V8	Esophagus - Muscularis	naive	Esophagus_Muscularis
rs6996258	8	33297149	chr8_33297149_G_T	SNP	1.67213e-05	5.17107	-0.119906	0.0275109	GTEx_V8	Esophagus - Muscularis	naive	Esophagus_Muscularis
rs4313115	8	33297499	chr8_33297499_C_T	SNP	1.67213e-05	5.17107	-0.119906	0.0275109	GTEx_V8	Esophagus - Muscularis	naive	Esophagus_Muscularis
rs28848027	8	33302087	chr8_33302087_G_T	SNP	1.51846e-05	5.17107	-0.118802	0.0271202	GTEx_V8	Esophagus - Muscularis	naive	Esophagus_Muscularis
rs11995137	8	33315229	chr8_33315229_C_T	SNP	1.74498e-05	5.17107	-0.122726	0.0282213	GTEx_V8	Esophagus - Muscularis	naive	Esophagus_Muscularis
rs4613954	8	33315758	chr8_33315758_C_T	SNP	1.74498e-05	5.17107	-0.122726	0.0282213	GTEx_V8	Esophagus - Muscularis	naive	Esophagus_Muscularis
rs13258929	8	33316300	chr8_33316300_A_G	SNP	1.74498e-05	5.17107	-0.122726	0.0282213	GTEx_V8	Esophagus - Muscularis	naive	Esophagus_Muscularis
rs13266177	8	33316766	chr8_33316766_C_A	SNP	1.82016e-05	5.17107	-0.122434	0.0282172	GTEx_V8	Esophagus - Muscularis	naive	Esophagus_Muscularis
rs35916456	8	33316975	chr8_33316975_C_T	SNP	1.74498e-05	5.17107	-0.122726	0.0282213	GTEx_V8	Esophagus - Muscularis	naive	Esophagus_Muscularis
rs13278141	8	33318070	chr8_33318070_A_G	SNP	1.82016e-05	5.17107	-0.122434	0.0282172	GTEx_V8	Esophagus - Muscularis	naive	Esophagus_Muscularis
rs13278157	8	33318079	chr8_33318079_A_G	SNP	1.74498e-05	5.17107	-0.122726	0.0282213	GTEx_V8	Esophagus - Muscularis	naive	Esophagus_Muscularis
rs11773958	8	33322134	chr8_33322134_G_A	SNP	1.74498e-05	5.17107	-0.122726	0.0282213	GTEx_V8	Esophagus - Muscularis	naive	Esophagus_Muscularis
rs7836104	8	33322936	chr8_33322936_A_T	SNP	1.74498e-05	5.17107	-0.122726	0.0282213	GTEx_V8	Esophagus - Muscularis	naive	Esophagus_Muscularis
rs35934699	8	33323605	chr8_33323605_G_A	SNP	1.74498e-05	5.17107	-0.122726	0.0282213	GTEx_V8	Esophagus - Muscularis	naive	Esophagus_Muscularis
rs2348614	8	33433645	chr8_33433645_T_G	SNP	2.22112e-11	3.45595	0.140324	0.0205742	GTEx_V8	Whole Blood	naive	Whole_Blood
rs2348614	8	33433645	chr8_33433645_T_G	SNP	1.38511e-05	5.17107	0.129373	0.0293927	GTEx_V8	Esophagus - Muscularis	naive	Esophagus_Muscularis
rs2348614	8	33433645	chr8_33433645_T_G	SNP	9.04875e-10	16.5208	0.191519	0.030145	GTEx_V8	Testis	naive	Testis
rs2348614	8	33433645	chr8_33433645_T_G	SNP	1.75991e-06	3.89796	0.104233	0.0216056	GTEx_V8	Muscle - Skeletal	naive	Muscle_Skeletal
rs2676423	8	33504488	chr8_33504488_A_G	SNP	2.01865e-10	3.45595	0.130603	0.0201815	GTEx_V8	Whole Blood	naive	Whole_Blood
rs2676423	8	33504488	chr8_33504488_A_G	SNP	1.52591e-05	5.17107	0.125658	0.0286927	GTEx_V8	Esophagus - Muscularis	naive	Esophagus_Muscularis
rs2676423	8	33504488	chr8_33504488_A_G	SNP	3.47124e-12	16.5208	0.213169	0.0292329	GTEx_V8	Testis	naive	Testis
rs2732297	8	33510941	chr8_33510941_T_C	SNP	3.946e-06	6.48569	0.189478	0.0403439	GTEx_V8	Artery - Aorta	naive	Artery_Aorta
rs2732297	8	33510941	chr8_33510941_T_C	SNP	3.2685e-13	16.5208	0.221762	0.0289214	GTEx_V8	Testis	naive	Testis
rs2732297	8	33510941	chr8_33510941_T_C	SNP	9.27943e-07	3.89796	0.103473	0.0208822	GTEx_V8	Muscle - Skeletal	naive	Muscle_Skeletal
rs2732297	8	33510941	chr8_33510941_T_C	SNP	9.14186e-12	3.45595	0.139791	0.0200945	GTEx_V8	Whole Blood	naive	Whole_Blood
rs2732297	8	33510941	chr8_33510941_T_C	SNP	1.51584e-05	5.17107	0.124462	0.0284097	GTEx_V8	Esophagus - Muscularis	naive	Esophagus_Muscularis
rs2732308	8	33443759	chr8_33443759_T_C	SNP	1.65233e-05	4.161	0.163443	NA	Quach_2016	monocyte	monocyte_R848	monocyte_R848
rs113460466	8	33443875	chr8_33443875_C_T	SNP	1.64867e-05	4.161	0.163436	NA	Quach_2016	monocyte	monocyte_R848	monocyte_R848
rs72644681	8	33443930	chr8_33443930_G_A	SNP	1.6462e-05	4.161	0.163401	NA	Quach_2016	monocyte	monocyte_R848	monocyte_R848
rs72644683	8	33443931	chr8_33443931_G_A	SNP	1.64631e-05	4.161	0.163375	NA	Quach_2016	monocyte	monocyte_R848	monocyte_R848
rs2459514	8	33443986	chr8_33443986_A_T	SNP	1.20971e-05	4.161	0.16567	NA	Quach_2016	monocyte	monocyte_R848	monocyte_R848
rs2459513	8	33443993	chr8_33443993_G_A	SNP	1.65839e-05	4.161	0.163224	NA	Quach_2016	monocyte	monocyte_R848	monocyte_R848
rs2468549	8	33444103	chr8_33444103_G_T	SNP	1.65029e-05	4.161	0.163107	NA	Quach_2016	monocyte	monocyte_R848	monocyte_R848
rs2732307	8	33444153	chr8_33444153_G_A	SNP	1.51036e-05	4.161	0.163977	NA	Quach_2016	monocyte	monocyte_R848	monocyte_R848
rs2732306	8	33444161	chr8_33444161_T_C	SNP	1.70773e-05	4.161	0.162905	NA	Quach_2016	monocyte	monocyte_R848	monocyte_R848
rs2676392	8	33444399	chr8_33444399_T_G	SNP	1.6419e-05	4.161	0.163102	NA	Quach_2016	monocyte	monocyte_R848	monocyte_R848
rs2676391	8	33444416	chr8_33444416_T_G	SNP	1.64263e-05	4.161	0.163041	NA	Quach_2016	monocyte	monocyte_R848	monocyte_R848
rs2676390	8	33444533	chr8_33444533_C_T	SNP	1.63457e-05	4.161	0.162962	NA	Quach_2016	monocyte	monocyte_R848	monocyte_R848
rs2732304	8	33445202	chr8_33445202_G_A	SNP	1.60699e-05	4.161	0.16196	NA	Quach_2016	monocyte	monocyte_R848	monocyte_R848
rs2732303	8	33445498	chr8_33445498_C_T	SNP	1.61728e-05	4.161	0.161236	NA	Quach_2016	monocyte	monocyte_R848	monocyte_R848
rs2732286	8	33447039	chr8_33447039_C_T	SNP	1.81674e-05	4.161	0.156999	NA	Quach_2016	monocyte	monocyte_R848	monocyte_R848
rs2732281	8	33448523	chr8_33448523_A_G	SNP	1.81674e-05	4.161	0.156999	NA	Quach_2016	monocyte	monocyte_R848	monocyte_R848
rs2732280	8	33449246	chr8_33449246_A_T	SNP	1.81674e-05	4.161	0.156999	NA	Quach_2016	monocyte	monocyte_R848	monocyte_R848
rs2732310	8	33450468	chr8_33450468_A_G	SNP	1.81674e-05	4.161	0.156999	NA	Quach_2016	monocyte	monocyte_R848	monocyte_R848
rs2732313	8	33454479	chr8_33454479_G_A	SNP	1.81674e-05	4.161	0.156999	NA	Quach_2016	monocyte	monocyte_R848	monocyte_R848
rs2676386	8	33455482	chr8_33455482_C_T	SNP	1.81674e-05	4.161	0.156999	NA	Quach_2016	monocyte	monocyte_R848	monocyte_R848
rs2676381	8	33460875	chr8_33460875_G_A	SNP	1.85985e-05	4.161	0.156843	NA	Quach_2016	monocyte	monocyte_R848	monocyte_R848
rs2676407	8	33464987	chr8_33464987_C_A	SNP	1.81667e-05	4.161	0.156997	NA	Quach_2016	monocyte	monocyte_R848	monocyte_R848
rs2676408	8	33465097	chr8_33465097_A_T	SNP	1.81588e-05	4.161	0.156963	NA	Quach_2016	monocyte	monocyte_R848	monocyte_R848
rs1113664	8	33465610	chr8_33465610_G_A	SNP	1.81423e-05	4.161	0.156668	NA	Quach_2016	monocyte	monocyte_R848	monocyte_R848
rs528711457	8	33509148	chr8_33509148_A_G	SNP	1.26382e-05	11.759	-0.191801	NA	GEUVADIS	LCL	None	LCL
rs77621778	8	33454292	chr8_33454292_C_T	SNP	7.8287e-11	5.157	-0.369173	NA	Quach_2016	monocyte	monocyte_LPS	monocyte_LPS
rs77621778	8	33454292	chr8_33454292_C_T	SNP	3.82844e-17	4.161	-0.453497	NA	Quach_2016	monocyte	monocyte_R848	monocyte_R848
rs77621778	8	33454292	chr8_33454292_C_T	SNP	1.26447e-05	1.639	-0.318561	NA	Quach_2016	monocyte	monocyte_IAV	monocyte_IAV
rs77621778	8	33454292	chr8_33454292_C_T	SNP	1.12177e-09	5.393	-0.28386	NA	Quach_2016	monocyte	monocyte_Pam3CSK4	monocyte_Pam3CSK4
rs77621778	8	33454292	chr8_33454292_C_T	SNP	3.4085e-15	6.49	-0.367683	NA	Quach_2016	monocyte	monocyte_naive	monocyte_naive
rs77621778	8	33454292	chr8_33454292_C_T	SNP	1.28545e-05	5.214	-0.408461	NA	Nedelec_2016	macrophage	macrophage_Listeria	macrophage_Listeria
rs144438989	8	33460155	chr8_33460155_C_A	SNP	9.95202e-11	5.157	-0.365991	NA	Quach_2016	monocyte	monocyte_LPS	monocyte_LPS
rs144438989	8	33460155	chr8_33460155_C_A	SNP	7.29784e-15	6.49	-0.362765	NA	Quach_2016	monocyte	monocyte_naive	monocyte_naive
rs144438989	8	33460155	chr8_33460155_C_A	SNP	1.60782e-05	1.639	-0.313938	NA	Quach_2016	monocyte	monocyte_IAV	monocyte_IAV
rs144438989	8	33460155	chr8_33460155_C_A	SNP	6.47538e-17	4.161	-0.44939	NA	Quach_2016	monocyte	monocyte_R848	monocyte_R848
rs144438989	8	33460155	chr8_33460155_C_A	SNP	1.26349e-05	5.214	-0.409135	NA	Nedelec_2016	macrophage	macrophage_Listeria	macrophage_Listeria
rs144438989	8	33460155	chr8_33460155_C_A	SNP	1.35861e-09	5.393	-0.281705	NA	Quach_2016	monocyte	monocyte_Pam3CSK4	monocyte_Pam3CSK4
rs114308981	8	33460542	chr8_33460542_C_T	SNP	9.83391e-11	5.157	-0.366284	NA	Quach_2016	monocyte	monocyte_LPS	monocyte_LPS
rs114308981	8	33460542	chr8_33460542_C_T	SNP	7.19684e-15	6.49	-0.363002	NA	Quach_2016	monocyte	monocyte_naive	monocyte_naive
rs114308981	8	33460542	chr8_33460542_C_T	SNP	6.3708e-17	4.161	-0.449682	NA	Quach_2016	monocyte	monocyte_R848	monocyte_R848
rs114308981	8	33460542	chr8_33460542_C_T	SNP	1.2511e-05	5.214	-0.409459	NA	Nedelec_2016	macrophage	macrophage_Listeria	macrophage_Listeria
rs114308981	8	33460542	chr8_33460542_C_T	SNP	1.60112e-05	1.639	-0.314146	NA	Quach_2016	monocyte	monocyte_IAV	monocyte_IAV
rs114308981	8	33460542	chr8_33460542_C_T	SNP	1.35147e-09	5.393	-0.281871	NA	Quach_2016	monocyte	monocyte_Pam3CSK4	monocyte_Pam3CSK4
rs563725373	8	33461190	chr8_33461190_G_C	SNP	9.71027e-11	5.157	-0.369242	NA	Quach_2016	monocyte	monocyte_LPS	monocyte_LPS
rs563725373	8	33461190	chr8_33461190_G_C	SNP	1.22473e-05	5.214	-0.410659	NA	Nedelec_2016	macrophage	macrophage_Listeria	macrophage_Listeria
rs563725373	8	33461190	chr8_33461190_G_C	SNP	7.67021e-15	6.49	-0.36503	NA	Quach_2016	monocyte	monocyte_naive	monocyte_naive
rs563725373	8	33461190	chr8_33461190_G_C	SNP	7.29706e-17	4.161	-0.451879	NA	Quach_2016	monocyte	monocyte_R848	monocyte_R848
rs563725373	8	33461190	chr8_33461190_G_C	SNP	1.43347e-09	5.393	-0.283294	NA	Quach_2016	monocyte	monocyte_Pam3CSK4	monocyte_Pam3CSK4
rs563725373	8	33461190	chr8_33461190_G_C	SNP	1.61225e-05	1.639	-0.316074	NA	Quach_2016	monocyte	monocyte_IAV	monocyte_IAV
rs116834315	8	33462031	chr8_33462031_G_A	SNP	1.31178e-09	5.393	-0.282817	NA	Quach_2016	monocyte	monocyte_Pam3CSK4	monocyte_Pam3CSK4
rs116834315	8	33462031	chr8_33462031_G_A	SNP	9.18577e-11	5.157	-0.367963	NA	Quach_2016	monocyte	monocyte_LPS	monocyte_LPS
rs116834315	8	33462031	chr8_33462031_G_A	SNP	1.56346e-05	1.639	-0.31534	NA	Quach_2016	monocyte	monocyte_IAV	monocyte_IAV
rs116834315	8	33462031	chr8_33462031_G_A	SNP	1.21201e-05	5.214	-0.4105	NA	Nedelec_2016	macrophage	macrophage_Listeria	macrophage_Listeria
rs116834315	8	33462031	chr8_33462031_G_A	SNP	5.80654e-17	4.161	-0.451357	NA	Quach_2016	monocyte	monocyte_R848	monocyte_R848
rs116834315	8	33462031	chr8_33462031_G_A	SNP	6.64765e-15	6.49	-0.36436	NA	Quach_2016	monocyte	monocyte_naive	monocyte_naive
rs147810117	8	33462714	chr8_33462714_G_A	SNP	8.86765e-11	5.157	-0.368836	NA	Quach_2016	monocyte	monocyte_LPS	monocyte_LPS
rs147810117	8	33462714	chr8_33462714_G_A	SNP	6.38119e-15	6.49	-0.365065	NA	Quach_2016	monocyte	monocyte_naive	monocyte_naive
rs147810117	8	33462714	chr8_33462714_G_A	SNP	1.20615e-05	5.214	-0.410659	NA	Nedelec_2016	macrophage	macrophage_Listeria	macrophage_Listeria
rs147810117	8	33462714	chr8_33462714_G_A	SNP	1.29199e-09	5.393	-0.283308	NA	Quach_2016	monocyte	monocyte_Pam3CSK4	monocyte_Pam3CSK4
rs147810117	8	33462714	chr8_33462714_G_A	SNP	1.5444e-05	1.639	-0.31596	NA	Quach_2016	monocyte	monocyte_IAV	monocyte_IAV
rs147810117	8	33462714	chr8_33462714_G_A	SNP	5.53566e-17	4.161	-0.452226	NA	Quach_2016	monocyte	monocyte_R848	monocyte_R848
rs534175023	8	33481262	chr8_33481262_A_AT	INDEL	2.74713e-10	5.393	-0.326046	NA	Quach_2016	monocyte	monocyte_Pam3CSK4	monocyte_Pam3CSK4
rs534175023	8	33481262	chr8_33481262_A_AT	INDEL	1.20349e-05	5.214	-0.383986	NA	Nedelec_2016	macrophage	macrophage_Listeria	macrophage_Listeria
rs534175023	8	33481262	chr8_33481262_A_AT	INDEL	2.5976e-06	1.639	-0.379943	NA	Quach_2016	monocyte	monocyte_IAV	monocyte_IAV
rs534175023	8	33481262	chr8_33481262_A_AT	INDEL	1.13101e-17	6.49	-0.438532	NA	Quach_2016	monocyte	monocyte_naive	monocyte_naive
rs534175023	8	33481262	chr8_33481262_A_AT	INDEL	1.51758e-18	4.161	-0.522417	NA	Quach_2016	monocyte	monocyte_R848	monocyte_R848
rs534175023	8	33481262	chr8_33481262_A_AT	INDEL	8.81684e-12	5.157	-0.439202	NA	Quach_2016	monocyte	monocyte_LPS	monocyte_LPS
rs10088397	8	33134466	chr8_33134466_C_T	SNP	1.82355e-05	11.1374	-0.614056	0.13763	GTEx_V8	Cells - EBV-transformed lymphocytes	naive	Cells_EBV-transformed_lymphocytes
rs57394248	8	33140938	chr8_33140938_A_T	SNP	1.82355e-05	11.1374	-0.614056	0.13763	GTEx_V8	Cells - EBV-transformed lymphocytes	naive	Cells_EBV-transformed_lymphocytes
rs10105656	8	33141467	chr8_33141467_T_C	SNP	1.82355e-05	11.1374	-0.614056	0.13763	GTEx_V8	Cells - EBV-transformed lymphocytes	naive	Cells_EBV-transformed_lymphocytes
rs193207179	8	33189105	chr8_33189105_C_T	SNP	7.8466e-06	3.89796	0.406613	0.0902293	GTEx_V8	Muscle - Skeletal	naive	Muscle_Skeletal
rs79725258	8	33211691	chr8_33211691_T_C	SNP	7.8466e-06	3.89796	0.406613	0.0902293	GTEx_V8	Muscle - Skeletal	naive	Muscle_Skeletal
rs6986872	8	33432052	chr8_33432052_A_T	SNP	5.59121e-06	6.48569	0.188691	0.040843	GTEx_V8	Artery - Aorta	naive	Artery_Aorta
rs6986872	8	33432052	chr8_33432052_A_T	SNP	8.06204e-11	3.45595	0.132855	0.0200737	GTEx_V8	Whole Blood	naive	Whole_Blood
rs6986872	8	33432052	chr8_33432052_A_T	SNP	5.4731e-06	16.5208	0.139015	0.0299624	GTEx_V8	Testis	naive	Testis
rs6986872	8	33432052	chr8_33432052_A_T	SNP	9.40782e-06	3.89796	0.0923621	0.0206787	GTEx_V8	Muscle - Skeletal	naive	Muscle_Skeletal
rs10954912	8	33433005	chr8_33433005_A_G	SNP	5.71388e-06	3.89796	0.0947593	0.0207102	GTEx_V8	Muscle - Skeletal	naive	Muscle_Skeletal
rs10954912	8	33433005	chr8_33433005_A_G	SNP	6.24868e-06	16.5208	0.138831	0.0301154	GTEx_V8	Testis	naive	Testis
rs10954912	8	33433005	chr8_33433005_A_G	SNP	4.52495e-06	6.48569	0.190346	0.0407892	GTEx_V8	Artery - Aorta	naive	Artery_Aorta
rs10954912	8	33433005	chr8_33433005_A_G	SNP	7.94018e-11	3.45595	0.133286	0.0201314	GTEx_V8	Whole Blood	naive	Whole_Blood
rs2881981	8	33433606	chr8_33433606_C_T	SNP	2.25071e-10	3.45595	0.129263	0.020029	GTEx_V8	Whole Blood	naive	Whole_Blood
rs2881981	8	33433606	chr8_33433606_C_T	SNP	3.07358e-06	6.48569	0.191879	0.0403874	GTEx_V8	Artery - Aorta	naive	Artery_Aorta
rs2881981	8	33433606	chr8_33433606_C_T	SNP	7.23339e-06	3.89796	0.0934345	0.020652	GTEx_V8	Muscle - Skeletal	naive	Muscle_Skeletal
rs2881981	8	33433606	chr8_33433606_C_T	SNP	4.79179e-06	16.5208	0.139633	0.0299046	GTEx_V8	Testis	naive	Testis
rs2732259	8	33434514	chr8_33434514_C_T	SNP	3.63327e-11	3.45595	0.136616	0.0202578	GTEx_V8	Whole Blood	naive	Whole_Blood
rs2732259	8	33434514	chr8_33434514_C_T	SNP	3.64095e-06	5.17107	0.135548	0.0288552	GTEx_V8	Esophagus - Muscularis	naive	Esophagus_Muscularis
rs2732259	8	33434514	chr8_33434514_C_T	SNP	1.24448e-09	16.5208	0.184808	0.0293501	GTEx_V8	Testis	naive	Testis
rs2732259	8	33434514	chr8_33434514_C_T	SNP	2.7039e-06	3.89796	0.100248	0.021172	GTEx_V8	Muscle - Skeletal	naive	Muscle_Skeletal
rs883007	8	33436862	chr8_33436862_T_C	SNP	3.64095e-06	5.17107	0.135548	0.0288552	GTEx_V8	Esophagus - Muscularis	naive	Esophagus_Muscularis
rs883007	8	33436862	chr8_33436862_T_C	SNP	3.63327e-11	3.45595	0.136616	0.0202578	GTEx_V8	Whole Blood	naive	Whole_Blood
rs883007	8	33436862	chr8_33436862_T_C	SNP	1.24448e-09	16.5208	0.184808	0.0293501	GTEx_V8	Testis	naive	Testis
rs883007	8	33436862	chr8_33436862_T_C	SNP	2.7039e-06	3.89796	0.100248	0.021172	GTEx_V8	Muscle - Skeletal	naive	Muscle_Skeletal
rs6994414	8	33437226	chr8_33437226_C_T	SNP	1.80739e-06	6.48569	0.197797	0.0406579	GTEx_V8	Artery - Aorta	naive	Artery_Aorta
rs6994414	8	33437226	chr8_33437226_C_T	SNP	7.64359e-06	16.5208	0.138048	0.0302434	GTEx_V8	Testis	naive	Testis
rs6994414	8	33437226	chr8_33437226_C_T	SNP	6.22232e-06	3.89796	0.0946008	0.0207594	GTEx_V8	Muscle - Skeletal	naive	Muscle_Skeletal
rs6994414	8	33437226	chr8_33437226_C_T	SNP	8.17963e-11	3.45595	0.132629	0.0200465	GTEx_V8	Whole Blood	naive	Whole_Blood
rs13250099	8	33447176	chr8_33447176_C_T	SNP	2.68039e-07	6.48569	0.208808	0.0397108	GTEx_V8	Artery - Aorta	naive	Artery_Aorta
rs13250099	8	33447176	chr8_33447176_C_T	SNP	8.89995e-06	6.52893	0.110452	0.0246083	GTEx_V8	Thyroid	naive	Thyroid
rs13250099	8	33447176	chr8_33447176_C_T	SNP	9.67727e-06	3.89796	0.0912901	0.0204673	GTEx_V8	Muscle - Skeletal	naive	Muscle_Skeletal
rs13250099	8	33447176	chr8_33447176_C_T	SNP	1.69095e-11	3.45595	0.136095	0.0198317	GTEx_V8	Whole Blood	naive	Whole_Blood
rs13250099	8	33447176	chr8_33447176_C_T	SNP	2.4132e-07	16.5208	0.159694	0.0301243	GTEx_V8	Testis	naive	Testis
rs35267187	8	33448229	chr8_33448229_C_CCAG	INDEL	2.4132e-07	16.5208	0.159694	0.0301243	GTEx_V8	Testis	naive	Testis
rs35267187	8	33448229	chr8_33448229_C_CCAG	INDEL	9.67727e-06	3.89796	0.0912901	0.0204673	GTEx_V8	Muscle - Skeletal	naive	Muscle_Skeletal
rs35267187	8	33448229	chr8_33448229_C_CCAG	INDEL	8.89995e-06	6.52893	0.110452	0.0246083	GTEx_V8	Thyroid	naive	Thyroid
rs35267187	8	33448229	chr8_33448229_C_CCAG	INDEL	2.68039e-07	6.48569	0.208808	0.0397108	GTEx_V8	Artery - Aorta	naive	Artery_Aorta
rs35267187	8	33448229	chr8_33448229_C_CCAG	INDEL	1.69095e-11	3.45595	0.136095	0.0198317	GTEx_V8	Whole Blood	naive	Whole_Blood
rs10644	8	33500644	chr8_33500644_A_T	SNP	6.57098e-13	16.5208	0.219001	0.0289763	GTEx_V8	Testis	naive	Testis
rs10644	8	33500644	chr8_33500644_A_T	SNP	1.57257e-06	3.89796	0.101053	0.0208461	GTEx_V8	Muscle - Skeletal	naive	Muscle_Skeletal
rs10644	8	33500644	chr8_33500644_A_T	SNP	9.69891e-06	6.48569	0.181749	0.0404195	GTEx_V8	Artery - Aorta	naive	Artery_Aorta
rs10644	8	33500644	chr8_33500644_A_T	SNP	1.34297e-11	3.45595	0.138143	0.0200268	GTEx_V8	Whole Blood	naive	Whole_Blood
rs10644	8	33500644	chr8_33500644_A_T	SNP	3.25664e-06	5.17107	0.133526	0.0282803	GTEx_V8	Esophagus - Muscularis	naive	Esophagus_Muscularis
rs2732294	8	33506715	chr8_33506715_T_C	SNP	9.05746e-08	16.5208	0.16567	0.0301424	GTEx_V8	Testis	naive	Testis
rs2732294	8	33506715	chr8_33506715_T_C	SNP	5.26109e-12	3.45595	0.141827	0.0201447	GTEx_V8	Whole Blood	naive	Whole_Blood
rs2732294	8	33506715	chr8_33506715_T_C	SNP	9.20586e-06	3.89796	0.0922205	0.0206249	GTEx_V8	Muscle - Skeletal	naive	Muscle_Skeletal
rs2732294	8	33506715	chr8_33506715_T_C	SNP	3.28595e-08	6.48569	0.222967	0.0393527	GTEx_V8	Artery - Aorta	naive	Artery_Aorta
rs12155643	8	33521373	chr8_33521373_C_A	SNP	8.79036e-08	6.48569	0.216295	0.0394867	GTEx_V8	Artery - Aorta	naive	Artery_Aorta
rs12155643	8	33521373	chr8_33521373_C_A	SNP	7.20291e-06	6.52893	0.113373	0.024999	GTEx_V8	Thyroid	naive	Thyroid
rs12155643	8	33521373	chr8_33521373_C_A	SNP	4.64458e-07	16.5208	0.155594	0.0301085	GTEx_V8	Testis	naive	Testis
rs12155643	8	33521373	chr8_33521373_C_A	SNP	7.52898e-12	3.45595	0.139648	0.0199891	GTEx_V8	Whole Blood	naive	Whole_Blood
rs12155643	8	33521373	chr8_33521373_C_A	SNP	9.92761e-06	3.89796	0.0917719	0.0206014	GTEx_V8	Muscle - Skeletal	naive	Muscle_Skeletal
rs28403283	8	33528022	chr8_33528022_C_T	SNP	7.45839e-06	3.89796	0.0931358	0.0206165	GTEx_V8	Muscle - Skeletal	naive	Muscle_Skeletal
rs28403283	8	33528022	chr8_33528022_C_T	SNP	8.12683e-12	3.45595	0.138704	0.0198871	GTEx_V8	Whole Blood	naive	Whole_Blood
rs28403283	8	33528022	chr8_33528022_C_T	SNP	1.43351e-09	16.5208	0.181951	0.0290126	GTEx_V8	Testis	naive	Testis
rs28403283	8	33528022	chr8_33528022_C_T	SNP	9.49144e-06	6.48569	0.179508	0.0398777	GTEx_V8	Artery - Aorta	naive	Artery_Aorta
rs2590475	8	34382578	chr8_34382578_G_A	SNP	4.39825e-06	3.89796	-0.0948435	0.0204767	GTEx_V8	Muscle - Skeletal	naive	Muscle_Skeletal
rs2404558	8	34408317	chr8_34408317_T_A	SNP	1.99677e-06	3.89796	-0.0984081	0.0205094	GTEx_V8	Muscle - Skeletal	naive	Muscle_Skeletal
rs4486200	8	34436234	chr8_34436234_T_C	SNP	6.63172e-06	3.89796	0.0938783	0.0206636	GTEx_V8	Muscle - Skeletal	naive	Muscle_Skeletal
rs150600494	8	33520212	chr8_33520212_A_G	SNP	5.62844e-06	1.639	-0.468879	NA	Quach_2016	monocyte	monocyte_IAV	monocyte_IAV
rs150600494	8	33520212	chr8_33520212_A_G	SNP	2.51559e-09	6.49	-0.407671	NA	Quach_2016	monocyte	monocyte_naive	monocyte_naive
rs150600494	8	33520212	chr8_33520212_A_G	SNP	9.96567e-06	5.393	-0.298508	NA	Quach_2016	monocyte	monocyte_Pam3CSK4	monocyte_Pam3CSK4
rs150600494	8	33520212	chr8_33520212_A_G	SNP	2.47101e-07	4.161	-0.416782	NA	Quach_2016	monocyte	monocyte_R848	monocyte_R848
rs556747124	8	33521089	chr8_33521089_T_A	SNP	5.75815e-06	1.639	-0.467585	NA	Quach_2016	monocyte	monocyte_IAV	monocyte_IAV
rs556747124	8	33521089	chr8_33521089_T_A	SNP	2.46881e-07	4.161	-0.416062	NA	Quach_2016	monocyte	monocyte_R848	monocyte_R848
rs556747124	8	33521089	chr8_33521089_T_A	SNP	2.55141e-09	6.49	-0.406811	NA	Quach_2016	monocyte	monocyte_naive	monocyte_naive
rs556747124	8	33521089	chr8_33521089_T_A	SNP	9.93042e-06	5.393	-0.298032	NA	Quach_2016	monocyte	monocyte_Pam3CSK4	monocyte_Pam3CSK4
rs575204024	8	33521090	chr8_33521090_A_T	SNP	2.55553e-09	6.49	-0.406681	NA	Quach_2016	monocyte	monocyte_naive	monocyte_naive
rs575204024	8	33521090	chr8_33521090_A_T	SNP	5.77206e-06	1.639	-0.467404	NA	Quach_2016	monocyte	monocyte_IAV	monocyte_IAV
rs575204024	8	33521090	chr8_33521090_A_T	SNP	2.46775e-07	4.161	-0.415951	NA	Quach_2016	monocyte	monocyte_R848	monocyte_R848
rs575204024	8	33521090	chr8_33521090_A_T	SNP	9.92242e-06	5.393	-0.29796	NA	Quach_2016	monocyte	monocyte_Pam3CSK4	monocyte_Pam3CSK4
rs181125573	8	33523852	chr8_33523852_C_T	SNP	9.8743e-06	5.393	-0.29484	NA	Quach_2016	monocyte	monocyte_Pam3CSK4	monocyte_Pam3CSK4
rs181125573	8	33523852	chr8_33523852_C_T	SNP	6.76302e-06	1.639	-0.459159	NA	Quach_2016	monocyte	monocyte_IAV	monocyte_IAV
rs181125573	8	33523852	chr8_33523852_C_T	SNP	2.51528e-07	4.161	-0.411236	NA	Quach_2016	monocyte	monocyte_R848	monocyte_R848
rs181125573	8	33523852	chr8_33523852_C_T	SNP	2.8793e-09	6.49	-0.401128	NA	Quach_2016	monocyte	monocyte_naive	monocyte_naive
rs141069604	8	33535011	chr8_33535011_C_T	SNP	1.55325e-06	4.161	-0.309624	NA	Quach_2016	monocyte	monocyte_R848	monocyte_R848
rs141069604	8	33535011	chr8_33535011_C_T	SNP	7.03792e-08	6.49	-0.294914	NA	Quach_2016	monocyte	monocyte_naive	monocyte_naive
rs141069604	8	33535011	chr8_33535011_C_T	SNP	2.33775e-06	5.157	-0.305832	NA	Quach_2016	monocyte	monocyte_LPS	monocyte_LPS
rs141069604	8	33535011	chr8_33535011_C_T	SNP	2.32843e-06	5.393	-0.252426	NA	Quach_2016	monocyte	monocyte_Pam3CSK4	monocyte_Pam3CSK4
rs149977631	8	33538656	chr8_33538656_C_G	SNP	4.69246e-06	5.393	-0.289985	NA	Quach_2016	monocyte	monocyte_Pam3CSK4	monocyte_Pam3CSK4
rs149977631	8	33538656	chr8_33538656_C_G	SNP	7.73991e-08	4.161	-0.406496	NA	Quach_2016	monocyte	monocyte_R848	monocyte_R848
rs149977631	8	33538656	chr8_33538656_C_G	SNP	8.7377e-08	5.157	-0.39789	NA	Quach_2016	monocyte	monocyte_LPS	monocyte_LPS
rs149977631	8	33538656	chr8_33538656_C_G	SNP	9.71919e-09	6.49	-0.369572	NA	Quach_2016	monocyte	monocyte_naive	monocyte_naive
rs16881294	8	33893376	chr8_33893376_A_T	SNP	4.21886e-06	5.157	-0.268648	NA	Quach_2016	monocyte	monocyte_LPS	monocyte_LPS
rs12114660	8	34010158	chr8_34010158_G_A	SNP	8.34804e-06	5.157	-0.261949	NA	Quach_2016	monocyte	monocyte_LPS	monocyte_LPS
rs115668573	8	34021988	chr8_34021988_A_C	SNP	7.49748e-06	5.157	-0.264333	NA	Quach_2016	monocyte	monocyte_LPS	monocyte_LPS
rs191012769	8	34036626	chr8_34036626_C_T	SNP	6.65351e-06	5.157	-0.26698	NA	Quach_2016	monocyte	monocyte_LPS	monocyte_LPS
rs557667154	8	34037060	chr8_34037060_A_G	SNP	6.67918e-06	5.157	-0.266961	NA	Quach_2016	monocyte	monocyte_LPS	monocyte_LPS
rs2676432	8	33418928	chr8_33418928_A_G	SNP	1.1204e-06	16.5208	0.171358	0.0343803	GTEx_V8	Testis	naive	Testis
rs7014994	8	33534447	chr8_33534447_C_T	SNP	6.79671e-09	3.45595	0.116701	0.0198455	GTEx_V8	Whole Blood	naive	Whole_Blood
rs7014994	8	33534447	chr8_33534447_C_T	SNP	3.64798e-06	16.5208	0.141011	0.0298146	GTEx_V8	Testis	naive	Testis
rs7014994	8	33534447	chr8_33534447_C_T	SNP	5.33644e-07	6.48569	0.195455	0.038182	GTEx_V8	Artery - Aorta	naive	Artery_Aorta
rs6996562	8	33534505	chr8_33534505_A_C	SNP	3.64798e-06	16.5208	0.141011	0.0298146	GTEx_V8	Testis	naive	Testis
rs6996562	8	33534505	chr8_33534505_A_C	SNP	2.5195e-07	6.48569	0.200125	0.0379702	GTEx_V8	Artery - Aorta	naive	Artery_Aorta
rs6996562	8	33534505	chr8_33534505_A_C	SNP	5.51193e-09	3.45595	0.117517	0.0198608	GTEx_V8	Whole Blood	naive	Whole_Blood
rs6980868	8	33535221	chr8_33535221_G_A	SNP	6.79671e-09	3.45595	0.116701	0.0198455	GTEx_V8	Whole Blood	naive	Whole_Blood
rs6980868	8	33535221	chr8_33535221_G_A	SNP	3.81841e-06	16.5208	0.140487	0.0297671	GTEx_V8	Testis	naive	Testis
rs6980868	8	33535221	chr8_33535221_G_A	SNP	7.44203e-07	6.48569	0.193146	0.038241	GTEx_V8	Artery - Aorta	naive	Artery_Aorta
rs56025945	8	33537376	chr8_33537376_TA_T	INDEL	3.64798e-06	16.5208	0.141011	0.0298146	GTEx_V8	Testis	naive	Testis
rs56025945	8	33537376	chr8_33537376_TA_T	INDEL	5.93897e-07	6.48569	0.193754	0.0380122	GTEx_V8	Artery - Aorta	naive	Artery_Aorta
rs56025945	8	33537376	chr8_33537376_TA_T	INDEL	3.29718e-09	3.45595	0.118881	0.0197938	GTEx_V8	Whole Blood	naive	Whole_Blood
rs34914441	8	33537382	chr8_33537382_A_T	SNP	3.64798e-06	16.5208	0.141011	0.0298146	GTEx_V8	Testis	naive	Testis
rs34914441	8	33537382	chr8_33537382_A_T	SNP	3.29718e-09	3.45595	0.118881	0.0197938	GTEx_V8	Whole Blood	naive	Whole_Blood
rs34914441	8	33537382	chr8_33537382_A_T	SNP	5.93897e-07	6.48569	0.193754	0.0380122	GTEx_V8	Artery - Aorta	naive	Artery_Aorta
rs113295529	8	33557799	chr8_33557799_T_TGTTTTG	INDEL	4.30571e-09	3.45595	0.11619	0.0194952	GTEx_V8	Whole Blood	naive	Whole_Blood
rs113295529	8	33557799	chr8_33557799_T_TGTTTTG	INDEL	1.43344e-06	16.5208	0.144834	0.029367	GTEx_V8	Testis	naive	Testis
rs754437	8	33564016	chr8_33564016_G_A	SNP	1.2091e-06	16.5208	0.144978	0.0291821	GTEx_V8	Testis	naive	Testis
rs754437	8	33564016	chr8_33564016_G_A	SNP	2.18854e-06	3.45595	0.0909448	0.019019	GTEx_V8	Whole Blood	naive	Whole_Blood
rs33944286	8	33565381	chr8_33565381_A_AT	INDEL	9.10716e-06	16.5208	0.131809	0.0291303	GTEx_V8	Testis	naive	Testis
rs33944286	8	33565381	chr8_33565381_A_AT	INDEL	9.92539e-07	3.45595	0.0945258	0.0191176	GTEx_V8	Whole Blood	naive	Whole_Blood
rs7841080	8	33570759	chr8_33570759_G_A	SNP	4.8263e-06	3.45595	0.0881354	0.0191006	GTEx_V8	Whole Blood	naive	Whole_Blood
rs7841080	8	33570759	chr8_33570759_G_A	SNP	5.82194e-06	16.5208	0.133449	0.0288487	GTEx_V8	Testis	naive	Testis
rs7822767	8	33574787	chr8_33574787_T_C	SNP	8.34235e-06	3.45595	0.0872582	0.0194113	GTEx_V8	Whole Blood	naive	Whole_Blood
rs7822767	8	33574787	chr8_33574787_T_C	SNP	7.82328e-06	16.5208	0.137192	0.0300906	GTEx_V8	Testis	naive	Testis
rs7835025	8	33574823	chr8_33574823_G_A	SNP	8.34235e-06	3.45595	0.0872582	0.0194113	GTEx_V8	Whole Blood	naive	Whole_Blood
rs7835025	8	33574823	chr8_33574823_G_A	SNP	7.82328e-06	16.5208	0.137192	0.0300906	GTEx_V8	Testis	naive	Testis
rs6468181	8	33576398	chr8_33576398_A_G	SNP	9.82188e-06	3.45595	0.086787	0.0194625	GTEx_V8	Whole Blood	naive	Whole_Blood
rs6468181	8	33576398	chr8_33576398_A_G	SNP	7.82328e-06	16.5208	0.137192	0.0300906	GTEx_V8	Testis	naive	Testis
rs6468177	8	33573061	chr8_33573061_A_G	SNP	1.74231e-06	3.45595	0.0925951	0.0191741	GTEx_V8	Whole Blood	naive	Whole_Blood
rs6468177	8	33573061	chr8_33573061_A_G	SNP	9.79617e-07	16.5208	0.145388	0.029005	GTEx_V8	Testis	naive	Testis
rs6982556	8	33573508	chr8_33573508_T_C	SNP	1.54367e-06	3.45595	0.0931752	0.0191949	GTEx_V8	Whole Blood	naive	Whole_Blood
rs6982556	8	33573508	chr8_33573508_T_C	SNP	9.79617e-07	16.5208	0.145388	0.029005	GTEx_V8	Testis	naive	Testis
rs6999697	8	33188696	chr8_33188696_A_G	SNP	1.06424e-06	5.17107	-0.138742	0.0279888	GTEx_V8	Esophagus - Muscularis	naive	Esophagus_Muscularis
rs12544092	8	33188895	chr8_33188895_A_G	SNP	1.79064e-06	5.17107	-0.135111	0.0278657	GTEx_V8	Esophagus - Muscularis	naive	Esophagus_Muscularis
rs34561451	8	33191445	chr8_33191445_AT_A	INDEL	1.43e-06	5.17107	-0.137274	0.0280395	GTEx_V8	Esophagus - Muscularis	naive	Esophagus_Muscularis
rs35702959	8	33191450	chr8_33191450_T_A	SNP	1.43e-06	5.17107	-0.137274	0.0280395	GTEx_V8	Esophagus - Muscularis	naive	Esophagus_Muscularis
rs6991314	8	33191860	chr8_33191860_A_G	SNP	1.26936e-06	5.17107	-0.1381	0.028066	GTEx_V8	Esophagus - Muscularis	naive	Esophagus_Muscularis
rs4634593	8	33195211	chr8_33195211_A_G	SNP	8.99933e-06	5.17107	-0.128258	0.0285094	GTEx_V8	Esophagus - Muscularis	naive	Esophagus_Muscularis
rs76292857	8	33196702	chr8_33196702_C_T	SNP	8.99933e-06	5.17107	-0.128258	0.0285094	GTEx_V8	Esophagus - Muscularis	naive	Esophagus_Muscularis
rs4733407	8	33208165	chr8_33208165_T_C	SNP	3.98968e-06	5.17107	-0.14437	0.0308632	GTEx_V8	Esophagus - Muscularis	naive	Esophagus_Muscularis
rs59971071	8	33210068	chr8_33210068_A_G	SNP	8.1183e-06	5.17107	-0.139343	0.0308159	GTEx_V8	Esophagus - Muscularis	naive	Esophagus_Muscularis
rs4076693	8	33210814	chr8_33210814_T_C	SNP	6.62522e-06	5.17107	-0.139938	0.0306422	GTEx_V8	Esophagus - Muscularis	naive	Esophagus_Muscularis
rs11985098	8	33212333	chr8_33212333_G_A	SNP	8.1183e-06	5.17107	-0.139343	0.0308159	GTEx_V8	Esophagus - Muscularis	naive	Esophagus_Muscularis
rs59735264	8	33212752	chr8_33212752_C_T	SNP	8.1183e-06	5.17107	-0.139343	0.0308159	GTEx_V8	Esophagus - Muscularis	naive	Esophagus_Muscularis
rs59659413	8	33212849	chr8_33212849_G_T	SNP	4.46588e-06	5.17107	-0.143082	0.0307488	GTEx_V8	Esophagus - Muscularis	naive	Esophagus_Muscularis
rs11985546	8	33215021	chr8_33215021_T_C	SNP	4.46588e-06	5.17107	-0.143082	0.0307488	GTEx_V8	Esophagus - Muscularis	naive	Esophagus_Muscularis
rs10954886	8	33215371	chr8_33215371_G_T	SNP	4.46588e-06	5.17107	-0.143082	0.0307488	GTEx_V8	Esophagus - Muscularis	naive	Esophagus_Muscularis
rs4733145	8	33216759	chr8_33216759_C_T	SNP	4.46588e-06	5.17107	-0.143082	0.0307488	GTEx_V8	Esophagus - Muscularis	naive	Esophagus_Muscularis
rs11988608	8	33218058	chr8_33218058_T_C	SNP	4.46588e-06	5.17107	-0.143082	0.0307488	GTEx_V8	Esophagus - Muscularis	naive	Esophagus_Muscularis
rs60801831	8	33218888	chr8_33218888_G_A	SNP	3.6534e-06	5.17107	-0.143576	0.0305692	GTEx_V8	Esophagus - Muscularis	naive	Esophagus_Muscularis
rs4733411	8	33219665	chr8_33219665_C_T	SNP	4.46588e-06	5.17107	-0.143082	0.0307488	GTEx_V8	Esophagus - Muscularis	naive	Esophagus_Muscularis
rs56994926	8	33220100	chr8_33220100_G_A	SNP	3.6534e-06	5.17107	-0.143576	0.0305692	GTEx_V8	Esophagus - Muscularis	naive	Esophagus_Muscularis
rs60417064	8	33229048	chr8_33229048_T_C	SNP	7.40391e-06	5.17107	-0.138608	0.0305154	GTEx_V8	Esophagus - Muscularis	naive	Esophagus_Muscularis
rs4130387	8	33233196	chr8_33233196_G_C	SNP	8.90787e-06	5.17107	-0.13676	0.0303838	GTEx_V8	Esophagus - Muscularis	naive	Esophagus_Muscularis
rs4132475	8	33233593	chr8_33233593_T_C	SNP	8.90787e-06	5.17107	-0.13676	0.0303838	GTEx_V8	Esophagus - Muscularis	naive	Esophagus_Muscularis
rs3925056	8	33235410	chr8_33235410_G_A	SNP	6.51221e-06	5.17107	-0.139879	0.0306038	GTEx_V8	Esophagus - Muscularis	naive	Esophagus_Muscularis
rs7016058	8	33236125	chr8_33236125_T_C	SNP	8.19413e-06	5.17107	-0.136485	0.0301978	GTEx_V8	Esophagus - Muscularis	naive	Esophagus_Muscularis
rs56144692	8	33238001	chr8_33238001_G_C	SNP	8.90787e-06	5.17107	-0.13676	0.0303838	GTEx_V8	Esophagus - Muscularis	naive	Esophagus_Muscularis
rs12676973	8	33238621	chr8_33238621_C_T	SNP	8.90787e-06	5.17107	-0.13676	0.0303838	GTEx_V8	Esophagus - Muscularis	naive	Esophagus_Muscularis
rs10954888	8	33238782	chr8_33238782_A_G	SNP	6.51221e-06	5.17107	-0.139879	0.0306038	GTEx_V8	Esophagus - Muscularis	naive	Esophagus_Muscularis
rs28398836	8	33242547	chr8_33242547_C_T	SNP	6.30066e-06	5.17107	-0.134665	0.0294162	GTEx_V8	Esophagus - Muscularis	naive	Esophagus_Muscularis
rs4376464	8	33245542	chr8_33245542_C_T	SNP	9.44068e-06	5.17107	-0.136311	0.0303718	GTEx_V8	Esophagus - Muscularis	naive	Esophagus_Muscularis
rs76712714	8	33246379	chr8_33246379_AT_A	INDEL	1.70507e-06	5.17107	-0.148796	0.0306233	GTEx_V8	Esophagus - Muscularis	naive	Esophagus_Muscularis
rs4733414	8	33246730	chr8_33246730_G_C	SNP	6.35461e-06	5.17107	-0.139558	0.0304975	GTEx_V8	Esophagus - Muscularis	naive	Esophagus_Muscularis
rs4262286	8	33247283	chr8_33247283_C_T	SNP	2.70006e-06	5.17107	-0.144862	0.0304227	GTEx_V8	Esophagus - Muscularis	naive	Esophagus_Muscularis
rs144384679	8	33251371	chr8_33251371_CT_C	INDEL	2.30086e-06	5.17107	-0.14458	0.0301478	GTEx_V8	Esophagus - Muscularis	naive	Esophagus_Muscularis
rs11783201	8	33254027	chr8_33254027_C_A	SNP	1.25451e-06	5.17107	-0.148171	0.0300978	GTEx_V8	Esophagus - Muscularis	naive	Esophagus_Muscularis
rs11776110	8	33254054	chr8_33254054_G_A	SNP	2.84837e-06	5.17107	-0.143716	0.0302546	GTEx_V8	Esophagus - Muscularis	naive	Esophagus_Muscularis
rs4733418	8	33255690	chr8_33255690_G_C	SNP	8.93874e-06	5.17107	-0.137357	0.0305216	GTEx_V8	Esophagus - Muscularis	naive	Esophagus_Muscularis
rs58454901	8	33256392	chr8_33256392_G_C	SNP	5.17349e-06	5.17107	-0.140382	0.0303778	GTEx_V8	Esophagus - Muscularis	naive	Esophagus_Muscularis
rs4733423	8	33257360	chr8_33257360_G_C	SNP	5.17349e-06	5.17107	-0.140382	0.0303778	GTEx_V8	Esophagus - Muscularis	naive	Esophagus_Muscularis
rs10808334	8	33258944	chr8_33258944_C_G	SNP	1.92658e-06	5.17107	-0.147891	0.0305987	GTEx_V8	Esophagus - Muscularis	naive	Esophagus_Muscularis
rs34287121	8	33259929	chr8_33259929_A_G	SNP	5.17349e-06	5.17107	-0.140382	0.0303778	GTEx_V8	Esophagus - Muscularis	naive	Esophagus_Muscularis
rs12545165	8	33260254	chr8_33260254_T_C	SNP	5.17349e-06	5.17107	-0.140382	0.0303778	GTEx_V8	Esophagus - Muscularis	naive	Esophagus_Muscularis
rs59293683	8	33264730	chr8_33264730_T_C	SNP	2.84103e-06	5.17107	-0.144148	0.0303419	GTEx_V8	Esophagus - Muscularis	naive	Esophagus_Muscularis
rs11991111	8	33266132	chr8_33266132_T_G	SNP	5.17349e-06	5.17107	-0.140382	0.0303778	GTEx_V8	Esophagus - Muscularis	naive	Esophagus_Muscularis
rs10808335	8	33275107	chr8_33275107_C_T	SNP	7.15251e-06	5.17107	-0.13666	0.0300358	GTEx_V8	Esophagus - Muscularis	naive	Esophagus_Muscularis
rs7832501	8	33275875	chr8_33275875_T_C	SNP	9.5959e-06	5.17107	-0.13434	0.029957	GTEx_V8	Esophagus - Muscularis	naive	Esophagus_Muscularis
rs7832512	8	33275905	chr8_33275905_T_C	SNP	9.5959e-06	5.17107	-0.13434	0.029957	GTEx_V8	Esophagus - Muscularis	naive	Esophagus_Muscularis
rs7844554	8	33275987	chr8_33275987_G_A	SNP	9.5959e-06	5.17107	-0.13434	0.029957	GTEx_V8	Esophagus - Muscularis	naive	Esophagus_Muscularis
rs7833088	8	33276257	chr8_33276257_T_C	SNP	9.5959e-06	5.17107	-0.13434	0.029957	GTEx_V8	Esophagus - Muscularis	naive	Esophagus_Muscularis
rs11992312	8	33276798	chr8_33276798_C_T	SNP	9.5959e-06	5.17107	-0.13434	0.029957	GTEx_V8	Esophagus - Muscularis	naive	Esophagus_Muscularis
rs11984968	8	33276913	chr8_33276913_G_T	SNP	9.5959e-06	5.17107	-0.13434	0.029957	GTEx_V8	Esophagus - Muscularis	naive	Esophagus_Muscularis
rs9642740	8	33277694	chr8_33277694_T_C	SNP	7.15251e-06	5.17107	-0.13666	0.0300358	GTEx_V8	Esophagus - Muscularis	naive	Esophagus_Muscularis
rs10954892	8	33278721	chr8_33278721_A_G	SNP	7.15251e-06	5.17107	-0.13666	0.0300358	GTEx_V8	Esophagus - Muscularis	naive	Esophagus_Muscularis
rs10954893	8	33278738	chr8_33278738_C_T	SNP	7.15251e-06	5.17107	-0.13666	0.0300358	GTEx_V8	Esophagus - Muscularis	naive	Esophagus_Muscularis
rs7825840	8	33279618	chr8_33279618_G_A	SNP	7.15251e-06	5.17107	-0.13666	0.0300358	GTEx_V8	Esophagus - Muscularis	naive	Esophagus_Muscularis
rs10954895	8	33280613	chr8_33280613_T_C	SNP	7.15251e-06	5.17107	-0.13666	0.0300358	GTEx_V8	Esophagus - Muscularis	naive	Esophagus_Muscularis
rs10954896	8	33280666	chr8_33280666_A_G	SNP	4.00971e-06	5.17107	-0.140281	0.029996	GTEx_V8	Esophagus - Muscularis	naive	Esophagus_Muscularis
rs11988276	8	33280706	chr8_33280706_G_A	SNP	7.15251e-06	5.17107	-0.13666	0.0300358	GTEx_V8	Esophagus - Muscularis	naive	Esophagus_Muscularis
rs4394349	8	33280915	chr8_33280915_A_C	SNP	7.15251e-06	5.17107	-0.13666	0.0300358	GTEx_V8	Esophagus - Muscularis	naive	Esophagus_Muscularis
rs77089716	8	33281481	chr8_33281481_TACTA_T	INDEL	7.15251e-06	5.17107	-0.13666	0.0300358	GTEx_V8	Esophagus - Muscularis	naive	Esophagus_Muscularis
rs4604393	8	33282703	chr8_33282703_G_A	SNP	7.15251e-06	5.17107	-0.13666	0.0300358	GTEx_V8	Esophagus - Muscularis	naive	Esophagus_Muscularis
rs76453747	8	33284847	chr8_33284847_T_G	SNP	9.02662e-06	5.17107	-0.134939	0.029999	GTEx_V8	Esophagus - Muscularis	naive	Esophagus_Muscularis
rs72642171	8	33289537	chr8_33289537_G_C	SNP	1.24045e-06	5.17107	-0.14206	0.0288428	GTEx_V8	Esophagus - Muscularis	naive	Esophagus_Muscularis
rs72642181	8	33294810	chr8_33294810_G_A	SNP	1.90201e-06	5.17107	-0.138714	0.028684	GTEx_V8	Esophagus - Muscularis	naive	Esophagus_Muscularis
rs28712392	8	33310708	chr8_33310708_T_A	SNP	2.89873e-06	5.17107	-0.150478	0.031703	GTEx_V8	Esophagus - Muscularis	naive	Esophagus_Muscularis
rs56760948	8	33313028	chr8_33313028_T_C	SNP	6.52784e-06	5.17107	-0.132558	0.0290054	GTEx_V8	Esophagus - Muscularis	naive	Esophagus_Muscularis
rs11985236	8	33315074	chr8_33315074_T_C	SNP	3.63314e-06	5.17107	-0.135865	0.02892	GTEx_V8	Esophagus - Muscularis	naive	Esophagus_Muscularis
rs11987804	8	33315177	chr8_33315177_G_T	SNP	3.63314e-06	5.17107	-0.135865	0.02892	GTEx_V8	Esophagus - Muscularis	naive	Esophagus_Muscularis
rs4733154	8	33318100	chr8_33318100_T_C	SNP	3.63314e-06	5.17107	-0.135865	0.02892	GTEx_V8	Esophagus - Muscularis	naive	Esophagus_Muscularis
rs11993851	8	33321111	chr8_33321111_G_C	SNP	5.36994e-06	5.17107	-0.133859	0.0290176	GTEx_V8	Esophagus - Muscularis	naive	Esophagus_Muscularis
rs10954905	8	33321304	chr8_33321304_T_C	SNP	5.36994e-06	5.17107	-0.133859	0.0290176	GTEx_V8	Esophagus - Muscularis	naive	Esophagus_Muscularis
rs10954906	8	33321321	chr8_33321321_T_C	SNP	5.36994e-06	5.17107	-0.133859	0.0290176	GTEx_V8	Esophagus - Muscularis	naive	Esophagus_Muscularis
rs532023394	8	33390207	chr8_33390207_C_T	SNP	5.91576e-06	4.161	-0.563811	NA	Quach_2016	monocyte	monocyte_R848	monocyte_R848
rs16880954	8	33421309	chr8_33421309_A_G	SNP	8.49013e-06	4.161	0.153513	NA	Quach_2016	monocyte	monocyte_R848	monocyte_R848
rs200011384	8	33454674	chr8_33454674_CT_C	INDEL	7.11968e-06	4.161	-0.27954	NA	Quach_2016	monocyte	monocyte_R848	monocyte_R848
rs200011384	8	33454674	chr8_33454674_CT_C	INDEL	3.83229e-07	6.49	-0.267692	NA	Quach_2016	monocyte	monocyte_naive	monocyte_naive
rs114157667	8	33458856	chr8_33458856_G_T	SNP	4.25691e-10	5.393	-0.311243	NA	Quach_2016	monocyte	monocyte_Pam3CSK4	monocyte_Pam3CSK4
rs114157667	8	33458856	chr8_33458856_G_T	SNP	1.9399e-17	6.49	-0.420204	NA	Quach_2016	monocyte	monocyte_naive	monocyte_naive
rs114157667	8	33458856	chr8_33458856_G_T	SNP	5.81164e-06	5.214	-0.432659	NA	Nedelec_2016	macrophage	macrophage_Listeria	macrophage_Listeria
rs114157667	8	33458856	chr8_33458856_G_T	SNP	2.47199e-06	1.639	-0.367012	NA	Quach_2016	monocyte	monocyte_IAV	monocyte_IAV
rs114157667	8	33458856	chr8_33458856_G_T	SNP	9.33157e-19	4.161	-0.506091	NA	Quach_2016	monocyte	monocyte_R848	monocyte_R848
rs114157667	8	33458856	chr8_33458856_G_T	SNP	9.63641e-12	5.157	-0.418884	NA	Quach_2016	monocyte	monocyte_LPS	monocyte_LPS
rs114755905	8	33470330	chr8_33470330_G_A	SNP	1.99686e-06	1.639	-0.382285	NA	Quach_2016	monocyte	monocyte_IAV	monocyte_IAV
rs114755905	8	33470330	chr8_33470330_G_A	SNP	5.37368e-06	5.214	-0.434203	NA	Nedelec_2016	macrophage	macrophage_Listeria	macrophage_Listeria
rs114755905	8	33470330	chr8_33470330_G_A	SNP	5.12212e-12	5.157	-0.441173	NA	Quach_2016	monocyte	monocyte_LPS	monocyte_LPS
rs114755905	8	33470330	chr8_33470330_G_A	SNP	8.89116e-18	6.49	-0.437723	NA	Quach_2016	monocyte	monocyte_naive	monocyte_naive
rs114755905	8	33470330	chr8_33470330_G_A	SNP	4.48822e-19	4.161	-0.526495	NA	Quach_2016	monocyte	monocyte_R848	monocyte_R848
rs114755905	8	33470330	chr8_33470330_G_A	SNP	4.25494e-10	5.393	-0.321411	NA	Quach_2016	monocyte	monocyte_Pam3CSK4	monocyte_Pam3CSK4
rs77117785	8	33471750	chr8_33471750_A_G	SNP	4.4283e-19	4.161	-0.52907	NA	Quach_2016	monocyte	monocyte_R848	monocyte_R848
rs77117785	8	33471750	chr8_33471750_A_G	SNP	4.43956e-10	5.393	-0.32263	NA	Quach_2016	monocyte	monocyte_Pam3CSK4	monocyte_Pam3CSK4
rs77117785	8	33471750	chr8_33471750_A_G	SNP	4.89637e-12	5.157	-0.444197	NA	Quach_2016	monocyte	monocyte_LPS	monocyte_LPS
rs77117785	8	33471750	chr8_33471750_A_G	SNP	1.95116e-06	1.639	-0.38446	NA	Quach_2016	monocyte	monocyte_IAV	monocyte_IAV
rs77117785	8	33471750	chr8_33471750_A_G	SNP	8.57727e-18	6.49	-0.439979	NA	Quach_2016	monocyte	monocyte_naive	monocyte_naive
rs77117785	8	33471750	chr8_33471750_A_G	SNP	5.34134e-06	5.214	-0.434299	NA	Nedelec_2016	macrophage	macrophage_Listeria	macrophage_Listeria
rs116582317	8	33472249	chr8_33472249_C_T	SNP	4.39559e-19	4.161	-0.52984	NA	Quach_2016	monocyte	monocyte_R848	monocyte_R848
rs116582317	8	33472249	chr8_33472249_C_T	SNP	4.83646e-12	5.157	-0.445076	NA	Quach_2016	monocyte	monocyte_LPS	monocyte_LPS
rs116582317	8	33472249	chr8_33472249_C_T	SNP	5.33122e-06	5.214	-0.434252	NA	Nedelec_2016	macrophage	macrophage_Listeria	macrophage_Listeria
rs116582317	8	33472249	chr8_33472249_C_T	SNP	8.45181e-18	6.49	-0.440659	NA	Quach_2016	monocyte	monocyte_naive	monocyte_naive
rs116582317	8	33472249	chr8_33472249_C_T	SNP	4.51086e-10	5.393	-0.322959	NA	Quach_2016	monocyte	monocyte_Pam3CSK4	monocyte_Pam3CSK4
rs116582317	8	33472249	chr8_33472249_C_T	SNP	1.9453e-06	1.639	-0.385037	NA	Quach_2016	monocyte	monocyte_IAV	monocyte_IAV
rs77715391	8	33472275	chr8_33472275_C_T	SNP	2.096e-06	1.639	-0.38403	NA	Quach_2016	monocyte	monocyte_IAV	monocyte_IAV
rs77715391	8	33472275	chr8_33472275_C_T	SNP	1.00837e-17	6.49	-0.439961	NA	Quach_2016	monocyte	monocyte_naive	monocyte_naive
rs77715391	8	33472275	chr8_33472275_C_T	SNP	5.20533e-10	5.393	-0.322032	NA	Quach_2016	monocyte	monocyte_Pam3CSK4	monocyte_Pam3CSK4
rs77715391	8	33472275	chr8_33472275_C_T	SNP	5.31397e-06	5.214	-0.434327	NA	Nedelec_2016	macrophage	macrophage_Listeria	macrophage_Listeria
rs77715391	8	33472275	chr8_33472275_C_T	SNP	5.81993e-19	4.161	-0.528572	NA	Quach_2016	monocyte	monocyte_R848	monocyte_R848
rs77715391	8	33472275	chr8_33472275_C_T	SNP	6.74414e-12	5.157	-0.442539	NA	Quach_2016	monocyte	monocyte_LPS	monocyte_LPS
rs114692910	8	33472487	chr8_33472487_G_A	SNP	8.40397e-18	6.49	-0.440908	NA	Quach_2016	monocyte	monocyte_naive	monocyte_naive
rs114692910	8	33472487	chr8_33472487_G_A	SNP	5.32785e-06	5.214	-0.434261	NA	Nedelec_2016	macrophage	macrophage_Listeria	macrophage_Listeria
rs114692910	8	33472487	chr8_33472487_G_A	SNP	4.81058e-12	5.157	-0.445404	NA	Quach_2016	monocyte	monocyte_LPS	monocyte_LPS
rs114692910	8	33472487	chr8_33472487_G_A	SNP	1.94655e-06	1.639	-0.385221	NA	Quach_2016	monocyte	monocyte_IAV	monocyte_IAV
rs114692910	8	33472487	chr8_33472487_G_A	SNP	4.54018e-10	5.393	-0.323074	NA	Quach_2016	monocyte	monocyte_Pam3CSK4	monocyte_Pam3CSK4
rs114692910	8	33472487	chr8_33472487_G_A	SNP	4.37533e-19	4.161	-0.530132	NA	Quach_2016	monocyte	monocyte_R848	monocyte_R848
rs116272522	8	33473200	chr8_33473200_C_T	SNP	8.43028e-18	6.49	-0.440925	NA	Quach_2016	monocyte	monocyte_naive	monocyte_naive
rs116272522	8	33473200	chr8_33473200_C_T	SNP	4.54084e-10	5.393	-0.323096	NA	Quach_2016	monocyte	monocyte_Pam3CSK4	monocyte_Pam3CSK4
rs116272522	8	33473200	chr8_33473200_C_T	SNP	5.32448e-06	5.214	-0.434271	NA	Nedelec_2016	macrophage	macrophage_Listeria	macrophage_Listeria
rs116272522	8	33473200	chr8_33473200_C_T	SNP	1.94267e-06	1.639	-0.385279	NA	Quach_2016	monocyte	monocyte_IAV	monocyte_IAV
rs116272522	8	33473200	chr8_33473200_C_T	SNP	4.81639e-12	5.157	-0.445435	NA	Quach_2016	monocyte	monocyte_LPS	monocyte_LPS
rs116272522	8	33473200	chr8_33473200_C_T	SNP	4.39459e-19	4.161	-0.530146	NA	Quach_2016	monocyte	monocyte_R848	monocyte_R848
rs116667721	8	33473336	chr8_33473336_A_T	SNP	4.39464e-19	4.161	-0.530184	NA	Quach_2016	monocyte	monocyte_R848	monocyte_R848
rs116667721	8	33473336	chr8_33473336_A_T	SNP	5.32448e-06	5.214	-0.434271	NA	Nedelec_2016	macrophage	macrophage_Listeria	macrophage_Listeria
rs116667721	8	33473336	chr8_33473336_A_T	SNP	8.42782e-18	6.49	-0.440958	NA	Quach_2016	monocyte	monocyte_naive	monocyte_naive
rs116667721	8	33473336	chr8_33473336_A_T	SNP	4.814e-12	5.157	-0.44548	NA	Quach_2016	monocyte	monocyte_LPS	monocyte_LPS
rs116667721	8	33473336	chr8_33473336_A_T	SNP	4.54468e-10	5.393	-0.323113	NA	Quach_2016	monocyte	monocyte_Pam3CSK4	monocyte_Pam3CSK4
rs116667721	8	33473336	chr8_33473336_A_T	SNP	1.94236e-06	1.639	-0.385309	NA	Quach_2016	monocyte	monocyte_IAV	monocyte_IAV
rs76013008	8	33473846	chr8_33473846_C_A	SNP	8.40151e-18	6.49	-0.440941	NA	Quach_2016	monocyte	monocyte_naive	monocyte_naive
rs76013008	8	33473846	chr8_33473846_C_A	SNP	1.94624e-06	1.639	-0.385251	NA	Quach_2016	monocyte	monocyte_IAV	monocyte_IAV
rs76013008	8	33473846	chr8_33473846_C_A	SNP	4.80817e-12	5.157	-0.445449	NA	Quach_2016	monocyte	monocyte_LPS	monocyte_LPS
rs76013008	8	33473846	chr8_33473846_C_A	SNP	4.54401e-10	5.393	-0.323091	NA	Quach_2016	monocyte	monocyte_Pam3CSK4	monocyte_Pam3CSK4
rs76013008	8	33473846	chr8_33473846_C_A	SNP	5.32448e-06	5.214	-0.434271	NA	Nedelec_2016	macrophage	macrophage_Listeria	macrophage_Listeria
rs76013008	8	33473846	chr8_33473846_C_A	SNP	4.37533e-19	4.161	-0.530169	NA	Quach_2016	monocyte	monocyte_R848	monocyte_R848
rs116114755	8	33474038	chr8_33474038_T_A	SNP	4.80817e-12	5.157	-0.445449	NA	Quach_2016	monocyte	monocyte_LPS	monocyte_LPS
rs116114755	8	33474038	chr8_33474038_T_A	SNP	4.54401e-10	5.393	-0.323091	NA	Quach_2016	monocyte	monocyte_Pam3CSK4	monocyte_Pam3CSK4
rs116114755	8	33474038	chr8_33474038_T_A	SNP	5.32448e-06	5.214	-0.434271	NA	Nedelec_2016	macrophage	macrophage_Listeria	macrophage_Listeria
rs116114755	8	33474038	chr8_33474038_T_A	SNP	1.94624e-06	1.639	-0.385251	NA	Quach_2016	monocyte	monocyte_IAV	monocyte_IAV
rs116114755	8	33474038	chr8_33474038_T_A	SNP	4.37533e-19	4.161	-0.530169	NA	Quach_2016	monocyte	monocyte_R848	monocyte_R848
rs116114755	8	33474038	chr8_33474038_T_A	SNP	8.40151e-18	6.49	-0.440941	NA	Quach_2016	monocyte	monocyte_naive	monocyte_naive
rs115261080	8	33474457	chr8_33474457_T_C	SNP	4.54401e-10	5.393	-0.323091	NA	Quach_2016	monocyte	monocyte_Pam3CSK4	monocyte_Pam3CSK4
rs115261080	8	33474457	chr8_33474457_T_C	SNP	4.80817e-12	5.157	-0.445449	NA	Quach_2016	monocyte	monocyte_LPS	monocyte_LPS
rs115261080	8	33474457	chr8_33474457_T_C	SNP	5.32448e-06	5.214	-0.434271	NA	Nedelec_2016	macrophage	macrophage_Listeria	macrophage_Listeria
rs115261080	8	33474457	chr8_33474457_T_C	SNP	1.94624e-06	1.639	-0.385251	NA	Quach_2016	monocyte	monocyte_IAV	monocyte_IAV
rs115261080	8	33474457	chr8_33474457_T_C	SNP	4.37533e-19	4.161	-0.530169	NA	Quach_2016	monocyte	monocyte_R848	monocyte_R848
rs115261080	8	33474457	chr8_33474457_T_C	SNP	8.40151e-18	6.49	-0.440941	NA	Quach_2016	monocyte	monocyte_naive	monocyte_naive
rs75781896	8	33475128	chr8_33475128_T_C	SNP	8.40151e-18	6.49	-0.440941	NA	Quach_2016	monocyte	monocyte_naive	monocyte_naive
rs75781896	8	33475128	chr8_33475128_T_C	SNP	5.32448e-06	5.214	-0.434271	NA	Nedelec_2016	macrophage	macrophage_Listeria	macrophage_Listeria
rs75781896	8	33475128	chr8_33475128_T_C	SNP	4.54401e-10	5.393	-0.323091	NA	Quach_2016	monocyte	monocyte_Pam3CSK4	monocyte_Pam3CSK4
rs75781896	8	33475128	chr8_33475128_T_C	SNP	4.80817e-12	5.157	-0.445449	NA	Quach_2016	monocyte	monocyte_LPS	monocyte_LPS
rs75781896	8	33475128	chr8_33475128_T_C	SNP	1.94624e-06	1.639	-0.385251	NA	Quach_2016	monocyte	monocyte_IAV	monocyte_IAV
rs75781896	8	33475128	chr8_33475128_T_C	SNP	4.37533e-19	4.161	-0.530169	NA	Quach_2016	monocyte	monocyte_R848	monocyte_R848
rs114486592	8	33475621	chr8_33475621_C_G	SNP	4.37533e-19	4.161	-0.530169	NA	Quach_2016	monocyte	monocyte_R848	monocyte_R848
rs114486592	8	33475621	chr8_33475621_C_G	SNP	8.40151e-18	6.49	-0.440941	NA	Quach_2016	monocyte	monocyte_naive	monocyte_naive
rs114486592	8	33475621	chr8_33475621_C_G	SNP	4.80817e-12	5.157	-0.445449	NA	Quach_2016	monocyte	monocyte_LPS	monocyte_LPS
rs114486592	8	33475621	chr8_33475621_C_G	SNP	4.54401e-10	5.393	-0.323091	NA	Quach_2016	monocyte	monocyte_Pam3CSK4	monocyte_Pam3CSK4
rs114486592	8	33475621	chr8_33475621_C_G	SNP	5.32448e-06	5.214	-0.434271	NA	Nedelec_2016	macrophage	macrophage_Listeria	macrophage_Listeria
rs114486592	8	33475621	chr8_33475621_C_G	SNP	1.94624e-06	1.639	-0.385251	NA	Quach_2016	monocyte	monocyte_IAV	monocyte_IAV
rs143136414	8	33476712	chr8_33476712_G_A	SNP	4.37539e-19	4.161	-0.530207	NA	Quach_2016	monocyte	monocyte_R848	monocyte_R848
rs143136414	8	33476712	chr8_33476712_G_A	SNP	5.32448e-06	5.214	-0.434271	NA	Nedelec_2016	macrophage	macrophage_Listeria	macrophage_Listeria
rs143136414	8	33476712	chr8_33476712_G_A	SNP	8.39912e-18	6.49	-0.440974	NA	Quach_2016	monocyte	monocyte_naive	monocyte_naive
rs143136414	8	33476712	chr8_33476712_G_A	SNP	1.94593e-06	1.639	-0.385281	NA	Quach_2016	monocyte	monocyte_IAV	monocyte_IAV
rs143136414	8	33476712	chr8_33476712_G_A	SNP	4.54784e-10	5.393	-0.323108	NA	Quach_2016	monocyte	monocyte_Pam3CSK4	monocyte_Pam3CSK4
rs143136414	8	33476712	chr8_33476712_G_A	SNP	4.80581e-12	5.157	-0.445494	NA	Quach_2016	monocyte	monocyte_LPS	monocyte_LPS
rs79916884	8	33477230	chr8_33477230_G_C	SNP	5.32448e-06	5.214	-0.434271	NA	Nedelec_2016	macrophage	macrophage_Listeria	macrophage_Listeria
rs79916884	8	33477230	chr8_33477230_G_C	SNP	4.37539e-19	4.161	-0.530207	NA	Quach_2016	monocyte	monocyte_R848	monocyte_R848
rs79916884	8	33477230	chr8_33477230_G_C	SNP	4.54784e-10	5.393	-0.323108	NA	Quach_2016	monocyte	monocyte_Pam3CSK4	monocyte_Pam3CSK4
rs79916884	8	33477230	chr8_33477230_G_C	SNP	1.94593e-06	1.639	-0.385281	NA	Quach_2016	monocyte	monocyte_IAV	monocyte_IAV
rs79916884	8	33477230	chr8_33477230_G_C	SNP	8.39912e-18	6.49	-0.440974	NA	Quach_2016	monocyte	monocyte_naive	monocyte_naive
rs79916884	8	33477230	chr8_33477230_G_C	SNP	4.80581e-12	5.157	-0.445494	NA	Quach_2016	monocyte	monocyte_LPS	monocyte_LPS
rs538034210	8	33479045	chr8_33479045_AAAAAAAT_A	INDEL	4.80346e-12	5.157	-0.445538	NA	Quach_2016	monocyte	monocyte_LPS	monocyte_LPS
rs538034210	8	33479045	chr8_33479045_AAAAAAAT_A	INDEL	5.32448e-06	5.214	-0.434271	NA	Nedelec_2016	macrophage	macrophage_Listeria	macrophage_Listeria
rs538034210	8	33479045	chr8_33479045_AAAAAAAT_A	INDEL	1.94563e-06	1.639	-0.385311	NA	Quach_2016	monocyte	monocyte_IAV	monocyte_IAV
rs538034210	8	33479045	chr8_33479045_AAAAAAAT_A	INDEL	8.39684e-18	6.49	-0.441007	NA	Quach_2016	monocyte	monocyte_naive	monocyte_naive
rs538034210	8	33479045	chr8_33479045_AAAAAAAT_A	INDEL	4.55173e-10	5.393	-0.323125	NA	Quach_2016	monocyte	monocyte_Pam3CSK4	monocyte_Pam3CSK4
rs538034210	8	33479045	chr8_33479045_AAAAAAAT_A	INDEL	4.37551e-19	4.161	-0.530245	NA	Quach_2016	monocyte	monocyte_R848	monocyte_R848
rs375590939	8	33479045	chr8_33479045_AAAAAAAT_A	INDEL	1.94563e-06	1.639	-0.385311	NA	Quach_2016	monocyte	monocyte_IAV	monocyte_IAV
rs375590939	8	33479045	chr8_33479045_AAAAAAAT_A	INDEL	5.32448e-06	5.214	-0.434271	NA	Nedelec_2016	macrophage	macrophage_Listeria	macrophage_Listeria
rs375590939	8	33479045	chr8_33479045_AAAAAAAT_A	INDEL	4.37551e-19	4.161	-0.530245	NA	Quach_2016	monocyte	monocyte_R848	monocyte_R848
rs375590939	8	33479045	chr8_33479045_AAAAAAAT_A	INDEL	4.55173e-10	5.393	-0.323125	NA	Quach_2016	monocyte	monocyte_Pam3CSK4	monocyte_Pam3CSK4
rs375590939	8	33479045	chr8_33479045_AAAAAAAT_A	INDEL	8.39684e-18	6.49	-0.441007	NA	Quach_2016	monocyte	monocyte_naive	monocyte_naive
rs375590939	8	33479045	chr8_33479045_AAAAAAAT_A	INDEL	4.80346e-12	5.157	-0.445538	NA	Quach_2016	monocyte	monocyte_LPS	monocyte_LPS
rs75018576	8	33479467	chr8_33479467_A_C	SNP	4.90405e-10	5.393	-0.321825	NA	Quach_2016	monocyte	monocyte_Pam3CSK4	monocyte_Pam3CSK4
rs75018576	8	33479467	chr8_33479467_A_C	SNP	2.05711e-06	1.639	-0.383554	NA	Quach_2016	monocyte	monocyte_IAV	monocyte_IAV
rs75018576	8	33479467	chr8_33479467_A_C	SNP	8.3552e-18	6.49	-0.440002	NA	Quach_2016	monocyte	monocyte_naive	monocyte_naive
rs75018576	8	33479467	chr8_33479467_A_C	SNP	4.68294e-19	4.161	-0.528651	NA	Quach_2016	monocyte	monocyte_R848	monocyte_R848
rs75018576	8	33479467	chr8_33479467_A_C	SNP	5.32448e-06	5.214	-0.434271	NA	Nedelec_2016	macrophage	macrophage_Listeria	macrophage_Listeria
rs75018576	8	33479467	chr8_33479467_A_C	SNP	5.00562e-12	5.157	-0.443861	NA	Quach_2016	monocyte	monocyte_LPS	monocyte_LPS
rs79861684	8	33479562	chr8_33479562_A_G	SNP	4.80346e-12	5.157	-0.445538	NA	Quach_2016	monocyte	monocyte_LPS	monocyte_LPS
rs79861684	8	33479562	chr8_33479562_A_G	SNP	5.32448e-06	5.214	-0.434271	NA	Nedelec_2016	macrophage	macrophage_Listeria	macrophage_Listeria
rs79861684	8	33479562	chr8_33479562_A_G	SNP	4.37551e-19	4.161	-0.530245	NA	Quach_2016	monocyte	monocyte_R848	monocyte_R848
rs79861684	8	33479562	chr8_33479562_A_G	SNP	1.94563e-06	1.639	-0.385311	NA	Quach_2016	monocyte	monocyte_IAV	monocyte_IAV
rs79861684	8	33479562	chr8_33479562_A_G	SNP	4.55173e-10	5.393	-0.323125	NA	Quach_2016	monocyte	monocyte_Pam3CSK4	monocyte_Pam3CSK4
rs79861684	8	33479562	chr8_33479562_A_G	SNP	8.39684e-18	6.49	-0.441007	NA	Quach_2016	monocyte	monocyte_naive	monocyte_naive
rs148761471	8	33480013	chr8_33480013_G_A	SNP	4.55173e-10	5.393	-0.323125	NA	Quach_2016	monocyte	monocyte_Pam3CSK4	monocyte_Pam3CSK4
rs148761471	8	33480013	chr8_33480013_G_A	SNP	4.37551e-19	4.161	-0.530245	NA	Quach_2016	monocyte	monocyte_R848	monocyte_R848
rs148761471	8	33480013	chr8_33480013_G_A	SNP	4.80346e-12	5.157	-0.445538	NA	Quach_2016	monocyte	monocyte_LPS	monocyte_LPS
rs148761471	8	33480013	chr8_33480013_G_A	SNP	1.94563e-06	1.639	-0.385311	NA	Quach_2016	monocyte	monocyte_IAV	monocyte_IAV
rs148761471	8	33480013	chr8_33480013_G_A	SNP	5.32448e-06	5.214	-0.434271	NA	Nedelec_2016	macrophage	macrophage_Listeria	macrophage_Listeria
rs148761471	8	33480013	chr8_33480013_G_A	SNP	8.39684e-18	6.49	-0.441007	NA	Quach_2016	monocyte	monocyte_naive	monocyte_naive
rs115827514	8	33480277	chr8_33480277_G_A	SNP	8.36488e-18	6.49	-0.441065	NA	Quach_2016	monocyte	monocyte_naive	monocyte_naive
rs115827514	8	33480277	chr8_33480277_G_A	SNP	4.57106e-10	5.393	-0.323123	NA	Quach_2016	monocyte	monocyte_Pam3CSK4	monocyte_Pam3CSK4
rs115827514	8	33480277	chr8_33480277_G_A	SNP	5.34705e-06	5.214	-0.434213	NA	Nedelec_2016	macrophage	macrophage_Listeria	macrophage_Listeria
rs115827514	8	33480277	chr8_33480277_G_A	SNP	1.93802e-06	1.639	-0.385406	NA	Quach_2016	monocyte	monocyte_IAV	monocyte_IAV
rs115827514	8	33480277	chr8_33480277_G_A	SNP	4.251e-19	4.161	-0.530447	NA	Quach_2016	monocyte	monocyte_R848	monocyte_R848
rs115827514	8	33480277	chr8_33480277_G_A	SNP	4.92311e-12	5.157	-0.445381	NA	Quach_2016	monocyte	monocyte_LPS	monocyte_LPS
rs77766222	8	33481011	chr8_33481011_C_T	SNP	4.55173e-10	5.393	-0.323125	NA	Quach_2016	monocyte	monocyte_Pam3CSK4	monocyte_Pam3CSK4
rs77766222	8	33481011	chr8_33481011_C_T	SNP	5.32448e-06	5.214	-0.434271	NA	Nedelec_2016	macrophage	macrophage_Listeria	macrophage_Listeria
rs77766222	8	33481011	chr8_33481011_C_T	SNP	4.80346e-12	5.157	-0.445538	NA	Quach_2016	monocyte	monocyte_LPS	monocyte_LPS
rs77766222	8	33481011	chr8_33481011_C_T	SNP	1.94563e-06	1.639	-0.385311	NA	Quach_2016	monocyte	monocyte_IAV	monocyte_IAV
rs77766222	8	33481011	chr8_33481011_C_T	SNP	4.37551e-19	4.161	-0.530245	NA	Quach_2016	monocyte	monocyte_R848	monocyte_R848
rs77766222	8	33481011	chr8_33481011_C_T	SNP	8.39684e-18	6.49	-0.441007	NA	Quach_2016	monocyte	monocyte_naive	monocyte_naive
rs116105514	8	33481035	chr8_33481035_T_C	SNP	4.80346e-12	5.157	-0.445538	NA	Quach_2016	monocyte	monocyte_LPS	monocyte_LPS
rs116105514	8	33481035	chr8_33481035_T_C	SNP	8.39684e-18	6.49	-0.441007	NA	Quach_2016	monocyte	monocyte_naive	monocyte_naive
rs116105514	8	33481035	chr8_33481035_T_C	SNP	1.94563e-06	1.639	-0.385311	NA	Quach_2016	monocyte	monocyte_IAV	monocyte_IAV
rs116105514	8	33481035	chr8_33481035_T_C	SNP	4.55173e-10	5.393	-0.323125	NA	Quach_2016	monocyte	monocyte_Pam3CSK4	monocyte_Pam3CSK4
rs116105514	8	33481035	chr8_33481035_T_C	SNP	4.37551e-19	4.161	-0.530245	NA	Quach_2016	monocyte	monocyte_R848	monocyte_R848
rs116105514	8	33481035	chr8_33481035_T_C	SNP	5.32448e-06	5.214	-0.434271	NA	Nedelec_2016	macrophage	macrophage_Listeria	macrophage_Listeria
rs150920606	8	33481349	chr8_33481349_C_T	SNP	5.32448e-06	5.214	-0.434271	NA	Nedelec_2016	macrophage	macrophage_Listeria	macrophage_Listeria
rs150920606	8	33481349	chr8_33481349_C_T	SNP	4.37551e-19	4.161	-0.530245	NA	Quach_2016	monocyte	monocyte_R848	monocyte_R848
rs150920606	8	33481349	chr8_33481349_C_T	SNP	4.80346e-12	5.157	-0.445538	NA	Quach_2016	monocyte	monocyte_LPS	monocyte_LPS
rs150920606	8	33481349	chr8_33481349_C_T	SNP	8.39684e-18	6.49	-0.441007	NA	Quach_2016	monocyte	monocyte_naive	monocyte_naive
rs150920606	8	33481349	chr8_33481349_C_T	SNP	4.55173e-10	5.393	-0.323125	NA	Quach_2016	monocyte	monocyte_Pam3CSK4	monocyte_Pam3CSK4
rs150920606	8	33481349	chr8_33481349_C_T	SNP	1.94563e-06	1.639	-0.385311	NA	Quach_2016	monocyte	monocyte_IAV	monocyte_IAV
rs145572249	8	33482057	chr8_33482057_T_G	SNP	4.37551e-19	4.161	-0.530245	NA	Quach_2016	monocyte	monocyte_R848	monocyte_R848
rs145572249	8	33482057	chr8_33482057_T_G	SNP	5.32448e-06	5.214	-0.434271	NA	Nedelec_2016	macrophage	macrophage_Listeria	macrophage_Listeria
rs145572249	8	33482057	chr8_33482057_T_G	SNP	8.39684e-18	6.49	-0.441007	NA	Quach_2016	monocyte	monocyte_naive	monocyte_naive
rs145572249	8	33482057	chr8_33482057_T_G	SNP	4.80346e-12	5.157	-0.445538	NA	Quach_2016	monocyte	monocyte_LPS	monocyte_LPS
rs145572249	8	33482057	chr8_33482057_T_G	SNP	4.55173e-10	5.393	-0.323125	NA	Quach_2016	monocyte	monocyte_Pam3CSK4	monocyte_Pam3CSK4
rs145572249	8	33482057	chr8_33482057_T_G	SNP	1.94563e-06	1.639	-0.385311	NA	Quach_2016	monocyte	monocyte_IAV	monocyte_IAV
rs147914779	8	33482360	chr8_33482360_T_C	SNP	8.39684e-18	6.49	-0.441007	NA	Quach_2016	monocyte	monocyte_naive	monocyte_naive
rs147914779	8	33482360	chr8_33482360_T_C	SNP	1.94563e-06	1.639	-0.385311	NA	Quach_2016	monocyte	monocyte_IAV	monocyte_IAV
rs147914779	8	33482360	chr8_33482360_T_C	SNP	4.37551e-19	4.161	-0.530245	NA	Quach_2016	monocyte	monocyte_R848	monocyte_R848
rs147914779	8	33482360	chr8_33482360_T_C	SNP	4.55173e-10	5.393	-0.323125	NA	Quach_2016	monocyte	monocyte_Pam3CSK4	monocyte_Pam3CSK4
rs147914779	8	33482360	chr8_33482360_T_C	SNP	4.80346e-12	5.157	-0.445538	NA	Quach_2016	monocyte	monocyte_LPS	monocyte_LPS
rs147914779	8	33482360	chr8_33482360_T_C	SNP	5.32448e-06	5.214	-0.434271	NA	Nedelec_2016	macrophage	macrophage_Listeria	macrophage_Listeria
rs77341597	8	33484393	chr8_33484393_T_C	SNP	4.37551e-19	4.161	-0.530245	NA	Quach_2016	monocyte	monocyte_R848	monocyte_R848
rs77341597	8	33484393	chr8_33484393_T_C	SNP	4.80346e-12	5.157	-0.445538	NA	Quach_2016	monocyte	monocyte_LPS	monocyte_LPS
rs77341597	8	33484393	chr8_33484393_T_C	SNP	8.39684e-18	6.49	-0.441007	NA	Quach_2016	monocyte	monocyte_naive	monocyte_naive
rs77341597	8	33484393	chr8_33484393_T_C	SNP	5.32084e-06	5.214	-0.434356	NA	Nedelec_2016	macrophage	macrophage_Listeria	macrophage_Listeria
rs77341597	8	33484393	chr8_33484393_T_C	SNP	1.94563e-06	1.639	-0.385311	NA	Quach_2016	monocyte	monocyte_IAV	monocyte_IAV
rs77341597	8	33484393	chr8_33484393_T_C	SNP	4.55173e-10	5.393	-0.323125	NA	Quach_2016	monocyte	monocyte_Pam3CSK4	monocyte_Pam3CSK4
rs202018303	8	33484556	chr8_33484556_GAC_G	INDEL	4.47803e-12	5.157	-0.446126	NA	Quach_2016	monocyte	monocyte_LPS	monocyte_LPS
rs202018303	8	33484556	chr8_33484556_GAC_G	INDEL	1.93147e-06	1.639	-0.385447	NA	Quach_2016	monocyte	monocyte_IAV	monocyte_IAV
rs202018303	8	33484556	chr8_33484556_GAC_G	INDEL	4.04337e-19	4.161	-0.530695	NA	Quach_2016	monocyte	monocyte_R848	monocyte_R848
rs202018303	8	33484556	chr8_33484556_GAC_G	INDEL	4.1361e-10	5.393	-0.323845	NA	Quach_2016	monocyte	monocyte_Pam3CSK4	monocyte_Pam3CSK4
rs202018303	8	33484556	chr8_33484556_GAC_G	INDEL	5.32084e-06	5.214	-0.434356	NA	Nedelec_2016	macrophage	macrophage_Listeria	macrophage_Listeria
rs202018303	8	33484556	chr8_33484556_GAC_G	INDEL	7.75965e-18	6.49	-0.441416	NA	Quach_2016	monocyte	monocyte_naive	monocyte_naive
rs376690521	8	33484556	chr8_33484556_GAC_G	INDEL	7.75965e-18	6.49	-0.441416	NA	Quach_2016	monocyte	monocyte_naive	monocyte_naive
rs376690521	8	33484556	chr8_33484556_GAC_G	INDEL	4.47803e-12	5.157	-0.446126	NA	Quach_2016	monocyte	monocyte_LPS	monocyte_LPS
rs376690521	8	33484556	chr8_33484556_GAC_G	INDEL	1.93147e-06	1.639	-0.385447	NA	Quach_2016	monocyte	monocyte_IAV	monocyte_IAV
rs376690521	8	33484556	chr8_33484556_GAC_G	INDEL	4.04337e-19	4.161	-0.530695	NA	Quach_2016	monocyte	monocyte_R848	monocyte_R848
rs376690521	8	33484556	chr8_33484556_GAC_G	INDEL	4.1361e-10	5.393	-0.323845	NA	Quach_2016	monocyte	monocyte_Pam3CSK4	monocyte_Pam3CSK4
rs376690521	8	33484556	chr8_33484556_GAC_G	INDEL	5.32084e-06	5.214	-0.434356	NA	Nedelec_2016	macrophage	macrophage_Listeria	macrophage_Listeria
rs142052159	8	33485070	chr8_33485070_A_C	SNP	1.87019e-06	1.639	-0.386049	NA	Quach_2016	monocyte	monocyte_IAV	monocyte_IAV
rs142052159	8	33485070	chr8_33485070_A_C	SNP	5.1468e-18	6.49	-0.44352	NA	Quach_2016	monocyte	monocyte_naive	monocyte_naive
rs142052159	8	33485070	chr8_33485070_A_C	SNP	5.32084e-06	5.214	-0.434356	NA	Nedelec_2016	macrophage	macrophage_Listeria	macrophage_Listeria
rs142052159	8	33485070	chr8_33485070_A_C	SNP	3.11495e-12	5.157	-0.449133	NA	Quach_2016	monocyte	monocyte_LPS	monocyte_LPS
rs142052159	8	33485070	chr8_33485070_A_C	SNP	2.70056e-19	4.161	-0.532968	NA	Quach_2016	monocyte	monocyte_R848	monocyte_R848
rs142052159	8	33485070	chr8_33485070_A_C	SNP	2.48853e-10	5.393	-0.327619	NA	Quach_2016	monocyte	monocyte_Pam3CSK4	monocyte_Pam3CSK4
rs116229619	8	33485130	chr8_33485130_T_C	SNP	3.04688e-12	5.157	-0.449305	NA	Quach_2016	monocyte	monocyte_LPS	monocyte_LPS
rs116229619	8	33485130	chr8_33485130_T_C	SNP	2.41134e-10	5.393	-0.327845	NA	Quach_2016	monocyte	monocyte_Pam3CSK4	monocyte_Pam3CSK4
rs116229619	8	33485130	chr8_33485130_T_C	SNP	5.32084e-06	5.214	-0.434356	NA	Nedelec_2016	macrophage	macrophage_Listeria	macrophage_Listeria
rs116229619	8	33485130	chr8_33485130_T_C	SNP	5.02201e-18	6.49	-0.443638	NA	Quach_2016	monocyte	monocyte_naive	monocyte_naive
rs116229619	8	33485130	chr8_33485130_T_C	SNP	2.63568e-19	4.161	-0.533095	NA	Quach_2016	monocyte	monocyte_R848	monocyte_R848
rs116229619	8	33485130	chr8_33485130_T_C	SNP	1.86667e-06	1.639	-0.386078	NA	Quach_2016	monocyte	monocyte_IAV	monocyte_IAV
rs201747232	8	33486053	chr8_33486053_TGA_T	INDEL	3.36093e-18	6.49	-0.44546	NA	Quach_2016	monocyte	monocyte_naive	monocyte_naive
rs201747232	8	33486053	chr8_33486053_TGA_T	INDEL	5.32084e-06	5.214	-0.434356	NA	Nedelec_2016	macrophage	macrophage_Listeria	macrophage_Listeria
rs201747232	8	33486053	chr8_33486053_TGA_T	INDEL	1.77405e-19	4.161	-0.535044	NA	Quach_2016	monocyte	monocyte_R848	monocyte_R848
rs201747232	8	33486053	chr8_33486053_TGA_T	INDEL	1.81623e-06	1.639	-0.386413	NA	Quach_2016	monocyte	monocyte_IAV	monocyte_IAV
rs201747232	8	33486053	chr8_33486053_TGA_T	INDEL	2.11735e-12	5.157	-0.452004	NA	Quach_2016	monocyte	monocyte_LPS	monocyte_LPS
rs201747232	8	33486053	chr8_33486053_TGA_T	INDEL	1.41712e-10	5.393	-0.331561	NA	Quach_2016	monocyte	monocyte_Pam3CSK4	monocyte_Pam3CSK4
rs868119586	8	33486053	chr8_33486053_TGA_T	INDEL	5.32084e-06	5.214	-0.434356	NA	Nedelec_2016	macrophage	macrophage_Listeria	macrophage_Listeria
rs868119586	8	33486053	chr8_33486053_TGA_T	INDEL	3.36093e-18	6.49	-0.44546	NA	Quach_2016	monocyte	monocyte_naive	monocyte_naive
rs868119586	8	33486053	chr8_33486053_TGA_T	INDEL	1.41712e-10	5.393	-0.331561	NA	Quach_2016	monocyte	monocyte_Pam3CSK4	monocyte_Pam3CSK4
rs868119586	8	33486053	chr8_33486053_TGA_T	INDEL	1.77405e-19	4.161	-0.535044	NA	Quach_2016	monocyte	monocyte_R848	monocyte_R848
rs868119586	8	33486053	chr8_33486053_TGA_T	INDEL	1.81623e-06	1.639	-0.386413	NA	Quach_2016	monocyte	monocyte_IAV	monocyte_IAV
rs868119586	8	33486053	chr8_33486053_TGA_T	INDEL	2.11735e-12	5.157	-0.452004	NA	Quach_2016	monocyte	monocyte_LPS	monocyte_LPS
rs116542591	8	33486350	chr8_33486350_C_T	SNP	5.32084e-06	5.214	-0.434356	NA	Nedelec_2016	macrophage	macrophage_Listeria	macrophage_Listeria
rs116542591	8	33486350	chr8_33486350_C_T	SNP	3.08842e-18	6.49	-0.44582	NA	Quach_2016	monocyte	monocyte_naive	monocyte_naive
rs116542591	8	33486350	chr8_33486350_C_T	SNP	1.80745e-06	1.639	-0.38645	NA	Quach_2016	monocyte	monocyte_IAV	monocyte_IAV
rs116542591	8	33486350	chr8_33486350_C_T	SNP	1.63308e-19	4.161	-0.535423	NA	Quach_2016	monocyte	monocyte_R848	monocyte_R848
rs116542591	8	33486350	chr8_33486350_C_T	SNP	1.26173e-10	5.393	-0.332348	NA	Quach_2016	monocyte	monocyte_Pam3CSK4	monocyte_Pam3CSK4
rs116542591	8	33486350	chr8_33486350_C_T	SNP	1.95991e-12	5.157	-0.452545	NA	Quach_2016	monocyte	monocyte_LPS	monocyte_LPS
rs77524223	8	33486913	chr8_33486913_T_C	SNP	1.38357e-19	4.161	-0.536146	NA	Quach_2016	monocyte	monocyte_R848	monocyte_R848
rs77524223	8	33486913	chr8_33486913_T_C	SNP	2.60549e-18	6.49	-0.446513	NA	Quach_2016	monocyte	monocyte_naive	monocyte_naive
rs77524223	8	33486913	chr8_33486913_T_C	SNP	9.93838e-11	5.393	-0.333939	NA	Quach_2016	monocyte	monocyte_Pam3CSK4	monocyte_Pam3CSK4
rs77524223	8	33486913	chr8_33486913_T_C	SNP	1.6766e-12	5.157	-0.453599	NA	Quach_2016	monocyte	monocyte_LPS	monocyte_LPS
rs77524223	8	33486913	chr8_33486913_T_C	SNP	5.32084e-06	5.214	-0.434356	NA	Nedelec_2016	macrophage	macrophage_Listeria	macrophage_Listeria
rs77524223	8	33486913	chr8_33486913_T_C	SNP	1.79189e-06	1.639	-0.386484	NA	Quach_2016	monocyte	monocyte_IAV	monocyte_IAV
rs115761571	8	33488290	chr8_33488290_A_G	SNP	1.69802e-18	6.49	-0.44806	NA	Quach_2016	monocyte	monocyte_naive	monocyte_naive
rs115761571	8	33488290	chr8_33488290_A_G	SNP	5.32084e-06	5.214	-0.434356	NA	Nedelec_2016	macrophage	macrophage_Listeria	macrophage_Listeria
rs115761571	8	33488290	chr8_33488290_A_G	SNP	5.25841e-11	5.393	-0.33799	NA	Quach_2016	monocyte	monocyte_Pam3CSK4	monocyte_Pam3CSK4
rs115761571	8	33488290	chr8_33488290_A_G	SNP	1.76673e-06	1.639	-0.386292	NA	Quach_2016	monocyte	monocyte_IAV	monocyte_IAV
rs115761571	8	33488290	chr8_33488290_A_G	SNP	1.12571e-12	5.157	-0.456027	NA	Quach_2016	monocyte	monocyte_LPS	monocyte_LPS
rs115761571	8	33488290	chr8_33488290_A_G	SNP	9.15659e-20	4.161	-0.537706	NA	Quach_2016	monocyte	monocyte_R848	monocyte_R848
rs138430616	8	33489540	chr8_33489540_T_C	SNP	6.9921e-20	4.161	-0.53848	NA	Quach_2016	monocyte	monocyte_R848	monocyte_R848
rs138430616	8	33489540	chr8_33489540_T_C	SNP	3.32156e-11	5.393	-0.340735	NA	Quach_2016	monocyte	monocyte_Pam3CSK4	monocyte_Pam3CSK4
rs138430616	8	33489540	chr8_33489540_T_C	SNP	1.76363e-06	1.639	-0.385885	NA	Quach_2016	monocyte	monocyte_IAV	monocyte_IAV
rs138430616	8	33489540	chr8_33489540_T_C	SNP	5.32084e-06	5.214	-0.434356	NA	Nedelec_2016	macrophage	macrophage_Listeria	macrophage_Listeria
rs138430616	8	33489540	chr8_33489540_T_C	SNP	8.59264e-13	5.157	-0.457415	NA	Quach_2016	monocyte	monocyte_LPS	monocyte_LPS
rs138430616	8	33489540	chr8_33489540_T_C	SNP	1.27726e-18	6.49	-0.448887	NA	Quach_2016	monocyte	monocyte_naive	monocyte_naive
rs114050146	8	33489701	chr8_33489701_C_T	SNP	6.85349e-20	4.161	-0.538544	NA	Quach_2016	monocyte	monocyte_R848	monocyte_R848
rs114050146	8	33489701	chr8_33489701_C_T	SNP	1.75839e-06	1.639	-0.385903	NA	Quach_2016	monocyte	monocyte_IAV	monocyte_IAV
rs114050146	8	33489701	chr8_33489701_C_T	SNP	3.23968e-11	5.393	-0.340879	NA	Quach_2016	monocyte	monocyte_Pam3CSK4	monocyte_Pam3CSK4
rs114050146	8	33489701	chr8_33489701_C_T	SNP	8.51262e-13	5.157	-0.457442	NA	Quach_2016	monocyte	monocyte_LPS	monocyte_LPS
rs114050146	8	33489701	chr8_33489701_C_T	SNP	1.25408e-18	6.49	-0.44894	NA	Quach_2016	monocyte	monocyte_naive	monocyte_naive
rs114050146	8	33489701	chr8_33489701_C_T	SNP	5.30634e-06	5.214	-0.434413	NA	Nedelec_2016	macrophage	macrophage_Listeria	macrophage_Listeria
rs6468170	8	33491016	chr8_33491016_A_C	SNP	5.23444e-20	4.161	-0.538988	NA	Quach_2016	monocyte	monocyte_R848	monocyte_R848
rs6468170	8	33491016	chr8_33491016_A_C	SNP	5.32686e-06	5.214	-0.43434	NA	Nedelec_2016	macrophage	macrophage_Listeria	macrophage_Listeria
rs6468170	8	33491016	chr8_33491016_A_C	SNP	6.34434e-13	5.157	-0.45864	NA	Quach_2016	monocyte	monocyte_LPS	monocyte_LPS
rs6468170	8	33491016	chr8_33491016_A_C	SNP	9.37442e-19	6.49	-0.44952	NA	Quach_2016	monocyte	monocyte_naive	monocyte_naive
rs6468170	8	33491016	chr8_33491016_A_C	SNP	1.77303e-06	1.639	-0.385115	NA	Quach_2016	monocyte	monocyte_IAV	monocyte_IAV
rs6468170	8	33491016	chr8_33491016_A_C	SNP	1.91707e-11	5.393	-0.343803	NA	Quach_2016	monocyte	monocyte_Pam3CSK4	monocyte_Pam3CSK4
rs137873592	8	33493416	chr8_33493416_A_G	SNP	1.86508e-06	1.639	-0.382495	NA	Quach_2016	monocyte	monocyte_IAV	monocyte_IAV
rs137873592	8	33493416	chr8_33493416_A_G	SNP	3.82426e-13	5.157	-0.459575	NA	Quach_2016	monocyte	monocyte_LPS	monocyte_LPS
rs137873592	8	33493416	chr8_33493416_A_G	SNP	3.37347e-20	4.161	-0.538604	NA	Quach_2016	monocyte	monocyte_R848	monocyte_R848
rs137873592	8	33493416	chr8_33493416_A_G	SNP	6.7153e-12	5.393	-0.348979	NA	Quach_2016	monocyte	monocyte_Pam3CSK4	monocyte_Pam3CSK4
rs137873592	8	33493416	chr8_33493416_A_G	SNP	5.32084e-06	5.214	-0.434356	NA	Nedelec_2016	macrophage	macrophage_Listeria	macrophage_Listeria
rs137873592	8	33493416	chr8_33493416_A_G	SNP	5.67871e-19	6.49	-0.449657	NA	Quach_2016	monocyte	monocyte_naive	monocyte_naive
rs79030008	8	33493925	chr8_33493925_T_A	SNP	5.32084e-06	5.214	-0.434356	NA	Nedelec_2016	macrophage	macrophage_Listeria	macrophage_Listeria
rs79030008	8	33493925	chr8_33493925_T_A	SNP	3.62292e-13	5.157	-0.45955	NA	Quach_2016	monocyte	monocyte_LPS	monocyte_LPS
rs79030008	8	33493925	chr8_33493925_T_A	SNP	5.92026e-12	5.393	-0.349533	NA	Quach_2016	monocyte	monocyte_Pam3CSK4	monocyte_Pam3CSK4
rs79030008	8	33493925	chr8_33493925_T_A	SNP	3.23521e-20	4.161	-0.538424	NA	Quach_2016	monocyte	monocyte_R848	monocyte_R848
rs79030008	8	33493925	chr8_33493925_T_A	SNP	1.88191e-06	1.639	-0.382081	NA	Quach_2016	monocyte	monocyte_IAV	monocyte_IAV
rs79030008	8	33493925	chr8_33493925_T_A	SNP	5.39917e-19	6.49	-0.449562	NA	Quach_2016	monocyte	monocyte_naive	monocyte_naive
rs115603297	8	33497475	chr8_33497475_G_C	SNP	2.18534e-06	1.639	-0.375907	NA	Quach_2016	monocyte	monocyte_IAV	monocyte_IAV
rs115603297	8	33497475	chr8_33497475_G_C	SNP	1.5083e-12	5.393	-0.354438	NA	Quach_2016	monocyte	monocyte_Pam3CSK4	monocyte_Pam3CSK4
rs115603297	8	33497475	chr8_33497475_G_C	SNP	2.44752e-20	4.161	-0.534287	NA	Quach_2016	monocyte	monocyte_R848	monocyte_R848
rs115603297	8	33497475	chr8_33497475_G_C	SNP	5.32416e-06	5.214	-0.434272	NA	Nedelec_2016	macrophage	macrophage_Listeria	macrophage_Listeria
rs115603297	8	33497475	chr8_33497475_G_C	SNP	2.25301e-13	5.157	-0.457021	NA	Quach_2016	monocyte	monocyte_LPS	monocyte_LPS
rs115603297	8	33497475	chr8_33497475_G_C	SNP	3.65272e-19	6.49	-0.446711	NA	Quach_2016	monocyte	monocyte_naive	monocyte_naive
rs142544052	8	33497898	chr8_33497898_C_G	SNP	2.27163e-06	1.639	-0.374423	NA	Quach_2016	monocyte	monocyte_IAV	monocyte_IAV
rs142544052	8	33497898	chr8_33497898_C_G	SNP	5.32416e-06	5.214	-0.434272	NA	Nedelec_2016	macrophage	macrophage_Listeria	macrophage_Listeria
rs142544052	8	33497898	chr8_33497898_C_G	SNP	2.1209e-13	5.157	-0.45608	NA	Quach_2016	monocyte	monocyte_LPS	monocyte_LPS
rs142544052	8	33497898	chr8_33497898_C_G	SNP	1.1792e-12	5.393	-0.355083	NA	Quach_2016	monocyte	monocyte_Pam3CSK4	monocyte_Pam3CSK4
rs142544052	8	33497898	chr8_33497898_C_G	SNP	3.52342e-19	6.49	-0.445807	NA	Quach_2016	monocyte	monocyte_naive	monocyte_naive
rs142544052	8	33497898	chr8_33497898_C_G	SNP	2.4255e-20	4.161	-0.533058	NA	Quach_2016	monocyte	monocyte_R848	monocyte_R848
rs552214933	8	33499305	chr8_33499305_A_AT	INDEL	7.09722e-06	5.214	-0.521862	NA	Nedelec_2016	macrophage	macrophage_Listeria	macrophage_Listeria
rs552214933	8	33499305	chr8_33499305_A_AT	INDEL	3.45665e-07	5.157	-0.548965	NA	Quach_2016	monocyte	monocyte_LPS	monocyte_LPS
rs552214933	8	33499305	chr8_33499305_A_AT	INDEL	4.99506e-06	1.639	-0.554816	NA	Quach_2016	monocyte	monocyte_IAV	monocyte_IAV
rs552214933	8	33499305	chr8_33499305_A_AT	INDEL	8.27356e-07	5.393	-0.389657	NA	Quach_2016	monocyte	monocyte_Pam3CSK4	monocyte_Pam3CSK4
rs552214933	8	33499305	chr8_33499305_A_AT	INDEL	1.1136e-12	4.161	-0.656134	NA	Quach_2016	monocyte	monocyte_R848	monocyte_R848
rs552214933	8	33499305	chr8_33499305_A_AT	INDEL	1.39078e-09	6.49	-0.486906	NA	Quach_2016	monocyte	monocyte_naive	monocyte_naive
rs79438627	8	33499307	chr8_33499307_A_T	SNP	6.00834e-13	5.393	-0.356441	NA	Quach_2016	monocyte	monocyte_Pam3CSK4	monocyte_Pam3CSK4
rs79438627	8	33499307	chr8_33499307_A_T	SNP	9.36051e-06	5.214	-0.422841	NA	Nedelec_2016	macrophage	macrophage_Listeria	macrophage_Listeria
rs79438627	8	33499307	chr8_33499307_A_T	SNP	3.41337e-19	6.49	-0.442624	NA	Quach_2016	monocyte	monocyte_naive	monocyte_naive
rs79438627	8	33499307	chr8_33499307_A_T	SNP	2.45005e-06	1.639	-0.370491	NA	Quach_2016	monocyte	monocyte_IAV	monocyte_IAV
rs79438627	8	33499307	chr8_33499307_A_T	SNP	2.48866e-20	4.161	-0.528964	NA	Quach_2016	monocyte	monocyte_R848	monocyte_R848
rs79438627	8	33499307	chr8_33499307_A_T	SNP	1.796e-13	5.157	-0.45298	NA	Quach_2016	monocyte	monocyte_LPS	monocyte_LPS
rs75601808	8	33499556	chr8_33499556_A_G	SNP	5.30267e-13	5.393	-0.356509	NA	Quach_2016	monocyte	monocyte_Pam3CSK4	monocyte_Pam3CSK4
rs75601808	8	33499556	chr8_33499556_A_G	SNP	5.32448e-06	5.214	-0.434271	NA	Nedelec_2016	macrophage	macrophage_Listeria	macrophage_Listeria
rs75601808	8	33499556	chr8_33499556_A_G	SNP	3.44604e-19	6.49	-0.441757	NA	Quach_2016	monocyte	monocyte_naive	monocyte_naive
rs75601808	8	33499556	chr8_33499556_A_G	SNP	2.63297e-20	4.161	-0.527703	NA	Quach_2016	monocyte	monocyte_R848	monocyte_R848
rs75601808	8	33499556	chr8_33499556_A_G	SNP	1.86173e-13	5.157	-0.451683	NA	Quach_2016	monocyte	monocyte_LPS	monocyte_LPS
rs75601808	8	33499556	chr8_33499556_A_G	SNP	2.65418e-06	1.639	-0.36859	NA	Quach_2016	monocyte	monocyte_IAV	monocyte_IAV
rs114554767	8	33499875	chr8_33499875_G_T	SNP	3.44604e-19	6.49	-0.441757	NA	Quach_2016	monocyte	monocyte_naive	monocyte_naive
rs114554767	8	33499875	chr8_33499875_G_T	SNP	2.63297e-20	4.161	-0.527703	NA	Quach_2016	monocyte	monocyte_R848	monocyte_R848
rs114554767	8	33499875	chr8_33499875_G_T	SNP	5.30267e-13	5.393	-0.356509	NA	Quach_2016	monocyte	monocyte_Pam3CSK4	monocyte_Pam3CSK4
rs114554767	8	33499875	chr8_33499875_G_T	SNP	5.32448e-06	5.214	-0.434271	NA	Nedelec_2016	macrophage	macrophage_Listeria	macrophage_Listeria
rs114554767	8	33499875	chr8_33499875_G_T	SNP	1.86173e-13	5.157	-0.451683	NA	Quach_2016	monocyte	monocyte_LPS	monocyte_LPS
rs114554767	8	33499875	chr8_33499875_G_T	SNP	2.65418e-06	1.639	-0.36859	NA	Quach_2016	monocyte	monocyte_IAV	monocyte_IAV
rs115480059	8	33500920	chr8_33500920_G_A	SNP	1.86173e-13	5.157	-0.451683	NA	Quach_2016	monocyte	monocyte_LPS	monocyte_LPS
rs115480059	8	33500920	chr8_33500920_G_A	SNP	2.63297e-20	4.161	-0.527703	NA	Quach_2016	monocyte	monocyte_R848	monocyte_R848
rs115480059	8	33500920	chr8_33500920_G_A	SNP	5.30267e-13	5.393	-0.356509	NA	Quach_2016	monocyte	monocyte_Pam3CSK4	monocyte_Pam3CSK4
rs115480059	8	33500920	chr8_33500920_G_A	SNP	5.32448e-06	5.214	-0.434271	NA	Nedelec_2016	macrophage	macrophage_Listeria	macrophage_Listeria
rs115480059	8	33500920	chr8_33500920_G_A	SNP	2.65418e-06	1.639	-0.36859	NA	Quach_2016	monocyte	monocyte_IAV	monocyte_IAV
rs115480059	8	33500920	chr8_33500920_G_A	SNP	3.44604e-19	6.49	-0.441757	NA	Quach_2016	monocyte	monocyte_naive	monocyte_naive
rs115996909	8	33501497	chr8_33501497_G_A	SNP	2.65587e-20	4.161	-0.527521	NA	Quach_2016	monocyte	monocyte_R848	monocyte_R848
rs115996909	8	33501497	chr8_33501497_G_A	SNP	2.67392e-06	1.639	-0.368379	NA	Quach_2016	monocyte	monocyte_IAV	monocyte_IAV
rs115996909	8	33501497	chr8_33501497_G_A	SNP	1.8715e-13	5.157	-0.451495	NA	Quach_2016	monocyte	monocyte_LPS	monocyte_LPS
rs115996909	8	33501497	chr8_33501497_G_A	SNP	5.32448e-06	5.214	-0.434271	NA	Nedelec_2016	macrophage	macrophage_Listeria	macrophage_Listeria
rs115996909	8	33501497	chr8_33501497_G_A	SNP	5.36531e-13	5.393	-0.356345	NA	Quach_2016	monocyte	monocyte_Pam3CSK4	monocyte_Pam3CSK4
rs115996909	8	33501497	chr8_33501497_G_A	SNP	3.44621e-19	6.49	-0.441639	NA	Quach_2016	monocyte	monocyte_naive	monocyte_naive
rs139711093	8	33502091	chr8_33502091_G_A	SNP	2.63088e-20	4.161	-0.527581	NA	Quach_2016	monocyte	monocyte_R848	monocyte_R848
rs139711093	8	33502091	chr8_33502091_G_A	SNP	5.30452e-13	5.393	-0.356422	NA	Quach_2016	monocyte	monocyte_Pam3CSK4	monocyte_Pam3CSK4
rs139711093	8	33502091	chr8_33502091_G_A	SNP	2.6753e-06	1.639	-0.368381	NA	Quach_2016	monocyte	monocyte_IAV	monocyte_IAV
rs139711093	8	33502091	chr8_33502091_G_A	SNP	5.34946e-06	5.214	-0.434188	NA	Nedelec_2016	macrophage	macrophage_Listeria	macrophage_Listeria
rs139711093	8	33502091	chr8_33502091_G_A	SNP	3.42638e-19	6.49	-0.441677	NA	Quach_2016	monocyte	monocyte_naive	monocyte_naive
rs139711093	8	33502091	chr8_33502091_G_A	SNP	1.86331e-13	5.157	-0.451537	NA	Quach_2016	monocyte	monocyte_LPS	monocyte_LPS
rs79047586	8	33502319	chr8_33502319_T_A	SNP	2.64437e-20	4.161	-0.527612	NA	Quach_2016	monocyte	monocyte_R848	monocyte_R848
rs79047586	8	33502319	chr8_33502319_T_A	SNP	2.66403e-06	1.639	-0.368485	NA	Quach_2016	monocyte	monocyte_IAV	monocyte_IAV
rs79047586	8	33502319	chr8_33502319_T_A	SNP	1.8666e-13	5.157	-0.451589	NA	Quach_2016	monocyte	monocyte_LPS	monocyte_LPS
rs79047586	8	33502319	chr8_33502319_T_A	SNP	3.44606e-19	6.49	-0.441698	NA	Quach_2016	monocyte	monocyte_naive	monocyte_naive
rs79047586	8	33502319	chr8_33502319_T_A	SNP	5.32448e-06	5.214	-0.434271	NA	Nedelec_2016	macrophage	macrophage_Listeria	macrophage_Listeria
rs79047586	8	33502319	chr8_33502319_T_A	SNP	5.33386e-13	5.393	-0.356427	NA	Quach_2016	monocyte	monocyte_Pam3CSK4	monocyte_Pam3CSK4
rs145567686	8	33502620	chr8_33502620_C_T	SNP	2.64437e-20	4.161	-0.527612	NA	Quach_2016	monocyte	monocyte_R848	monocyte_R848
rs145567686	8	33502620	chr8_33502620_C_T	SNP	1.8666e-13	5.157	-0.451589	NA	Quach_2016	monocyte	monocyte_LPS	monocyte_LPS
rs145567686	8	33502620	chr8_33502620_C_T	SNP	2.66403e-06	1.639	-0.368485	NA	Quach_2016	monocyte	monocyte_IAV	monocyte_IAV
rs145567686	8	33502620	chr8_33502620_C_T	SNP	3.44606e-19	6.49	-0.441698	NA	Quach_2016	monocyte	monocyte_naive	monocyte_naive
rs145567686	8	33502620	chr8_33502620_C_T	SNP	5.32448e-06	5.214	-0.434271	NA	Nedelec_2016	macrophage	macrophage_Listeria	macrophage_Listeria
rs145567686	8	33502620	chr8_33502620_C_T	SNP	5.33386e-13	5.393	-0.356427	NA	Quach_2016	monocyte	monocyte_Pam3CSK4	monocyte_Pam3CSK4
rs202076532	8	33502824	chr8_33502824_T_TCAAAAA	INDEL	2.11094e-06	1.639	-0.372056	NA	Quach_2016	monocyte	monocyte_IAV	monocyte_IAV
rs202076532	8	33502824	chr8_33502824_T_TCAAAAA	INDEL	7.3938e-13	5.393	-0.354571	NA	Quach_2016	monocyte	monocyte_Pam3CSK4	monocyte_Pam3CSK4
rs202076532	8	33502824	chr8_33502824_T_TCAAAAA	INDEL	5.42038e-19	6.49	-0.439764	NA	Quach_2016	monocyte	monocyte_naive	monocyte_naive
rs202076532	8	33502824	chr8_33502824_T_TCAAAAA	INDEL	2.59829e-13	5.157	-0.449305	NA	Quach_2016	monocyte	monocyte_LPS	monocyte_LPS
rs202076532	8	33502824	chr8_33502824_T_TCAAAAA	INDEL	3.64208e-20	4.161	-0.526161	NA	Quach_2016	monocyte	monocyte_R848	monocyte_R848
rs202076532	8	33502824	chr8_33502824_T_TCAAAAA	INDEL	5.40955e-06	5.214	-0.433993	NA	Nedelec_2016	macrophage	macrophage_Listeria	macrophage_Listeria
rs116342278	8	33503832	chr8_33503832_C_T	SNP	3.44604e-19	6.49	-0.441757	NA	Quach_2016	monocyte	monocyte_naive	monocyte_naive
rs116342278	8	33503832	chr8_33503832_C_T	SNP	2.65418e-06	1.639	-0.36859	NA	Quach_2016	monocyte	monocyte_IAV	monocyte_IAV
rs116342278	8	33503832	chr8_33503832_C_T	SNP	1.86173e-13	5.157	-0.451683	NA	Quach_2016	monocyte	monocyte_LPS	monocyte_LPS
rs116342278	8	33503832	chr8_33503832_C_T	SNP	2.63297e-20	4.161	-0.527703	NA	Quach_2016	monocyte	monocyte_R848	monocyte_R848
rs116342278	8	33503832	chr8_33503832_C_T	SNP	5.30267e-13	5.393	-0.356509	NA	Quach_2016	monocyte	monocyte_Pam3CSK4	monocyte_Pam3CSK4
rs116342278	8	33503832	chr8_33503832_C_T	SNP	5.32448e-06	5.214	-0.434271	NA	Nedelec_2016	macrophage	macrophage_Listeria	macrophage_Listeria
rs187880947	8	33504490	chr8_33504490_G_A	SNP	5.30267e-13	5.393	-0.356509	NA	Quach_2016	monocyte	monocyte_Pam3CSK4	monocyte_Pam3CSK4
rs187880947	8	33504490	chr8_33504490_G_A	SNP	2.65418e-06	1.639	-0.36859	NA	Quach_2016	monocyte	monocyte_IAV	monocyte_IAV
rs187880947	8	33504490	chr8_33504490_G_A	SNP	1.86173e-13	5.157	-0.451683	NA	Quach_2016	monocyte	monocyte_LPS	monocyte_LPS
rs187880947	8	33504490	chr8_33504490_G_A	SNP	3.44604e-19	6.49	-0.441757	NA	Quach_2016	monocyte	monocyte_naive	monocyte_naive
rs187880947	8	33504490	chr8_33504490_G_A	SNP	2.63297e-20	4.161	-0.527703	NA	Quach_2016	monocyte	monocyte_R848	monocyte_R848
rs187880947	8	33504490	chr8_33504490_G_A	SNP	5.32448e-06	5.214	-0.434271	NA	Nedelec_2016	macrophage	macrophage_Listeria	macrophage_Listeria
rs141438154	8	33505768	chr8_33505768_T_C	SNP	3.13029e-14	5.157	-0.447078	NA	Quach_2016	monocyte	monocyte_LPS	monocyte_LPS
rs141438154	8	33505768	chr8_33505768_T_C	SNP	5.31208e-06	5.214	-0.434317	NA	Nedelec_2016	macrophage	macrophage_Listeria	macrophage_Listeria
rs141438154	8	33505768	chr8_33505768_T_C	SNP	2.66112e-23	6.49	-0.453384	NA	Quach_2016	monocyte	monocyte_naive	monocyte_naive
rs141438154	8	33505768	chr8_33505768_T_C	SNP	1.54579e-15	5.393	-0.36683	NA	Quach_2016	monocyte	monocyte_Pam3CSK4	monocyte_Pam3CSK4
rs141438154	8	33505768	chr8_33505768_T_C	SNP	1.00804e-08	1.639	-0.4191	NA	Quach_2016	monocyte	monocyte_IAV	monocyte_IAV
rs141438154	8	33505768	chr8_33505768_T_C	SNP	4.27736e-22	4.161	-0.516678	NA	Quach_2016	monocyte	monocyte_R848	monocyte_R848
rs114809336	8	33508145	chr8_33508145_T_C	SNP	1.52048e-15	5.393	-0.366903	NA	Quach_2016	monocyte	monocyte_Pam3CSK4	monocyte_Pam3CSK4
[truncated: 178 more rows]
